# Supplementary material for: Metabolome profiling across liver lobes and metabolic shifts of the MASLD mice
Source: Genes Nutr. 2025 Apr 16;20:9. doi: 10.1186/s12263-025-00768-7 (PMC12001577; doi:10.1186/s12263-025-00768-7)
Supplement: Supplementary file 1 — Supplementary Material 1 [file 12263_2025_768_MOESM1_ESM.xlsx]

## Sheet: Sheet1
ID1	weight (mg)	Group	ID2	liver lobe	week	1,2-Dimethylbenzene	1,3-Dimethyluric acid	16-Hydroxypalmitic acid	1-Methyladenine	1-Methylxanthine	27-Hydroxycholesterol	2-Hydroxymyristic acid	2-Methylpyrrolidine	3,4-Dihydroxymandelic acid	3-Amino-2-oxazolidinone	3beta,7alpha-Dihydroxy-5-cholestenoate	3-dehydrocholate	4-Hydroxyquinoline	Acetylcholine	Ala	Allocholic acid(ACA)	Amino-nitrotoluene	Asp	CA	CAR 10:0	CAR 12:0	CAR 12:0;O	CAR 12:1	CAR 13:0	CAR 14:0;O	CAR 14:1	CAR 16:2	CAR 2:0	CAR 3:0	CAR 4:0	CAR 5:0	CAR 5:1	CDCA	Cepanone	Cholesterol	Choline	Ciliatine	Cinnamic acid	Aconitic acid	Citric Acid	Citrulline	Cortisol	DCA	D-Galactose
301L1	10.8	LFD	301	L1	8	0.0111928	0.0178744	0.0192026	0.0329298	0.0169421	0.0587955	0.000874224	0.693395	0.227043	0.0993804	0.000340574	0.00115518	0.0937927	0.000974591	0.00346807	0.0510183	0.0295298	0.00202302	0.00477756	0.00145478	0.00486411	0.0108645	0.00251642	0.0520804	0.01092	0.00852604	0.0282458	0.0110787	0.0203904	0.000636371	0.0649636	0.00532809	0.00239731	0.00266236	1.306	2.45487	0.0780721	0.00791688	0.00359218	0.00139131	0.00101365	0.000747305	0.00240501	0.0037437
301L2	9.8	LFD	301	L2	8	0.0121642	0.0170152	0.0466828	0.0407793	0.0121677	0.0835268	0.00145625	0.746264	0.313827	0.123568	0.00029464	0.00308489	0.0874996	0.00105794	0.00405536	0.111616	0.0325151	0.00177303	0.0122614	0.00176201	0.00647044	0.0103407	0.00285225	0.0724323	0.00741269	0.00924874	0.0288551	0.0143088	0.025304	0.000891113	0.101899	0.00636959	0.00255493	0.00397214	1.47238	2.18438	0.0649298	0.00757817	0.0062328	0.00354734	0.0010035	0.000250468	0.00255056	0.00317638
301L3	9.5	LFD	301	L3	8	0.011661	0.0103976	0.0789676	0.0382899	0.0066252	0.0330618	0.0016056	0.634359	1.26351	0.103465	0.000580877	0.00238477	0.0808614	0.000722324	0.00283204	0.103789	0.0332073	0.00131977	0.010035	0.000981432	0.00528637	0.0109779	0.00390743	0.0485996	0.00731593	0.00932909	0.0279311	0.0111637	0.0193512	0.000845874	0.0538607	0.00594516	0.00243929	0.00326003	1.52319	1.78359	0.0483404	0.007529	0.00937861	0.0552818	0.000759541	0.00032917	0.00245017	0.00735536
301L4	9.5	LFD	301	L4	8	0.0125235	0.0150366	0.010829	0.0403234	0.0110853	0.0967045	0.0017717	0.742676	0.36584	0.129714	0.00036721	0.0014865	0.102886	0.00163715	0.00345551	0.0822306	0.0415191	0.00178803	0.0082549	0.00266221	0.00515703	0.0138584	0.00428734	0.0980439	0.0085223	0.00924521	0.0303949	0.0169863	0.0271512	0.00091463	0.107163	0.00874791	0.00397198	0.00690148	1.3778	2.23041	0.0605544	0.00729016	0.00516354	0.00336795	0.00110289	0.000388368	0.00397952	0.00265934
301L5	10.3	LFD	301	L5	8	0.0117904	0.0148225	0.0172111	0.0335916	0.0102642	0.0438995	0.00121437	0.72687	0.26937	0.106348	0.000393224	0.00142186	0.0889907	0.00130737	0.00341292	0.0711219	0.0334766	0.00197271	0.0062454	0.00106529	0.00295209	0.00946437	0.00199188	0.0735182	0.0052147	0.00487226	0.0266949	0.0113049	0.018559	0.000637101	0.0684376	0.00446061	0.00235177	0.00694119	1.21185	1.78034	0.0661598	0.00770724	0.00614138	0.00225759	0.000774545	0.000527687	0.00235569	0.0021174
302L1	10.2	LFD	302	L1	8	0.0135288	0.0186539	0.0779364	0.0407296	0.0101794	0.024299	0.000910961	0.958941	0.437425	0.120354	0.000469988	0.00341676	0.140712	0.00211463	0.00352354	0.172505	0.0471603	0.00205196	0.0226504	0.00125522	0.00320656	0.00470334	0.0049473	0.0233455	0.00583784	0.00530844	0.0295735	0.00971058	0.0255394	0.000811224	0.0770102	0.0058812	0.00248478	0.0108914	1.59569	3.62943	0.0363924	0.00805856	0.0051767	0.00214261	0.00118702	0.00423948	0.00248987	0.00306335
302L2	9.7	LFD	302	L2	8	0.0128184	0.0164698	0.0288411	0.0438932	0.00994218	0.0509194	0.00142314	0.877691	0.318478	0.125966	0.000446954	0.00421358	0.11794	0.00199705	0.0031116	0.21562	0.0325491	0.00144864	0.0429216	0.00166343	0.00279413	0.00569445	0.00415124	0.0923404	0.00878466	0.00705582	0.0274304	0.0145461	0.0263182	0.00074497	0.0947245	0.00769282	0.00324118	0.00458517	1.57562	2.96283	0.019742	0.006592	0.00592037	0.00748181	0.000769616	0.000748449	0.00328081	0.00305569
302L3	9.6	LFD	302	L3	8	0.0156065	0.0162225	0.0673667	0.0376372	0.00908001	0.0178369	0.000873014	1.02414	0.379592	0.119074	0.00053482	0.00741521	0.141895	0.00202728	0.00353712	0.337237	0.0407692	0.00124626	0.0656806	0.00108136	0.0028289	0.0046664	0.00624031	0.0296011	0.0102033	0.00475653	0.0277606	0.0107561	0.0207464	0.000812544	0.125094	0.00879853	0.00318164	0.00604657	1.54474	3.47522	0.0224949	0.00804936	0.00552514	0.00473233	0.00101582	0.00401567	0.00321087	0.00350342
302L4	10.7	LFD	302	L4	8	0.0132969	0.00902781	0.0114662	0.0463853	0.00434266	0.114945	0.000735104	0.485659	0.346599	0.0768261	0.000308812	0.0120001	0.0843057	0.00090465	0.00966087	0.122383	0.0326332	0.000848911	0.0669552	0.00685543	0.022501	0.0535101	0.00394619	0.204717	0.0709788	0.0278865	0.0272203	0.605544	0.0216178	0.0105869	0.186303	0.0294295	0.0046505	0.00355133	1.37396	2.25033	0.060368	0.0032759	0.00384225	0.0257971	0.000652547	0.000765438	0.00468494	0.00169231
302L5	9.9	LFD	302	L5	8	0.0157449	0.0222419	0.0393576	0.0451176	0.0134135	0.0404889	0.000525639	0.947613	0.290595	0.134344	0.000422527	0.00391982	0.139345	0.0023896	0.00328391	0.182236	0.0323727	0.00168564	0.0268769	0.00137241	0.00204902	0.00597937	0.00277174	0.0696304	0.00499105	0.00373313	0.0299635	0.0157351	0.0336269	0.000848587	0.112834	0.00982876	0.00305047	0.00313851	1.2568	2.44657	0.0631067	0.0069773	0.0056896	0.0081879	0.000893586	0.00250793	0.00307761	0.00563383
303L1	9.5	LFD	303	L1	8	0.0160972	0.0147773	0.00502255	0.0364546	0.0162006	0.0189715	0.000468701	0.822556	0.215354	0.103166	0.000588694	0.0214144	0.109968	0.0017486	0.0032927	0.239114	0.0421176	0.00172383	0.165329	0.00122636	0.00156199	0.00559944	0.00484794	0.0271289	0.00951459	0.00283237	0.0290102	0.0131521	0.0123445	0.000992235	0.0454824	0.00402776	0.00419749	0.00617193	1.22221	1.22321	0.0268224	0.00697687	0.00232965	0.0105329	0.000537472	0.00323914	0.00422941	0.056427
303L2	9.7	LFD	303	L2	8	0.0172182	0.0175518	0.0082497	0.0409513	0.0127288	0.0217176	0.000426386	0.888584	0.255391	0.112142	0.000920837	0.440497	0.18342	0.00221667	0.00373756	0.767403	0.0561923	0.00195329	0.901444	0.00556254	0.00280092	0.00603548	0.00352645	0.0358789	0.00395514	0.00291739	0.0320714	0.0157624	0.0186572	0.00171289	0.0490831	0.00886872	0.0102086	0.0102635	1.25754	1.17131	0.0284274	0.00683577	0.00234994	0.0099077	0.000468317	0.000279845	0.0102775	0.0618939
303L3	9.7	LFD	303	L3	8	0.0155085	0.016651	0.0112692	0.0392946	0.0114065	0.0125481	0.00051613	0.931925	0.238825	0.110306	0.000686207	0.525041	0.168868	0.00206096	0.00393564	0.858855	0.0400562	0.0018841	1.01932	0.00624703	0.00223977	0.00655922	0.00987376	0.0318923	0.0093179	0.00569355	0.0363014	0.0149881	0.0165884	0.00138962	0.0345688	0.00608833	0.00971755	0.00571317	1.21978	1.2117	0.0263346	0.00714827	0.00218559	0.0126051	0.000676834	0.0064608	0.00982275	0.0655631
303L4	10.1	LFD	303	L4	8	0.0169052	0.0151525	0.0208107	0.0372371	0.0102331	0.0186769	0.000521557	1.00854	0.262623	0.124084	0.000670034	0.128968	0.130895	0.00219257	0.00354129	0.399305	0.0285828	0.00193837	0.384198	0.00239233	0.00181681	0.0056626	0.00269031	0.0256213	0.00845471	0.00194814	0.0242912	0.0139251	0.0155294	0.000565218	0.0384761	0.00515391	0.00317437	0.00578757	1.18214	1.17773	0.0228101	0.00828818	0.00233199	0.00831636	0.000542845	0.00172059	0.00321839	0.0615328
303L5	10.4	LFD	303	L5	8	0.0151182	0.0191849	0.00948341	0.0360254	0.015841	0.0191432	0.000296083	0.815911	0.203096	0.0920883	0.000736296	0.0586447	0.128907	0.00195631	0.00346693	0.375625	0.0571885	0.00129407	0.238314	0.00159141	0.00224729	0.00562704	0.00121845	0.0308634	0.00319436	0.00221023	0.0298694	0.010466	0.0154873	0.000913063	0.0404316	0.00522358	0.0029569	0.00516053	1.0877	1.05386	0.0458617	0.00689025	0.0021372	0.00545008	0.000331047	0.000123262	0.0029849	0.0493076
304L1	10.3	LFD	304	L1	8	0.0148387	0.0134502	0.0096143	0.0411078	0.0186943	0.0225829	0.000627163	0.934667	0.256077	0.117628	0.000319365	0.000999121	0.105874	0.000961433	0.00331761	0.0426575	0.0280358	0.00184465	0.00330185	0.00194475	0.00280128	0.00455063	0.00277479	0.0271196	0.00399876	0.00562475	0.0272365	0.00874743	0.0204363	0.000783142	0.055423	0.00544744	0.001945	0.00420184	1.27151	1.51455	0.0871533	0.00797628	0.00424626	0.0439849	0.000668375	0.00277352	0.0019652	0.0145739
304L2	10.1	LFD	304	L2	8	0.0154129	0.0113555	0.00711336	0.0358175	0.0139167	0.0199267	0.000891153	0.791548	0.230447	0.0811241	0.000514994	0.00159044	0.0814217	0.00102302	0.00314807	0.0731399	0.0283258	0.00129442	0.00420963	0.00354822	0.00428247	0.00682181	0.0023193	0.0296251	0.00382809	0.00598129	0.0300512	0.00869654	0.0172984	0.000642317	0.0623446	0.00592415	0.00210131	0.00533831	1.07156	1.66747	0.0700691	0.00542834	0.00557599	0.00368592	0.000738217	0.00161143	0.00212238	0.020886
304L3	9.8	LFD	304	L3	8	0.0149655	0.0135676	0.00751949	0.0366787	0.0179714	0.0311557	0.0014591	0.864904	0.270565	0.0899051	0.00052262	0.00417193	0.104018	0.00081847	0.0035122	0.161666	0.0346205	0.00139409	0.0183455	0.00267722	0.00576386	0.00681321	0.00622506	0.0302908	0.00832649	0.0113413	0.0302326	0.0106322	0.0297952	0.000456701	0.0964423	0.0092063	0.00247818	0.00411655	1.14461	1.36574	0.0756139	0.00721995	0.00517335	0.002934	0.000957112	0.00327109	0.00249771	0.00998103
304L4	10.3	LFD	304	L4	8	0.0151323	0.0140068	0.00639098	0.0365881	0.0172974	0.0172161	0.000847865	0.799433	0.297322	0.093115	0.000410798	0.0025615	0.0905556	0.00109815	0.00324027	0.0781219	0.0274551	0.00130372	0.00868704	0.00356776	0.00469379	0.00543036	0.0019168	0.0315848	0.00550267	0.00756708	0.0269319	0.00798534	0.0233557	0.000787349	0.0873456	0.00770756	0.00199356	0.017536	1.10441	1.69275	0.0734853	0.00616461	0.00507174	0.00219723	0.000835118	0.000212776	0.00201795	0.00954201
304L5	9.9	LFD	304	L5	8	0.0146614	0.0130974	0.00420683	0.0421977	0.0158155	0.0530982	0.000922457	0.841826	0.469239	0.097686	0.000587126	0.00829106	0.115329	0.000497456	0.0034924	0.193802	0.0412141	0.0018549	0.0326326	0.00246297	0.00410425	0.00759038	0.0018455	0.0392825	0.0130689	0.00772797	0.0289738	0.00695933	0.0260307	0.000832708	0.0767539	0.0054939	0.00295279	0.00703021	1.37501	1.98571	0.0837508	0.00694343	0.00521356	0.0057008	0.000746353	0.000525113	0.00296312	0.0157836
305L1	10.7	LFD	305	L1	8	0.016409	0.00985257	0.00330576	0.0335415	0.0162549	0.0486425	0.000531752	1.07991	0.297204	0.116783	0.000443384	0.00123653	0.117816	0.00263109	0.0033107	0.144465	0.0219712	0.00157953	0.0105329	0.00187564	0.00368188	0.00570455	0.00258924	0.0344402	0.0128638	0.00703938	0.024018	0.00678488	0.0176103	0.00064941	0.0416167	0.00550629	0.00252255	0.00971539	1.40292	1.62372	0.0736141	0.008985	0.00586653	0.222815	0.000561958	0.00240997	0.00252708	0.0248942
305L2	10.1	LFD	305	L2	8	0.0150856	0.00835411	0.00391841	0.0382023	0.0137689	0.0348616	0.000588546	0.737557	0.306976	0.0964298	0.000526685	0.00115055	0.0908794	0.0025874	0.00347728	0.121418	0.0282051	0.00156629	0.00998579	0.00183254	0.00297509	0.00631895	0.0035497	0.0347049	0.00655714	0.00725989	0.0262796	0.00739657	0.0233347	0.00054539	0.0576349	0.00715412	0.00248317	0.00584177	1.24449	1.96227	0.0730822	0.0062644	0.00614038	0.123052	0.000680402	0.00210462	0.00248357	0.0192164
305L3	9.6	LFD	305	L3	8	0.0167201	0.0105195	0.0103044	0.0445395	0.0160127	0.0168533	0.000606798	0.829507	0.251623	0.117787	0.000528531	0.00145494	0.102714	0.00217651	0.00394267	0.139855	0.0280975	0.00166236	0.0133431	0.00198086	0.00237452	0.0070911	0.00212661	0.0326409	0.00900042	0.0068742	0.0297867	0.00728656	0.0198485	0.00055849	0.0410574	0.00528735	0.00239069	0.0048024	1.15072	1.68767	0.0841203	0.00691783	0.00532708	0.00155349	0.000663433	0.00347989	0.00239395	0.0275217
305L4	9.5	LFD	305	L4	8	0.017349	0.0132865	0.0124281	0.0427852	0.0170932	0.0199239	0.000798147	0.898909	0.368707	0.120116	0.00061901	0.00168317	0.126866	0.00333421	0.00415546	0.165365	0.0378418	0.0021622	0.0157454	0.00157543	0.00297823	0.00807492	0.00614186	0.0375277	0.00542261	0.00737909	0.0307516	0.0118583	0.0326015	0.000599778	0.0633467	0.00622441	0.00252757	0.0069041	1.02742	2.11547	0.092003	0.00735789	0.00645591	0.00167753	0.000922533	0.00443649	0.00254227	0.0183054
305L5	9.7	LFD	305	L5	8	0.0162275	0.0141698	0.00362791	0.0407716	0.0147103	0.0278398	0.000770463	0.989197	0.240456	0.112918	0.000626801	0.00149139	0.11167	0.00328504	0.00438463	0.163556	0.0170544	0.00185646	0.0125342	0.00117436	0.00242704	0.00762398	0.00199723	0.0382214	0.00531142	0.00495153	0.0277979	0.0069298	0.0211092	0.000626733	0.0595079	0.00416087	0.0029033	0.00514318	1.30641	1.25944	0.0731402	0.00787148	0.00501217	0.00108907	0.000772346	0.000320242	0.00289544	0.0153018
936L1	9.8	LFD	936	L1	8	0.010965	0.0166344	0.00645033	0.0296284	0.0124751	0.0189907	0.000364174	0.326514	0.1577	0.0418794	0.000540543	0.00180594	0.0318547	0.00185681	0.00253449	0.116124	0.0290191	0.000927278	0.00651215	0.00283665	0.00224184	0.012364	0.00204868	0.0332008	0.00880854	0.0031055	0.0299569	0.0582262	0.0090743	0.00209065	0.0194784	0.00366501	0.0032228	0.00358785	0.873679	1.89488	0.0744889	0.00359226	0.00300798	0.00237903	0.000464486	0.000284441	0.00322797	0.0152439
936L2	10.4	LFD	936	L2	8	0.0134905	0.0141975	0.00415755	0.0286318	0.0135068	0.0544118	0.000497371	0.5426	0.219043	0.0703449	0.000504727	0.00172555	0.0582397	0.00159597	0.00373547	0.113858	0.0233616	0.0016591	0.00726442	0.00288342	0.00317093	0.00988884	0.00434292	0.0342254	0.012291	0.00636609	0.0287202	0.008238	0.0129732	0.00025358	0.0479515	0.00468935	0.00372289	0.00698246	1.15957	1.35473	0.0805693	0.00614687	0.00363706	0.00234398	0.000577446	0.000273149	0.00371365	0.0110997
936L3	10.2	LFD	936	L3	8	0.0124396	0.0112381	0.0120824	0.030696	0.0100492	0.0155036	0.000486291	0.402053	0.145031	0.0647685	0.00047768	0.00192092	0.0541943	0.00104999	0.00288441	0.138642	0.0267864	0.00133409	0.0070535	0.00227152	0.00317607	0.010536	0.00385768	0.0380691	0.00923746	0.00388601	0.0279052	0.00852039	0.0127355	0.000173489	0.0312709	0.00436622	0.0032896	0.00502655	0.814548	0.990189	0.0723902	0.0051663	0.00486519	0.0031795	0.000395664	0.000260064	0.00329693	0.0206465
936L4	9.7	LFD	936	L4	8	0.013467	0.0134911	0.0027289	0.0349488	0.0127548	0.0167188	0.000744064	0.473383	0.191366	0.0801664	0.000539659	0.00441776	0.0565217	0.00140603	0.00345458	0.289769	0.0330843	0.00162325	0.014985	0.00264537	0.00280223	0.0111465	0.00517617	0.0382645	0.0162583	0.00449381	0.0289422	0.0101795	0.0182342	0.00027819	0.0401658	0.00657004	0.00482644	0.00465689	0.946024	1.03639	0.0791218	0.00615565	0.00464091	0.00151372	0.000429451	0.0018559	0.00484165	0.0155086
936L5	10.5	LFD	936	L5	8	0.0112149	0.0169553	0.00629774	0.0304835	0.0144437	0.0399388	0.00044499	0.502436	0.278475	0.0773337	0.000362439	0.00124761	0.0592144	0.00191445	0.00436547	0.0672059	0.0328922	0.00194344	0.00467521	0.00266751	0.00323878	0.0110591	0.00497825	0.0297057	0.00776696	0.00531378	0.0272479	0.00911641	0.0191781	0.000545606	0.0531803	0.007802	0.00272567	0.00756021	1.36151	1.75166	0.0867631	0.00619496	0.00396306	0.00176813	0.000538585	0.00409465	0.00272565	0.0125673
937L1	10.5	LFD	937	L1	8	0.0129336	0.0202766	0.00267301	0.0362099	0.00801746	0.00823213	0.000260345	0.395767	0.320146	0.0509608	0.000279531	0.00361721	0.0460971	0.0016973	0.00285601	0.13866	0.0290454	0.000863046	0.0132381	0.00246812	0.00240394	0.00809208	0.00170439	0.0405263	0.00737434	0.00266633	0.02419	0.0153038	0.0154483	0.00126995	0.0154241	0.00327597	0.00276209	0.00450473	0.666103	2.36152	0.108399	0.00390338	0.0030724	0.00360437	0.000553021	0.000177233	0.00277765	0.0113735
937L2	9.8	LFD	937	L2	8	0.0137052	0.0198077	0.00230089	0.0393203	0.00675418	0.0129461	0.000253156	0.52121	0.337598	0.0772467	0.000200441	0.00595303	0.0706112	0.00224589	0.00341255	0.168481	0.0298921	0.00117067	0.0181474	0.00266049	0.00241817	0.00819309	0.00293773	0.0454063	0.00894206	0.00241594	0.0265584	0.0106195	0.0238112	0.00106937	0.0608593	0.00471338	0.00261812	0.00766251	0.759576	2.56948	0.112277	0.00487029	0.0034267	0.00882197	0.000386382	0.000686455	0.00263498	0.0161783
937L3	9.5	LFD	937	L3	8	0.0142351	0.0180929	0.00249774	0.0382867	0.0050289	0.0274025	0.000411446	0.474074	0.42873	0.0666113	0.00031579	0.0030733	0.0656048	0.00268476	0.00304161	0.166271	0.0272394	0.00125226	0.0248269	0.00244693	0.00283607	0.0107118	0.00279973	0.0509637	0.0180865	0.00420816	0.0276176	0.00979663	0.0214019	0.00124131	0.0447601	0.00355855	0.00243413	0.00627465	1.25127	2.17647	0.11366	0.00467998	0.00352503	0.00986005	0.000380276	0.00141542	0.0024473	0.0183846
937L4	10.3	LFD	937	L4	8	0.0137419	0.0221864	0.00205904	0.0394745	0.00709023	0.0113172	0.000234489	0.477052	0.383189	0.0859415	0.000292877	0.0040931	0.064963	0.0023897	0.00294134	0.141207	0.0413529	0.0013456	0.026855	0.00254716	0.00274286	0.00951316	0.00238992	0.0443311	0.0103676	0.00261817	0.0278749	0.0105758	0.0202454	0.0011269	0.0672948	0.00519412	0.002428	0.00399557	0.865503	2.66519	0.103225	0.00485327	0.00348291	0.00962693	0.000445603	0.000182977	0.00243695	0.0206191
937L5	10.5	LFD	937	L5	8	0.0124574	0.0185768	0.00341026	0.0369586	0.00424308	0.023514	0.000245457	0.410132	0.407508	0.0655887	0.000348708	0.00883695	0.0599265	0.00161483	0.0026143	0.161732	0.0360695	0.00118403	0.0352685	0.00226144	0.00244895	0.00871301	0.00326408	0.037073	0.0125489	0.00224436	0.0240536	0.008778	0.0202282	0.00127414	0.0416615	0.00319467	0.0031841	0.00614971	1.153	2.40294	0.0941598	0.00451768	0.00379011	0.0100967	0.00022305	0.0033107	0.00319658	0.0184438
938L1	9.6	LFD	938	L1	8	0.0126215	0.0170735	0.00800822	0.0342209	0.015639	0.0258533	0.000323592	0.516284	0.193594	0.0803232	0.000433138	0.00181133	0.0616857	0.00202081	0.00353155	0.124305	0.0364065	0.00145897	0.00568448	0.0016807	0.00233519	0.00938254	0.00210448	0.0375084	0.0087288	0.00366639	0.0285325	0.010478	0.0171533	0.000696212	0.0341865	0.00693942	0.00301462	0.0156077	1.02508	1.9738	0.0852334	0.0061312	0.00411443	0.00160151	0.000437888	0.000472856	0.00301704	0.0175291
938L2	10	LFD	938	L2	8	0.0104564	0.0233148	0.0191313	0.0491517	0.0274127	0.0123127	0.00032116	0.466627	0.27802	0.104808	0.000409951	0.00100867	0.0714702	0.000991472	0.00567294	0.0603655	0.0578394	0.00186034	0.00256879	0.00228371	0.00273457	0.0101457	0.00360555	0.0352689	0.00637473	0.00380659	0.0272771	0.00791707	0.0168232	0.00040489	0.0375186	0.00555763	0.00187101	0.00660424	1.31301	2.33189	0.142023	0.00605619	0.00486706	0.00212319	0.000815998	0.00379702	0.00187132	0.025815
938L3	9.5	LFD	938	L3	8	0.0122273	0.0148949	0.00593558	0.0395999	0.0159864	0.0236917	0.000664545	0.605238	0.199686	0.106563	0.000508655	0.00125281	0.0880429	0.00131654	0.00449028	0.0886672	0.0469137	0.00167227	0.00370362	0.00100165	0.00269225	0.0115631	0.0093552	0.0398752	0.00544918	0.00502626	0.0305727	0.0102884	0.0167917	0.000441589	0.0392153	0.00510318	0.0024535	0.00417055	1.46501	1.68164	0.0879579	0.00722307	0.00388686	0.00209133	0.000453865	0.00429617	0.00245207	0.0189529
938L4	9.9	LFD	938	L4	8	0.013565	0.0154791	0.00544419	0.0318523	0.0145919	0.0485405	0.000446215	0.527673	0.287614	0.0804081	0.000426014	0.000868432	0.0619174	0.00171448	0.00445547	0.0624967	0.0360748	0.00206744	0.00270593	0.00123325	0.00252969	0.0116967	0.00145223	0.0337469	0.00740274	0.00560916	0.0313546	0.00769572	0.0119101	0.00040087	0.0274224	0.00524539	0.00258942	0.00932421	1.43009	1.47055	0.0763356	0.00669219	0.00424203	0.00211832	0.000543198	0.000106156	0.00259714	0.0229249
938L5	9.5	LFD	938	L5	8	0.0127131	0.0137807	0.00375372	0.0327716	0.012627	0.0242458	0.000419185	0.575447	0.228712	0.0898742	0.000374428	0.00130101	0.0689184	0.00133316	0.00316407	0.0965489	0.0413116	0.0017455	0.00381291	0.000456474	0.00242771	0.00994159	0.00406758	0.0453629	0.0107891	0.00231065	0.0300333	0.01164	0.0110749	0.000265525	0.0180186	0.00394331	0.00263355	0.00329311	1.2514	1.56729	0.0652798	0.0069379	0.00535203	0.00154031	0.000471296	0.00265727	0.00265268	0.0343538
939L1	9.6	LFD	939	L1	8	0.0138428	0.0422066	0.00322881	0.0417574	0.00538872	0.0429287	0.000473792	0.534376	0.617702	0.0794686	0.000344845	0.0130434	0.072309	0.00329035	0.00330134	0.148733	0.0396782	0.00127632	0.0215136	0.00322899	0.00247846	0.0101925	0.00388689	0.0366084	0.0131116	0.00589799	0.0279244	0.0131354	0.0250362	0.00138613	0.085663	0.0055116	0.00290538	0.00497228	1.31305	2.95432	0.0477131	0.00557565	0.00353921	0.0035896	0.000482958	0.000138696	0.00292559	0.00363955
939L2	10.1	LFD	939	L2	8	0.0146588	0.0316859	0.00350735	0.0396949	0.00364518	0.0860948	0.000497747	0.529151	0.365529	0.0758132	0.000305501	0.00209144	0.0654612	0.00225435	0.00338858	0.0562214	0.0286899	0.000997045	0.0051925	0.00255108	0.00286378	0.00827843	0.00322766	0.0400082	0.00626272	0.00827363	0.0268587	0.0138087	0.0275963	0.00181633	0.153598	0.00795834	0.00222181	0.00256864	1.04179	1.91436	0.0374712	0.00535099	0.00314369	0.00513763	0.000452523	8.63e-05	0.0022312	0.00365626
939L3	9.5	LFD	939	L3	8	0.0167554	0.0397516	0.00261079	0.0482748	0.00523263	0.0339868	0.000401013	0.47196	0.342327	0.0712594	0.000168434	0.0629345	0.0666654	0.00337697	0.00257309	0.0967033	0.0267203	0.00119506	0.0551773	0.00233785	0.00201351	0.0115529	0.00167553	0.0360187	0.00535284	0.00477106	0.0321723	0.0152204	0.0345842	0.00207995	0.12568	0.00455807	0.00250814	0.00336629	0.743056	1.88024	0.0439572	0.00421085	0.00345443	0.023124	0.000543071	0.000272626	0.00251287	0.00514061
939L4	10	LFD	939	L4	8	0.0134456	0.0417186	0.00431222	0.0385421	0.0052568	0.0265655	0.000326852	0.502258	0.361133	0.0773997	0.000121905	0.0547299	0.0781866	0.00202194	0.00291338	0.235386	0.0308991	0.0012144	0.0637228	0.00179715	0.00275221	0.0092019	0.00412439	0.0406156	0.0126445	0.0064631	0.0286991	0.010407	0.0284579	0.000825618	0.132907	0.00812649	0.00339009	0.00233664	1.22893	1.71649	0.0475081	0.00528592	0.00309615	0.00528598	0.000713269	0.000167422	0.00338654	0.00766046
939L5	9.5	LFD	939	L5	8	0.0145593	0.0427934	0.00533504	0.0414578	0.00425676	0.0923578	0.000544347	0.467384	0.445626	0.0740371	0.000260196	0.0755199	0.0755781	0.00224343	0.00293973	0.272439	0.0447125	0.00114098	0.0785672	0.00241664	0.00288618	0.0102313	0.00447958	0.0484136	0.0130761	0.00442328	0.0278547	0.0113119	0.028282	0.00145362	0.117243	0.00832692	0.00329102	0.00329743	0.793092	2.39003	0.0438115	0.00470744	0.00363913	0.00521533	0.000423898	0.000239801	0.00330815	0.00681505
940L1	9.7	LFD	940	L1	8	0.0143334	0.0127707	0.00333378	0.0333442	0.0133242	0.0178179	0.000407641	0.640808	0.164561	0.093177	0.000580915	0.00102187	0.0627823	0.0016516	0.00376704	0.118693	0.02049	0.00199593	0.00825585	0.00383118	0.00311351	0.00963093	0.00206869	0.038784	0.00982351	0.00403023	0.0304536	0.0114154	0.0204727	0.000694354	0.0380822	0.00695829	0.0023283	0.00404124	1.10775	2.05836	0.063985	0.00798412	0.00408991	0.00377852	0.000574615	0.00052877	0.00232568	0.0188038
940L2	9.6	LFD	940	L2	8	0.0137485	0.00709949	0.00248779	0.0366674	0.00760003	0.0256007	0.000514303	0.577001	0.285943	0.0946846	0.000480502	0.00210973	0.0689526	0.00111542	0.00173267	0.227908	0.0259593	0.000853088	0.0132749	0.00391863	0.00397993	0.0100885	0.00313585	0.0408234	0.0179176	0.00476638	0.0298727	0.00630508	0.0231661	0.000644666	0.0488439	0.0115965	0.00266052	0.0044411	1.12109	2.14551	0.0491254	0.00724962	0.00962542	0.00361422	0.000210341	0.000469996	0.00267571	0.0585216
940L3	9.8	LFD	940	L3	8	0.0123298	0.0114469	0.0150503	0.03431	0.0108644	0.0222854	0.000507149	0.55409	0.173245	0.0909504	0.000448911	0.00108151	0.0681416	0.000931875	0.00361154	0.126203	0.0249845	0.00190392	0.00639325	0.00196437	0.00273501	0.0113153	0.00328598	0.0381017	0.0102083	0.0042886	0.0286094	0.0130257	0.022725	0.000490725	0.027754	0.00576613	0.00224923	0.00439362	1.238	1.57351	0.0582429	0.00767616	0.00456715	0.00474029	0.000485497	0.000392576	0.00225557	0.0256183
940L4	10.2	LFD	940	L4	8	0.0119421	0.011113	0.00248896	0.0342971	0.0104066	0.00744991	0.000378906	0.494602	0.127279	0.0849565	0.000370401	0.000898311	0.0554566	0.000960985	0.00339887	0.0857131	0.022357	0.00215679	0.00560442	0.00161163	0.00173652	0.00903053	0.00181303	0.0380342	0.00383731	0.00283906	0.0241184	0.0110469	0.0258334	0.000443563	0.027189	0.00579764	0.00191515	0.0045817	0.69003	1.55725	0.0574906	0.00659315	0.00452897	0.00273189	0.000459812	0.00123201	0.00191649	0.0161122
940L5	9.8	LFD	940	L5	8	0.012016	0.0129709	0.00392016	0.0393745	0.0145844	0.00658835	0.000444649	0.58744	0.138473	0.11081	0.000456774	0.00164568	0.069634	0.00107228	0.00381261	0.134797	0.0315181	0.00208007	0.00864864	0.00181199	0.00204734	0.0112198	0.00159896	0.0387982	0.00664428	0.00236612	0.0299961	0.0087746	0.0193062	0.000322663	0.0287553	0.00529272	0.00212267	0.00464881	0.718697	2.237	0.0650294	0.00818998	0.00614218	0.00851183	0.000368374	0.000438015	0.00213517	0.0310384
311L1	10.2	HFHC	311	L1	8	0.0118263	0.0172798	0.00390017	0.02966	0.0251618	0.0331746	0.000883294	0.615467	0.135796	0.10245	0.000651806	0.00298654	0.0864234	0.000933067	0.00577836	0.159142	0.0362544	0.00194139	0.010563	0.00724236	0.0168677	0.0115689	0.00971145	0.0464354	0.00607805	0.0245094	0.0289156	0.0120581	0.0189223	0.00212367	0.200182	0.0222165	0.00365165	0.00406835	1.23796	0.445683	0.0856123	0.00913712	0.00554761	0.0055369	0.000870343	0.000411122	0.00365585	0.00437331
311L2	9.8	HFHC	311	L2	8	0.01464	0.0101241	0.00190358	0.0359635	0.00802815	0.0177104	0.00067445	0.443532	0.105587	0.0783533	0.000441089	0.00397465	0.0691602	0.000870732	0.000912805	0.134002	0.0230823	0.000528423	0.0209618	0.00481756	0.00789717	0.0143213	0.00480427	0.0455505	0.00443428	0.015524	0.029175	0.00871859	0.028414	0.00211164	0.152052	0.0339658	0.00198612	0.00374699	0.974437	0.297317	0.0466228	0.00565893	0.00334188	0.0510329	0.000232956	0.000353292	0.00199031	0.00209185
311L3	9.7	HFHC	311	L3	8	0.0119643	0.0135483	0.00208618	0.0327511	0.0144016	0.0129101	0.000899633	0.493035	0.0912094	0.077486	0.00053332	0.00288998	0.0673828	0.00142208	0.00434395	0.152502	0.041088	0.00166991	0.0159922	0.00373247	0.00847047	0.0119354	0.00672103	0.0407971	0.00396554	0.0158809	0.0272332	0.00870019	0.01735	0.00184858	0.14906	0.0317086	0.0027528	0.00344961	0.822159	0.294582	0.0803115	0.00641641	0.00544877	0.00186618	0.000581374	0.000339803	0.00276832	0.0106267
311L4	10.4	HFHC	311	L4	8	0.0106529	0.0144678	0.00215306	0.0266454	0.0175062	0.0212348	0.000585201	0.35954	0.107576	0.0497295	0.000530563	0.00272636	0.0418177	0.00119037	0.00469708	0.125913	0.0338595	0.000961219	0.0144223	0.0187973	0.0519035	0.0291416	0.0511504	0.0385771	0.0227355	0.0944339	0.0250327	0.013609	0.0550404	0.00363266	0.139682	0.0305215	0.00235644	0.00450316	0.805621	0.449668	0.0769172	0.00435332	0.00453804	0.00138593	0.000277419	0.000426368	0.00236163	0.00901521
311L5	10.4	HFHC	311	L5	8	0.0100452	0.0133424	0.00318298	0.0268842	0.0124902	0.0202162	0.00120875	0.353655	0.117656	0.0522288	0.000460971	0.00244077	0.0478166	0.000792995	0.0046496	0.100323	0.0388051	0.000780222	0.00929739	0.00576507	0.0167321	0.0307876	0.0214887	0.0393346	0.0374922	0.0425595	0.028204	0.0104849	0.0274749	0.00233125	0.064977	0.018292	0.00242014	0.00535035	0.697548	0.527027	0.0811103	0.00394287	0.00407585	0.00191628	0.000409142	0.000363164	0.0024287	0.00754966
312L1	9.9	HFHC	312	L1	8	0.0131253	0.0151229	0.00256667	0.0307465	0.0166992	0.0336337	0.0024603	0.488135	0.129031	0.078823	0.00057513	0.0023775	0.0653536	0.000736787	0.00424424	0.121326	0.0312088	0.00131666	0.00412801	0.00350541	0.011489	0.01187	0.00695188	0.0402536	0.0138681	0.0217802	0.0294696	0.00723606	0.0158046	0.000916611	0.0731195	0.0106276	0.00267468	0.00331374	1.08105	0.687533	0.0776923	0.00595699	0.00533043	0.00153677	0.000676965	0.00015533	0.00267267	0.00335982
312L2	10	HFHC	312	L2	8	0.0134367	0.0138454	0.00323911	0.0291007	0.0177419	0.0260061	0.000892924	0.565026	0.212946	0.0786892	0.00052557	0.00251922	0.0669058	0.000698606	0.00493402	0.151113	0.0288511	0.00154271	0.00421732	0.00123452	0.00271903	0.011716	0.00219824	0.0400587	0.00674192	0.00783979	0.0271387	0.00772167	0.00831089	0.000971535	0.0900092	0.00755895	0.00271349	0.00343035	1.0779	0.655913	0.0787901	0.00695826	0.00526981	0.00103867	0.000758982	0.000176314	0.00270801	0.00393709
312L3	10.3	HFHC	312	L3	8	0.0108392	0.0141109	0.0016136	0.0320567	0.0124903	0.0230581	0.00106502	0.595331	0.116588	0.0868603	0.000653344	0.00225405	0.0455108	0.000993733	0.00502878	0.138939	0.0407851	0.00179993	0.00373653	0.00205774	0.00685194	0.0115709	0.00482243	0.0397512	0.0142812	0.0184819	0.0249287	0.00780435	0.0169502	0.000873293	0.0902529	0.00981603	0.0022711	0.00278386	0.903321	0.806104	0.0756998	0.00749579	0.00505459	0.00212767	0.000674611	0.000126864	0.00226204	0.00545668
312L4	10.5	HFHC	312	L4	8	0.0106429	0.0128492	0.00283635	0.029881	0.0132552	0.0256136	0.00124282	0.466413	0.0863344	0.0626318	0.000639458	0.00215688	0.0517999	0.000625342	0.00472811	0.123155	0.0294252	0.000786389	0.00460902	0.0100166	0.0399744	0.0129241	0.0415762	0.0412826	0.0118745	0.114793	0.0242579	0.0104594	0.0334702	0.00126514	0.104577	0.00704596	0.00609474	0.0060579	0.944582	0.716552	0.0648314	0.00494001	0.00507047	0.00233872	0.000669981	0.000168432	0.00609092	0.00402011
312L5	10.4	HFHC	312	L5	8	0.0115937	0.0173697	0.00268572	0.0280737	0.0173834	0.0134567	0.000956906	0.347606	0.0732769	0.0492779	0.000426922	0.00173157	0.0386161	0.000490727	0.00513453	0.0968865	0.0278076	0.000709887	0.00316524	0.0103114	0.0316966	0.0269291	0.0295138	0.0414081	0.0238925	0.0766755	0.0250136	0.0109806	0.0287321	0.0015147	0.104536	0.0105229	0.00202075	0.00818472	0.526946	0.782516	0.0770779	0.00389202	0.00457965	0.00207463	0.000709999	0.000241531	0.00203138	0.00283159
313L1	10	HFHC	313	L1	8	0.0139351	0.0248623	0.00250838	0.0326755	0.0221193	0.0194367	0.000674345	0.581146	0.126368	0.0591239	0.000323463	0.00218666	0.0614995	0.00162732	0.0030324	0.0731855	0.0170992	0.00146218	0.00204021	0.00212027	0.00269625	0.00578506	0.00126627	0.0246244	0.00408002	0.00672098	0.0291578	0.00612365	0.0128831	0.000615382	0.0324874	0.00500583	0.00405792	0.00300226	1.01123	0.587167	0.109699	0.00491179	0.00367911	0.00250755	0.000434003	3.71e-05	0.0040464	0.00770567
313L2	9.9	HFHC	313	L2	8	0.0159282	0.021742	0.00226987	0.0368551	0.0188145	0.0208924	0.00122676	0.818504	0.208089	0.0995966	0.000370568	0.00234961	0.0968939	0.00219563	0.00383917	0.0781747	0.0290638	0.00144369	0.00195376	0.00186437	0.00461426	0.0065621	0.00193289	0.0313128	0.00573378	0.0116152	0.0300529	0.0077124	0.0218409	0.000690379	0.060975	0.00805182	0.00384984	0.00277614	0.969337	0.957462	0.115997	0.00686038	0.00507666	0.00195126	0.000390938	1.47e-05	0.00386878	0.00911159
313L3	9.9	HFHC	313	L3	8	0.013212	0.0226642	0.003042	0.0364458	0.0136817	0.0164358	0.00110768	0.611742	0.186682	0.0739297	0.000471211	0.00637938	0.0807847	0.00319594	0.00362236	0.390691	0.0297813	0.0014932	0.0060159	0.00114121	0.0024164	0.00651509	0.00133085	0.0320267	0.00500974	0.00448031	0.0289559	0.0044003	0.0239737	0.000356694	0.0310783	0.0049062	0.0058087	0.00387028	0.923246	0.921118	0.122367	0.00494462	0.00295924	0.00384099	0.000521592	4.22e-05	0.00583481	0.012089
313L4	10.4	HFHC	313	L4	8	0.0140286	0.0237403	0.00297947	0.0338573	0.0215561	0.0117253	0.000688924	0.696657	0.115609	0.0791291	0.000385676	0.00432515	0.076496	0.00226488	0.00450624	0.167054	0.0269389	0.00182083	0.00386222	0.0060795	0.0211571	0.0211173	0.00529568	0.027583	0.0104411	0.0283139	0.0272646	0.00955309	0.031649	0.00113734	0.0894916	0.00987528	0.0061319	0.00554189	0.780706	0.8412	0.102006	0.00578499	0.00443809	0.00133012	0.000362954	5.51e-05	0.00612957	0.00725759
313L5	10	HFHC	313	L5	8	0.0150712	0.0300515	0.00211539	0.0360982	0.0167156	0.010768	0.000583928	0.552403	0.124279	0.0571018	0.000262622	0.00197378	0.0620733	0.00314133	0.00353655	0.0682134	0.0229148	0.000865311	0.00209632	0.0151003	0.0448401	0.0282554	0.0186308	0.0296949	0.0178058	0.058747	0.026968	0.00824897	0.0380337	0.00158356	0.102866	0.00666384	0.0028704	0.00539165	0.535865	0.950143	0.0989556	0.00432199	0.00390939	0.00340142	0.000477235	3.65e-05	0.00287049	0.00858122
314L1	9.5	HFHC	314	L1	8	0.0165197	0.0191176	0.00245003	0.0362906	0.0170717	0.0159325	0.00124846	0.551841	0.134003	0.06212	0.000391079	0.00206701	0.0608173	0.00147701	0.00178665	0.0728981	0.0157944	0.000892205	0.00315593	0.0037999	0.00497234	0.00699514	0.00405332	0.0248653	0.00400293	0.0117245	0.029802	0.00741354	0.0206335	0.000642234	0.0578779	0.00824721	0.00339704	0.00412957	1.25381	0.540723	0.10231	0.00441638	0.00347899	0.0759408	0.000353236	0.000365296	0.00339355	0.00368415
314L2	9.7	HFHC	314	L2	8	0.0127675	0.0220144	0.00297669	0.0367338	0.0209807	0.0127994	0.001696	0.499423	0.133595	0.0539228	0.000397939	0.0176763	0.0567225	0.00145137	0.00366816	0.401923	0.0271433	0.00134965	0.0147868	0.00830889	0.0109735	0.00962451	0.0118601	0.026392	0.00537888	0.0216087	0.030478	0.00643554	0.0319439	0.000661108	0.0531228	0.0100754	0.00507009	0.00459695	0.969511	0.660037	0.102249	0.0040957	0.00544349	0.00670069	0.000515153	0.000698357	0.00506741	0.00399986
314L3	10.4	HFHC	314	L3	8	0.013826	0.020833	0.00268036	0.0360821	0.0213197	0.0206437	0.00117069	0.691407	0.158198	0.0871483	0.000371723	0.004297	0.0774017	0.000970064	0.00419609	0.126633	0.0251941	0.00129542	0.00430437	0.00427572	0.00718449	0.0107088	0.00499581	0.0218324	0.00916408	0.01382	0.0277879	0.00795353	0.0207228	0.000901073	0.075386	0.0137394	0.00330587	0.00261828	1.25455	0.56938	0.10705	0.00585269	0.00592397	0.00160349	0.000674257	0.000340935	0.00330106	0.00362278
314L4	10.2	HFHC	314	L4	8	0.0127101	0.022604	0.00262198	0.0337634	0.0107158	0.0122882	0.00176698	0.350532	0.089719	0.0394614	0.000433638	0.00202755	0.040982	0.00107887	0.00282818	0.0761241	0.0217217	0.000585473	0.00195443	0.00255243	0.00489454	0.0187246	0.00501598	0.0231324	0.0162665	0.014897	0.0304041	0.00471994	0.0159426	0.000540461	0.0109804	0.00232493	0.00318189	0.0128149	0.609537	0.746963	0.0910331	0.00292829	0.00347345	0.0019661	0.000160471	0.00038147	0.0031789	0.00312418
314L5	10.1	HFHC	314	L5	8	0.0120453	0.0284318	0.00264475	0.0326111	0.0251615	0.0196619	0.000844746	0.484749	0.109952	0.0558534	0.000386872	0.00226454	0.0499301	0.0016099	0.00371161	0.0830064	0.024336	0.00107557	0.00261426	0.00945715	0.0269699	0.0160653	0.0213627	0.02748	0.00866149	0.0532268	0.0302783	0.00958774	0.0426245	0.00125538	0.074767	0.00956227	0.00377277	0.00675968	0.929616	0.671723	0.0967102	0.00406674	0.00429942	0.00201172	0.000212345	0.000393457	0.00375801	0.00496284
315L1	9.7	HFHC	315	L1	8	0.0142295	0.0240404	0.00180656	0.0377578	0.0238615	0.0146153	0.000440115	0.70311	0.142647	0.0945226	0.000333865	0.000784712	0.077607	0.00101417	0.00333709	0.0638396	0.0466705	0.0019508	0.00163754	0.00535338	0.00729753	0.00688095	0.00246411	0.0214676	0.00405157	0.0116872	0.032152	0.00852092	0.0149911	0.00168778	0.0506678	0.00924346	0.0022454	0.00440726	1.11937	0.546333	0.124543	0.00576476	0.00529548	0.00424858	0.000399688	9.07e-05	0.00221838	0.0169489
315L2	9.5	HFHC	315	L2	8	0.0137286	0.0218744	0.00222516	0.0358345	0.0202289	0.0210388	0.00100392	0.596607	0.161217	0.0730929	0.000394448	0.00695724	0.0692889	0.000977761	0.00317715	0.433069	0.0452189	0.00144317	0.00757471	0.00443398	0.00471913	0.00524676	0.0027836	0.0219483	0.00627377	0.0115032	0.0320072	0.00734643	0.0192497	0.00138544	0.0723255	0.016187	0.00346487	0.00315384	1.18558	0.599311	0.115837	0.00508293	0.00468496	0.0077848	0.000354822	0.000158828	0.00345157	0.0203045
315L3	10	HFHC	315	L3	8	0.0149573	0.0244853	0.00182117	0.0342922	0.0179271	0.0103916	0.000901624	0.536844	0.108928	0.0676573	0.000481951	0.00780591	0.0629599	0.00170996	0.00275347	0.463338	0.0446956	0.00172254	0.00744851	0.0050401	0.00641597	0.0075584	0.00543412	0.0221622	0.00447973	0.011918	0.0284663	0.00665502	0.0187275	0.00123208	0.0348448	0.00959854	0.00413978	0.00375065	0.841099	0.528142	0.148154	0.00485904	0.00537811	0.00489336	0.000330749	0.000253589	0.00412753	0.016417
315L4	10.4	HFHC	315	L4	8	0.0115239	0.0116638	0.00114232	0.034145	0.0126049	0.0130691	0.000516581	0.358169	0.149451	0.0400283	0.000329499	0.00400941	0.0386085	0.000429593	0.00176137	0.252181	0.0300908	0.0010485	0.00507205	0.00860418	0.00996403	0.00848866	0.00793739	0.0218642	0.00999161	0.015265	0.026811	0.00697674	0.0142941	0.000736278	0.0133719	0.00301837	0.00284579	0.00852604	0.58861	0.627772	0.052026	0.00344246	0.0073458	0.00190293	0.000212131	0.000295726	0.0028532	0.0346376
315L5	10.3	HFHC	315	L5	8	0.013949	0.0211682	0.00158222	0.0303887	0.0167692	0.0171654	0.00071619	0.520757	0.12794	0.0525788	0.000310237	0.0013416	0.0469064	0.00102723	0.00345778	0.0980415	0.0321402	0.000436092	0.00188127	0.0164655	0.0190877	0.00492327	0.0141633	0.0230467	0.00388709	0.02883	0.0290478	0.00789021	0.0170614	0.00226635	0.0678888	0.00542643	0.00207775	0.0143111	0.823593	0.918084	0.084173	0.00456125	0.00509398	0.00215818	0.000334994	0.000252774	0.0020856	0.0164215
306L1	10.2	HFHC	306	L1	8	0.0162206	0.0228566	0.0027218	0.0337186	0.0137443	0.0314416	0.00090734	0.887063	0.205829	0.10239	0.000334092	0.00331738	0.0887311	0.000778666	0.00363537	0.29121	0.0334243	0.00170876	0.0247205	0.0171262	0.0270465	0.0154952	0.0261976	0.0386898	0.0110681	0.0445287	0.0289026	0.00740592	0.0187864	0.00531554	0.111954	0.0311171	0.0032481	0.0101548	1.11121	0.489055	0.0567563	0.00891502	0.00282112	0.00225352	0.000497885	0.000182181	0.00324922	0.0134343
306L2	9.7	HFHC	306	L2	8	0.0145513	0.0195472	0.00321804	0.0396561	0.0111409	0.0282071	0.00109491	0.70307	0.193508	0.0919476	0.00027135	0.00314631	0.0766127	0.000758404	0.00378662	0.242576	0.0395418	0.00133447	0.0288525	0.0326553	0.0331391	0.00949714	0.0329357	0.0387879	0.00727518	0.0391931	0.0291361	0.00924665	0.0323118	0.00535537	0.141729	0.0343348	0.00250853	0.00846891	1.26515	0.569167	0.0631999	0.00750834	0.00406176	0.0117379	0.000435042	0.000209975	0.00252552	0.0242574
306L3	10.2	HFHC	306	L3	8	0.0176249	0.0164374	0.0029785	0.0313815	0.00740416	0.0196192	0.00091361	0.774003	0.194331	0.0794474	0.000358867	0.0432532	0.0904592	0.00144579	0.00329069	0.343275	0.0356279	0.001551	0.11736	0.0350785	0.0521704	0.00900915	0.0707805	0.0421232	0.0106099	0.0515634	0.0266079	0.00719119	0.0163834	0.00576944	0.0892934	0.0208104	0.00280252	0.00787214	0.846155	0.459254	0.0428709	0.00723929	0.00300845	0.00341268	0.000431547	0.000295605	0.00281459	0.0244797
306L4	10	HFHC	306	L4	8	0.0135072	0.0165905	0.002797	0.0313655	0.00938679	0.0110629	0.000793279	0.676897	0.174921	0.0683622	0.000460974	0.0155238	0.0695005	0.00134199	0.0034504	0.449401	0.0322872	0.00148901	0.0623596	0.0291101	0.0346656	0.00830989	0.0314202	0.0373727	0.0144858	0.0373704	0.0279777	0.00945352	0.0172967	0.00393171	0.112611	0.0165404	0.00406672	0.00963242	0.691282	0.388024	0.0472145	0.00631007	0.00327058	0.00195109	0.000375528	0.000440229	0.0040903	0.0206043
306L5	9.6	HFHC	306	L5	8	0.0178046	0.0213511	0.00250121	0.0374902	0.00985999	0.0307368	0.000759117	0.884379	0.196724	0.096496	0.000494415	0.00328784	0.0902713	0.000773245	0.00370189	0.306059	0.0345742	0.00168762	0.0277608	0.0335988	0.0643662	0.0102194	0.0413247	0.0412887	0.0141464	0.0677681	0.0314353	0.0107227	0.0170559	0.00761103	0.196319	0.0245835	0.00295852	0.00666035	1.22059	0.416036	0.0555682	0.00771708	0.00362345	0.0143542	0.000494152	0.000175394	0.00298278	0.0225569
307L1	9.6	HFHC	307	L1	8	0.0113423	0.0266161	0.00347002	0.0297654	0.0233224	0.0227294	0.00092316	0.594646	0.142317	0.0485792	0.000463574	0.00227717	0.0601612	0.001254	0.00606726	0.143407	0.0424361	0.00181939	0.00951663	0.0112857	0.0372003	0.0236351	0.035835	0.0280791	0.0217242	0.0795559	0.0308099	0.017779	0.0444447	0.00151109	0.0884735	0.0104052	0.00340478	0.00845767	0.887451	1.25604	0.115672	0.00412828	0.00719382	0.00264328	0.00107084	0.000324606	0.00340748	0.00614052
307L2	10.2	HFHC	307	L2	8	0.0121975	0.0179848	0.00296174	0.0317611	0.017801	0.0237093	0.000922742	0.614801	0.146775	0.0622297	0.000543813	0.00211568	0.0701617	0.00089294	0.0054313	0.15339	0.0298894	0.00139021	0.0125958	0.00976458	0.0271105	0.0087969	0.0292199	0.0332386	0.00986054	0.0533513	0.0281352	0.015299	0.0306178	0.00172821	0.0775068	0.0123755	0.00341797	0.018262	0.987597	0.940303	0.0845686	0.00508072	0.00627641	0.00170572	0.000815089	0.000241926	0.00343866	0.00250714
307L3	9.8	HFHC	307	L3	8	0.0127217	0.0171075	0.00268293	0.031016	0.0218621	0.0214776	0.00132945	0.643123	0.129821	0.0685318	0.000701041	0.00341337	0.0694209	0.00113962	0.00494968	0.246082	0.0303219	0.00129577	0.00879674	0.00722522	0.0272715	0.0111591	0.0215532	0.033454	0.0157938	0.0427755	0.0276788	0.0157435	0.0322404	0.00202723	0.141873	0.0166199	0.00390293	0.00742136	1.05106	0.967133	0.0845026	0.00584139	0.00572084	0.00322797	0.000957811	0.000340116	0.00391192	0.00203115
307L4	9.7	HFHC	307	L4	8	0.013237	0.0172202	0.00283822	0.0287678	0.0108741	0.0278948	0.000727431	0.55216	0.10688	0.0518105	0.000689059	0.00187801	0.0546518	0.000652449	0.00522506	0.142604	0.0295172	0.0011364	0.00460952	0.0098608	0.0469246	0.0187248	0.0337906	0.0339311	0.0240655	0.0817947	0.029299	0.00856259	0.0223862	0.00209717	0.111708	0.00955111	0.00330069	0.0147904	1.01773	1.20481	0.0849438	0.00425966	0.00534311	0.00315905	0.000767439	0.000253287	0.00331983	0.00166791
307L5	9.7	HFHC	307	L5	8	0.012371	0.020469	0.00392021	0.0302162	0.0212532	0.0234297	0.00125472	0.562117	0.114304	0.0585389	0.000609887	0.00153768	0.0628734	0.000820693	0.00404288	0.08642	0.026693	0.00152582	0.00317395	0.00532941	0.0168864	0.0091034	0.0090188	0.037498	0.0103594	0.027444	0.0295458	0.0128638	0.0173924	0.00153624	0.129699	0.0132932	0.00392902	0.0116972	1.00631	0.94899	0.0864962	0.00498852	0.00631299	0.0016659	0.000778607	0.000240484	0.00394841	0.00344401
308L1	10.3	HFHC	308	L1	8	0.0125562	0.016739	0.00171033	0.0308399	0.0174791	0.0138904	0.000910018	0.895202	0.148451	0.125616	0.0006628	0.00196229	0.0861401	0.00186427	0.00455781	0.163346	0.0232008	0.00253603	0.00759755	0.00964165	0.011905	0.00830752	0.00881872	0.0339185	0.00813996	0.0120162	0.0249144	0.00989006	0.0220595	0.00137968	0.0688677	0.00699917	0.00227436	0.00934812	0.774239	1.36608	0.0600686	0.0111591	0.00507486	0.00576772	0.000959278	0.00032659	0.00229088	0.02165
308L2	9.8	HFHC	308	L2	8	0.0126381	0.0107739	0.00207518	0.0299996	0.00888872	0.0114409	0.000652813	0.646214	0.10553	0.0910124	0.000616388	0.00991048	0.0617571	0.00170169	0.00507278	0.399569	0.0198941	0.00192212	0.0227839	0.00971016	0.00831624	0.00817116	0.0120651	0.0368442	0.0117938	0.00721854	0.0268309	0.00774449	0.016794	0.000726232	0.0708995	0.00486324	0.0028505	0.00695389	0.588039	1.35762	0.0477534	0.00764894	0.00547989	0.0027026	0.000653881	0.000586068	0.00286261	0.0269107
308L3	10	HFHC	308	L3	8	0.0122832	0.0149751	0.00170482	0.0282962	0.00827343	0.0136762	0.000389421	0.589655	0.114805	0.074992	0.00050938	0.00385789	0.0701004	0.00190607	0.00439334	0.190136	0.0249917	0.00185319	0.0122888	0.0238051	0.0249918	0.0119074	0.0195571	0.0344107	0.00628407	0.0186297	0.0335154	0.0079778	0.0159149	0.00375818	0.0263514	0.00645237	0.00243971	0.0103439	0.697802	1.26388	0.0522913	0.00769613	0.00518321	0.00199495	0.000539529	0.000372737	0.00245817	0.0267638
308L4	10	HFHC	308	L4	8	0.0123096	0.0164169	0.00155308	0.0306853	0.0134653	0.0157552	0.000578934	0.681316	0.11669	0.099526	0.000591236	0.00116972	0.0733062	0.00192769	0.00500048	0.0908001	0.0219042	0.00213398	0.00361691	0.00851438	0.0124433	0.012046	0.010729	0.034206	0.00358293	0.0112201	0.0325894	0.00844667	0.0167948	0.00196524	0.0813253	0.00582635	0.00205276	0.00597694	0.669207	1.05932	0.0606407	0.00842782	0.00397605	0.00163863	0.000549142	0.000245607	0.00205006	0.0172978
308L5	9.5	HFHC	308	L5	8	0.011599	0.0196168	0.00276828	0.0311659	0.015964	0.0250576	0.000498964	0.742683	0.130074	0.10649	0.000576157	0.00202265	0.0911931	0.00258417	0.00535941	0.159458	0.0236099	0.0028983	0.00752142	0.00389747	0.00542469	0.0100849	0.00318238	0.0344191	0.00616792	0.00636459	0.0329212	0.0103801	0.0173496	0.0012819	0.120442	0.00936208	0.00283565	0.00719973	1.01221	1.09352	0.0732701	0.00911318	0.00493319	0.00385505	0.000861286	0.000215535	0.0028454	0.019142
309L1	10.5	HFHC	309	L1	8	0.0114071	0.0183251	0.00207868	0.0285988	0.017352	0.0393952	0.000748693	0.804333	0.127305	0.121139	0.000599497	0.00795664	0.0978172	0.00132069	0.00566524	0.329619	0.0343662	0.00263203	0.0188822	0.00324577	0.00351044	0.0106208	0.00488265	0.0393507	0.021177	0.00743157	0.0256534	0.00935837	0.0154555	0.00101303	0.104425	0.00612406	0.00336147	0.00684255	1.21727	0.857562	0.063601	0.0106094	0.00786967	0.00113585	0.000825554	0.000755663	0.00336747	0.0105985
309L2	10.5	HFHC	309	L2	8	0.0101147	0.0128361	0.00185889	0.0282774	0.0124338	0.0225284	0.000919641	0.528031	0.149064	0.0772671	0.000577708	0.00388981	0.0666623	0.00086395	0.0051872	0.237423	0.0341053	0.00119997	0.0100432	0.0125281	0.0497992	0.0137718	0.0331818	0.0443906	0.0205673	0.0629248	0.0253308	0.0128015	0.0278967	0.00182233	0.0998548	0.00688918	0.00238601	0.0042787	0.851766	1.0644	0.0631157	0.00683625	0.00657606	0.00236031	0.000941832	0.000616829	0.00239601	0.00972315
309L3	10	HFHC	309	L3	8	0.0111392	0.0107503	0.00335501	0.0264651	0.00702413	0.022331	0.000647093	0.462727	0.104202	0.0654843	0.000535452	0.0205288	0.0575242	0.000914792	0.00328947	0.408395	0.0389318	0.00171791	0.0313297	0.00434062	0.00585919	0.00949448	0.01023	0.0478617	0.00412882	0.00813271	0.0256237	0.00748015	0.00923085	0.000436305	0.0473187	0.00328676	0.00316439	0.00922344	0.872825	1.22486	0.0508258	0.00606127	0.00787715	0.00252464	0.000745191	0.000858724	0.00317943	0.0169049
309L4	10.4	HFHC	309	L4	8	0.0112428	0.0167142	0.00163858	0.0290976	0.010928	0.0195	0.000396938	0.71991	0.113255	0.0957474	0.000601887	0.00354701	0.0878308	0.00133346	0.00616597	0.200116	0.0342391	0.00213986	0.0107491	0.0153082	0.0457844	0.0104944	0.038553	0.0374796	0.00850584	0.0426766	0.0262955	0.00938393	0.0171445	0.00314563	0.078507	0.00355207	0.00257124	0.00528479	0.874562	1.24825	0.0699832	0.00763707	0.00662666	0.00130247	0.000645907	0.000589592	0.00259083	0.0123009
309L5	9.5	HFHC	309	L5	8	0.0121181	0.016888	0.00267171	0.0322159	0.0118595	0.0301638	0.000701453	0.695964	0.127238	0.104812	0.000643512	0.00700004	0.0863505	0.00134902	0.00565005	0.290478	0.0406598	0.00159585	0.0150858	0.0144148	0.0313307	0.0153859	0.0324455	0.0459759	0.0108075	0.030237	0.0292056	0.0137086	0.019417	0.00220852	0.0846816	0.00408418	0.00308541	0.00671505	1.08439	1.33586	0.0700536	0.00872409	0.00895993	0.00130327	0.000975689	0.000763579	0.00309176	0.0132882
310L1	9.7	HFHC	310	L1	8	0.0139584	0.0181734	0.00153086	0.0290913	0.021988	0.0312441	0.000754313	0.816446	0.0985418	0.089196	0.000600484	0.0017001	0.0856373	0.00159248	0.00443589	0.0682443	0.0259346	0.00239513	0.00253695	0.00497802	0.00974981	0.0105737	0.00535225	0.0346769	0.00864129	0.0180975	0.0288281	0.00854854	0.0156115	0.00107304	0.0938473	0.00598947	0.00278575	0.00685046	1.01617	0.870758	0.086776	0.00862916	0.0058648	0.00121939	0.000847876	0.000542011	0.0028057	0.00297164
310L2	9.7	HFHC	310	L2	8	0.0127421	0.0165651	0.0020366	0.0288477	0.0196156	0.0215111	0.000471378	0.551169	0.110703	0.0587832	0.000607704	0.00148922	0.0553669	0.000906882	0.00572434	0.0714185	0.0270115	0.00140841	0.00275949	0.0058645	0.0172016	0.00903646	0.0123066	0.0327762	0.00989516	0.0360142	0.0306071	0.00999756	0.0136502	0.00130161	0.0965421	0.00605014	0.0027646	0.00656148	0.773909	0.666637	0.0794157	0.00546761	0.00509963	0.0018874	0.000714419	0.000458876	0.00275849	0.0027358
310L3	9.9	HFHC	310	L3	8	0.0219444	0.0123888	0.0020097	0.0312675	0.00928065	0.0201262	0.000359077	0.731094	0.108824	0.0408077	0.000459973	0.00136015	0.0448204	0.00141625	0.00256949	0.0544179	0.020234	0.00153377	0.00183252	0.00295926	0.00553261	0.00927753	0.00232306	0.0322461	0.00544144	0.00784218	0.0273915	0.00564457	0.0117797	0.000568684	0.0203694	0.00171635	0.0028149	0.00895174	0.623008	0.74742	0.0524837	0.00342579	0.00380604	0.00195735	0.000625335	0.000360577	0.00283675	0.00294563
310L4	9.6	HFHC	310	L4	8	0.0129308	0.0149918	0.00145572	0.0308207	0.0135278	0.0413872	0.00061566	0.530006	0.150379	0.0609541	0.000703219	0.00252731	0.0542601	0.00105424	0.00410889	0.116203	0.0256082	0.00134033	0.00359215	0.00470938	0.0356374	0.0120227	0.0146848	0.0408134	0.024484	0.0600304	0.0277218	0.00952407	0.0177018	0.00109768	0.0692039	0.00465169	0.00361277	0.00652554	1.0079	0.733611	0.0661204	0.00518643	0.00510076	0.00220981	0.000665908	0.000497531	0.00360975	0.00194635
310L5	10.4	HFHC	310	L5	8	0.0130083	0.01593	0.00231425	0.0321036	0.0158146	0.0714438	0.000864789	0.532063	0.106871	0.0687036	0.000712776	0.00576042	0.0602295	0.000775705	0.00347469	0.265065	0.022373	0.00165119	0.00930952	0.00436079	0.0159038	0.00728565	0.00668581	0.0365215	0.0277986	0.0328517	0.0241486	0.0119208	0.0232606	0.00122473	0.0762394	0.00838646	0.00567531	0.00714033	1.21199	0.578119	0.0600509	0.00602562	0.00655104	0.00214059	0.000536257	0.00145498	0.00571379	0.00529364
XL1	9.5	HFD	X	L1	8	0.0143286	0.0175464	0.00276292	0.0309257	0.0101349	0.0118181	0.00082434	0.261246	0.203776	0.0440271	0.000319535	0.00420502	0.0378671	0.00104123	0.00377342	0.106534	0.0446204	0.000758749	0.0138623	0.00248561	0.00327651	0.0153194	0.00367217	0.0428056	0.00577285	0.00376577	0.0315801	0.00620318	0.0235156	0.00123593	0.0585298	0.00444054	0.00206536	0.00420128	1.14013	1.50244	0.0832438	0.00346705	0.00197048	0.00378061	0.00041385	6.39e-05	0.00207493	0.0333674
XL2	10	HFD	X	L2	8	0.0129031	0.0164305	0.00194991	0.0341367	0.00447196	0.0523168	0.000407003	0.218509	0.194096	0.0427747	0.000439923	0.00953164	0.0372765	0.00198603	0.0029495	0.267764	0.0532191	0.00098216	0.0228838	0.00166274	0.0029235	0.013689	0.00357044	0.0409295	0.00860709	0.00248216	0.0294726	0.0101852	0.0210123	0.00112939	0.0333445	0.00285124	0.00233807	0.00389648	0.582185	1.58445	0.0816135	0.00299094	0.00255915	0.00792646	0.000340284	0.00459729	0.00234622	0.0463958
XL3	9.9	HFD	X	L3	8	0.0113315	0.015678	0.00137429	0.0339658	0.0051936	0.0615708	0.00064717	0.217714	0.274252	0.0457956	0.000309099	0.00912515	0.0373467	0.00110126	0.00295993	0.145179	0.0398814	0.000724747	0.0294602	0.00205986	0.00313914	0.0125199	0.00209776	0.0397832	0.00721285	0.00138201	0.0274368	0.0083409	0.0208335	0.00119519	0.0170004	0.00197774	0.00206127	0.00675753	0.508212	1.6429	0.095215	0.002966	0.00163567	0.00802608	0.00038677	0.000135001	0.00207068	0.0301316
XL4	9.6	HFD	X	L4	8	0.0117037	0.017324	0.0017865	0.034585	0.00619473	0.104968	0.000388794	0.267182	0.338069	0.0435035	0.000438883	0.0052609	0.0422088	0.00165188	0.00322874	0.123202	0.043332	0.00106513	0.0203641	0.00224562	0.00304195	0.016899	0.00355529	0.0416558	0.00795202	0.00342741	0.0288431	0.00860378	0.028657	0.00147627	0.0369202	0.00276519	0.00202776	0.00483256	0.662329	2.1659	0.0916954	0.00331353	0.00145536	0.00529865	0.000361332	0.0025967	0.00203991	0.0280188
XL5	9.5	HFD	X	L5	8	0.0104234	0.019284	0.00218869	0.031809	0.006185	0.110197	0.000593945	0.241502	0.212669	0.0413125	0.000337557	0.0104295	0.0375424	0.00131338	0.00336533	0.157287	0.0399559	0.000687259	0.0293705	0.00162815	0.00366868	0.0149829	0.0034523	0.0370088	0.00837212	0.00220753	0.0279107	0.00719876	0.0197053	0.000835106	0.031552	0.00280139	0.0021131	0.00461891	0.764617	1.69956	0.0973814	0.00335732	0.00204872	0.00751748	0.000364998	0.00149952	0.0021244	0.0295594
322L1	9.8	HFD	322	L1	8	0.0138903	0.0190879	0.00144028	0.0358677	0.00741189	0.0234139	0.000275699	0.518811	0.304625	0.054594	0.000369947	0.00028215	0.0616862	0.00226024	0.003227	0.0234355	0.0245836	0.00127876	0.00129163	0.000960648	0.00164867	0.0109285	0.00213089	0.038074	0.00223976	0.00284373	0.0278218	0.00543596	0.0339694	0.00147143	0.0663105	0.00394911	0.00179605	0.00655045	1.47778	1.75785	0.0900495	0.00434259	0.00367288	0.00098809	0.000461526	0.000294527	0.00179524	0.0289331
322L2	9.8	HFD	322	L2	8	0.0159253	0.0147307	0.00145479	0.0353132	0.0058916	0.0113673	0.000290897	0.466351	0.31476	0.0541763	0.000377757	0.00027072	0.0594017	0.000881247	0.00269125	0.0284085	0.0262507	0.00103858	0.00129446	0.00124037	0.00137268	0.00884275	0.00345344	0.0480017	0.00425465	0.0014857	0.026363	0.00647982	0.0320681	0.00113519	0.0808942	0.00486715	0.00205682	0.0115113	1.11181	1.73008	0.0833597	0.00354278	0.00435181	0.00135023	0.000474723	0.00446153	0.00206184	0.0321373
322L3	9.7	HFD	322	L3	8	0.0166745	0.0150152	0.00182175	0.0390934	0.00464238	0.0188511	0.0002672	0.457721	0.303032	0.0492591	0.000456586	0.0003533	0.0575529	0.00167271	0.00306572	0.0433359	0.02466	0.000909581	0.00142138	0.00112407	0.00133141	0.0103305	0.00420947	0.0485378	0.00206709	0.00129237	0.0305453	0.00667218	0.0365239	0.00138548	0.0471003	0.00336363	0.00189017	0.00199657	0.645513	2.18842	0.0860337	0.00322759	0.00375185	0.00368935	0.000710049	0.00694106	0.00188579	0.0260619
322L4	9.4	HFD	322	L4	8	0.0160607	0.0168941	0.00146304	0.039996	0.00644878	0.0211624	0.000257647	0.591855	0.343131	0.0642687	0.000335628	0.000205495	0.0714017	0.00172807	0.00294151	0.0205866	0.0270157	0.00101217	0.00115618	0.00129419	0.00166855	0.0107517	0.00302788	0.0454213	0.00367089	0.0033212	0.0319702	0.00648505	0.0385701	0.0019319	0.0615562	0.00399592	0.00193395	0.00574321	1.2025	1.97704	0.0917365	0.00452885	0.0037003	0.00241986	0.000753114	0.00135129	0.0019365	0.0268495
322L5	9.6	HFD	322	L5	8	0.0143985	0.0214018	0.00258076	0.0426178	0.0111717	0.0447113	0.000356398	0.603546	0.315238	0.0816486	0.000365062	0.000343619	0.0756217	0.00193248	0.00305717	0.0376122	0.0375941	0.0013309	0.00206707	0.00182937	0.00221807	0.0108091	0.00304294	0.0467555	0.00550489	0.00205093	0.0282016	0.00851157	0.0351795	0.00114937	0.0415367	0.00563232	0.00199882	0.00490279	0.846197	2.02145	0.0858023	0.00528185	0.00449378	0.0045764	0.00056717	0.000827477	0.00200138	0.0385771
323L1	9.6	HFD	323	L1	8	0.0158471	0.0211462	0.00150449	0.0370759	0.0123063	0.0185736	0.00026353	0.571163	0.278676	0.0538243	0.000406643	0.000125989	0.0701411	0.00156134	0.00292444	0.00810606	0.023077	0.00139452	0.000767272	0.00106386	0.000862558	0.00974004	0.000945799	0.0404624	0.00170608	0.00188571	0.0268231	0.00689464	0.0237241	0.000808729	0.0628125	0.00377416	0.00205208	0.00272469	1.19189	1.8585	0.0971803	0.00408109	0.0032943	0.00382208	0.000646919	0.000279994	0.00207235	0.0217137
323L2	10.1	HFD	323	L2	8	0.0142853	0.0193792	0.00200585	0.0338419	0.00581018	0.0105907	0.000325791	0.520411	0.230278	0.055368	0.000309485	0.000184164	0.0685232	0.00119131	0.00294715	0.0158866	0.0325806	0.000828882	0.00101592	0.00191581	0.00204113	0.00753672	0.00321799	0.045129	0.00219815	0.00343026	0.0256756	0.00796944	0.0420291	0.00137738	0.104587	0.00741296	0.0029163	0.00592955	1.06917	1.7436	0.0868146	0.00402493	0.00396023	0.00230471	0.000751201	0.000899653	0.00292149	0.0342682
323L3	9.6	HFD	323	L3	8	0.0141175	0.0195505	0.00117092	0.0400561	0.00947153	0.0163495	0.00029829	0.592724	0.315842	0.0682589	0.000396103	0.00017307	0.0705817	0.00129403	0.00415786	0.0144122	0.0297156	0.00111644	0.00108162	0.00148288	0.00158398	0.00930743	0.00251098	0.0407792	0.00263718	0.00216307	0.0281764	0.00851899	0.0348522	0.00149642	0.11743	0.00973021	0.00196176	0.00305399	1.15696	1.75745	0.101489	0.00466265	0.00354213	0.00137163	0.000673667	0.000201916	0.00196408	0.0272787
323L4	10.1	HFD	323	L4	8	0.0158135	0.0217157	0.00231609	0.0340927	0.00595852	0.0150335	0.000390824	0.53598	0.336627	0.0567624	0.000291755	0.000120346	0.0654843	0.00171813	0.00322935	0.0078984	0.0311934	0.000916099	0.000766984	0.00104709	0.00124976	0.00881382	0.00173033	0.0389962	0.00109697	0.00100904	0.0261555	0.00622042	0.0352761	0.00149436	0.0830028	0.0068164	0.00185889	0.00285493	1.01392	2.10156	0.0898976	0.00425759	0.00336576	0.00131562	0.000790751	0.000633584	0.00185463	0.02797
323L5	9.7	HFD	323	L5	8	0.0154514	0.0234305	0.00587284	0.0330017	0.00823209	0.0198457	0.000286334	0.500957	0.290217	0.052259	0.00034025	0.000110768	0.0584323	0.00119821	0.00312692	0.00909838	0.0254973	0.00118948	0.000985169	0.00152166	0.00240819	0.00699357	0.00135098	0.0407505	0.00164025	0.00317512	0.028116	0.00501465	0.0250338	0.00152439	0.0721212	0.0067058	0.00505002	0.00384543	1.07875	2.13456	0.0955746	0.00367742	0.00273473	0.0023038	0.000697417	0.00157073	0.00505532	0.0308263
324L1	10.2	HFD	324	L1	8	0.013836	0.0193308	0.000947517	0.0433576	0.00860377	0.0372167	0.000412305	0.414055	0.304786	0.0628989	0.000307093	0.000803363	0.0484047	0.00220505	0.0033145	0.0622207	0.0582346	0.000430735	0.00450257	0.00116723	0.00118757	0.0159662	0.00154444	0.0505192	0.00410553	0.00220466	0.0293372	0.0100345	0.0261994	0.0010248	0.0222612	0.00469794	0.00170849	0.00343991	0.458109	1.62886	0.0888452	0.00335854	0.00252665	0.00744052	0.000406805	0.00150355	0.00170824	0.0295121
324L2	9.8	HFD	324	L2	8	0.0149701	0.0147514	0.00140011	0.0438224	0.00657639	0.0348805	0.000255244	0.312665	0.329168	0.0485207	0.000316663	0.000947022	0.042392	0.00196444	0.00376382	0.0791261	0.0516363	0.000822179	0.00635958	0.00137586	0.0011892	0.013879	0.00198296	0.0504761	0.00256621	0.00251255	0.0280114	0.00949029	0.0322502	0.00169712	0.0319219	0.00404626	0.00196527	0.00564113	0.340229	1.61477	0.0838949	0.0030248	0.00295452	0.00589081	0.000542703	0.00749881	0.00196065	0.0376445
324L3	9.8	HFD	324	L3	8	0.0161379	0.0199977	0.00107472	0.0373828	0.00944789	0.0117002	0.000375091	0.416729	0.305398	0.0556179	0.000298692	0.00248294	0.0523891	0.00286563	0.00428361	0.0817559	0.0520459	0.000989971	0.00968692	0.00202459	0.00145457	0.0138996	0.00290792	0.0486489	0.00539195	0.00375323	0.0308087	0.00757649	0.0386693	0.00243683	0.065748	0.00443604	0.00197725	0.00290429	0.916428	2.3409	0.0909295	0.00393252	0.00322719	0.0056127	0.000599424	0.000410649	0.00197514	0.0347295
324L4	10.1	HFD	324	L4	8	0.0141683	0.0198661	0.00080985	0.0373179	0.00651597	0.0381079	0.000278345	0.40675	0.348342	0.059324	0.000276146	0.000761002	0.0476598	0.00265803	0.00323299	0.0452704	0.0467491	0.00125176	0.00399475	0.000976172	0.000638522	0.0119278	0.00203156	0.0440436	0.00614021	0.00158005	0.0285021	0.0078841	0.0322149	0.00201986	0.0458739	0.00389502	0.00170659	0.00327113	0.373152	2.03126	0.0794942	0.00402879	0.00299799	0.00285921	0.000787918	0.000325332	0.0016995	0.0359388
324L5	9.9	HFD	324	L5	8	0.0142648	0.0202625	0.00198581	0.0431553	0.00693597	0.0374732	0.000440904	0.388775	0.306007	0.0580284	0.000281591	0.00108607	0.0495867	0.00217253	0.00323089	0.0702187	0.0672991	0.000944193	0.0059586	0.00106181	0.00108553	0.0133095	0.00362139	0.0493823	0.0047824	0.0015225	0.0267083	0.00902423	0.0451672	0.00133827	0.0337535	0.00554765	0.00185759	0.00499117	0.354394	1.79752	0.0831267	0.0034181	0.00144014	0.00902219	0.000751948	0.00919199	0.00187706	0.0400849
325L1	9.9	HFD	325	L1	8	0.0151146	0.0197679	0.0010735	0.0347968	0.0101766	0.0133136	0.000419282	0.464781	0.297499	0.0547117	0.000263491	0.000403706	0.0529513	0.00200969	0.00416804	0.0305155	0.0457088	0.00126505	0.00238812	0.00139048	0.00116993	0.014372	0.00282155	0.0487415	0.00339642	0.00284927	0.0273359	0.00549847	0.0265574	0.00132707	0.0748151	0.00638365	0.00184306	0.00881728	1.12649	1.96796	0.0712061	0.00417946	0.00156197	0.00360145	0.000463343	0.000187968	0.0018431	0.042311
325L2	10.4	HFD	325	L2	8	0.0150303	0.0190507	0.000904901	0.0379016	0.00677032	0.0881845	0.000346464	0.455802	0.271955	0.0771244	0.000332661	0.000568772	0.0590171	0.00159101	0.00379348	0.0468765	0.0493022	0.00113384	0.00492577	0.000976503	0.000800605	0.0123265	0.00295025	0.0431861	0.00310596	0.00164076	0.0263939	0.00722696	0.0371755	0.00148226	0.057886	0.00463771	0.00189016	0.00257065	0.529717	1.8758	0.0841074	0.00468536	0.00317734	0.00577766	0.000534237	0.000256203	0.0018832	0.0397542
325L3	9.5	HFD	325	L3	8	0.0158608	0.0174529	0.00105846	0.0404422	0.00683958	0.0810993	0.0002624	0.494161	0.300518	0.0691494	0.000349167	0.000918616	0.0579854	0.00189841	0.00377926	0.052314	0.0492437	0.00128602	0.00581272	0.00132613	0.000842649	0.0146561	0.0020795	0.0496597	0.00995273	0.00126826	0.0271079	0.00631565	0.0438223	0.00161931	0.0731911	0.00495138	0.00183741	0.00443841	0.571032	1.86008	0.0770248	0.0043578	0.00181576	0.00456952	0.000504364	0.000244684	0.00183237	0.0470131
325L4	10.1	HFD	325	L4	8	0.0128899	0.0226224	0.00103916	0.0394458	0.00693644	0.140748	0.000262879	0.476277	0.346225	0.0716215	0.000293971	0.000410059	0.0547705	0.0025824	0.00380556	0.0368302	0.0482286	0.00136127	0.0018439	0.00132795	0.000947498	0.0166768	0.00221072	0.0459443	0.0110197	0.00196131	0.0272082	0.0050141	0.0417345	0.00206345	0.0544266	0.0041133	0.00213298	0.00505096	0.568892	2.32984	0.0873026	0.00453073	0.00196197	0.00639608	0.000326314	0.000335307	0.002119	0.0470696
325L5	9.7	HFD	325	L5	8	0.0149341	0.0202585	0.00186565	0.0390757	0.00791103	0.0358872	0.000255676	0.35185	0.302248	0.0515946	0.000331129	0.00016808	0.0427234	0.0017434	0.00332138	0.0122305	0.0407075	0.000843173	0.000829308	0.00192735	0.00119832	0.014828	0.00279782	0.0530309	0.00220731	0.00100007	0.0289394	0.00662364	0.0240778	0.00148851	0.0367545	0.0062291	0.00196097	0.00459685	0.513535	1.51183	0.0896711	0.00355065	0.00209063	0.00555209	0.000530738	0.000361586	0.00196021	0.0435365
331L1	9.6	HFD	331	L1	8	0.0124253	0.0233813	0.00311581	0.0345027	0.00611685	0.0816522	0.00114374	0.377181	0.37541	0.050264	0.000410933	0.00134173	0.0550415	0.00174304	0.00401128	0.107174	0.0229712	0.00101203	0.00349835	0.00826442	0.0106847	0.0139763	0.0170468	0.0453829	0.00844554	0.013866	0.0290116	0.0119727	0.0388906	0.00108338	0.118577	0.00788622	0.00215947	0.00223159	0.643427	2.84243	0.0797566	0.00350244	0.003466	0.00858325	0.000724798	0.000244801	0.00216651	0.00210408
331L2	9.8	HFD	331	L2	8	0.0115334	0.0235471	0.00273345	0.036645	0.00724663	0.161994	0.00133011	0.317157	0.254036	0.0578081	0.000373254	0.00112629	0.0540154	0.00158518	0.00343781	0.0917879	0.032833	0.00109626	0.00434565	0.00903405	0.0166067	0.0168269	0.0211017	0.0481261	0.0333611	0.0093919	0.0289164	0.0142633	0.0542201	0.00105889	0.12459	0.0092082	0.00254059	0.00338846	1.42465	2.44227	0.086306	0.00349211	0.00355162	0.00632386	0.00058637	0.000300911	0.00255662	0.00261334
331L3	10.4	HFD	331	L3	8	0.00876693	0.0208253	0.00397676	0.0370424	0.00585465	0.128124	0.00102643	0.329473	0.330721	0.0608032	0.000325307	0.00130176	0.055333	0.00111254	0.00303684	0.103135	0.0353164	0.00116716	0.00407395	0.00605924	0.00905421	0.0135323	0.01535	0.0509876	0.0317836	0.0105489	0.0269496	0.014024	0.0528105	0.000763678	0.121701	0.00580099	0.00212977	0.00203238	1.087	2.53926	0.0878899	0.00390815	0.00417173	0.00959659	0.000928203	0.000217784	0.00213567	0.00200135
331L4	9.6	HFD	331	L4	8	0.0101393	0.0223688	0.00260393	0.0377218	0.00580197	0.157458	0.00156655	0.287362	0.32084	0.0508767	0.000475681	0.000970982	0.0491212	0.00186494	0.00595997	0.0649265	0.0302131	0.00136605	0.00317472	0.00721438	0.0143977	0.0174766	0.0136726	0.0564592	0.0265615	0.00906549	0.0295207	0.166389	0.0458162	0.00205271	0.137471	0.0124752	0.00234919	0.00279517	1.24859	2.22898	0.0908999	0.00308505	0.00376732	0.0202632	0.00074625	0.000172606	0.0023584	0.00323601
331L5	10.3	HFD	331	L5	8	0.0126751	0.033111	0.00303189	0.0349788	0.0107968	0.0885928	0.00116397	0.408552	0.23364	0.0703004	0.000365162	0.000749401	0.0682011	0.0020029	0.00357341	0.060862	0.0345324	0.00179572	0.00262032	0.00622022	0.0116998	0.0180394	0.008812	0.0794499	0.0363704	0.0095079	0.0310481	0.0207233	0.0478169	0.000774704	0.106045	0.00954322	0.00208084	0.00461284	1.50607	2.00256	0.0974343	0.00485915	0.00435309	0.0124175	0.000889505	0.000200267	0.00210115	0.00374347
332L1	9.9	HFD	332	L1	8	0.013908	0.0180762	0.00251226	0.0349007	0.00744927	0.0486059	0.000670901	0.625154	0.355217	0.0655363	0.000498257	0.00246314	0.0712965	0.00107409	0.00278357	0.151615	0.029424	0.00106531	0.0112323	0.00169323	0.00291898	0.00962114	0.00321078	0.0429627	0.0209116	0.00278137	0.0254338	0.00576191	0.0329308	0.00179859	0.0454415	0.00587618	0.00253403	0.0039735	1.70835	1.69553	0.0695703	0.00549517	0.00371345	0.00551476	0.00044621	0.000498412	0.00254193	0.0514864
332L2	10.2	HFD	332	L2	8	0.0140596	0.0138749	0.00866385	0.0346284	0.00483226	0.019137	0.000551658	0.46966	0.279819	0.0575017	0.000530321	0.00412481	0.0587106	0.000714066	0.00217622	0.204238	0.0226013	0.000664349	0.0150562	0.00133303	0.00196449	0.00780799	0.00225446	0.0420414	0.0194539	0.00226527	0.0280047	0.0057712	0.0212194	0.00162323	0.0675772	0.00451116	0.00234078	0.00296688	1.09622	1.38519	0.0651688	0.00428639	0.00422517	0.00749898	0.000466192	0.000651783	0.00233904	0.0514147
332L3	9.6	HFD	332	L3	8	0.0160836	0.016896	0.00183806	0.0390919	0.00631211	0.0140918	0.000579663	0.462712	0.291385	0.0598385	0.000410104	0.00204323	0.0531688	0.00127772	0.0026964	0.132552	0.0318531	0.000889598	0.00914388	0.00134259	0.00153405	0.0074091	0.00233245	0.0377495	0.0101663	0.00193933	0.0267532	0.00681472	0.0318333	0.00213149	0.0491452	0.00606943	0.00202668	0.00423495	1.02943	1.33186	0.0691356	0.00421546	0.0030688	0.00811734	0.000444264	0.00257228	0.00202896	0.0465469
332L4	9.6	HFD	332	L4	8	0.0177467	0.0165534	0.00155198	0.0454554	0.0051265	0.0217463	0.000260114	0.538333	0.4463	0.0695405	0.000252914	0.000799768	0.0738054	0.00105864	0.00261645	0.0615839	0.0398368	0.000957953	0.0046446	0.00105078	0.00119492	0.00927506	0.00279466	0.0403758	0.00671011	0.001809	0.0282156	0.00693693	0.0377503	0.00330375	0.0292022	0.00592652	0.00194417	0.00343627	0.690359	2.12845	0.06798	0.00497237	0.00268661	0.00718848	0.000591687	0.00380906	0.00194599	0.0380668
332L5	10.6	HFD	332	L5	8	0.0137983	0.0161986	0.00189665	0.0323174	0.00683746	0.0115093	0.000517154	0.437185	0.2611	0.0486111	0.000408656	0.000649117	0.0462699	0.00136454	0.00290401	0.0463673	0.0189385	0.00111639	0.00315966	0.00137754	0.00131635	0.00871504	0.00233902	0.0392935	0.0044301	0.0017338	0.0264801	0.00651848	0.0248062	0.00151359	0.0524833	0.00435819	0.00156978	0.00318931	0.917655	1.49856	0.0684258	0.00386627	0.00273694	0.00794951	0.000491675	0.0026234	0.00158269	0.037589
333L1	10.5	HFD	333	L1	8	0.0124707	0.018319	0.00108594	0.0390342	0.00495047	0.0936404	0.00103811	0.401635	0.422693	0.0594789	0.000250253	0.000344867	0.0526199	0.00122001	0.00392502	0.0316705	0.0272239	0.000858637	0.00389944	0.000866327	0.00102228	0.014826	0.001367	0.0467542	0.00552111	0.00221387	0.0295558	0.00924333	0.0166802	0.00101342	0.0335727	0.00476825	0.00225086	0.0047592	0.54327	1.60434	0.0857256	0.00392387	0.00170111	0.0105811	0.000343615	0.000223628	0.00223085	0.045703
333L2	10.4	HFD	333	L2	8	0.0128316	0.0159842	0.00105878	0.039042	0.00515376	0.0816618	0.000456818	0.451629	0.270312	0.0686544	0.000336383	0.00315458	0.0601678	0.000982717	0.00345394	0.155057	0.0321677	0.000841768	0.019732	0.000835141	0.000614996	0.0170709	0.000644773	0.0394822	0.00687135	0.000745758	0.0286002	0.0042948	0.0161933	0.000892101	0.0261675	0.00479449	0.00270697	0.00603117	0.532007	1.73091	0.0800451	0.00419878	0.00133292	0.00455104	0.000225236	0.000332801	0.00270851	0.0388295
333L3	9.8	HFD	333	L3	8	0.0130182	0.0198027	0.000915476	0.0438214	0.00533325	0.112207	0.000831925	0.367561	0.338344	0.0631951	0.000307372	0.000233161	0.0517114	0.0014146	0.00303654	0.021086	0.0401568	0.000695614	0.00213428	0.000951007	0.000774548	0.019596	0.00263011	0.0410162	0.00569598	0.00100169	0.0313608	0.00495846	0.0224998	0.00175305	0.0225701	0.0048707	0.00198411	0.00281328	0.484729	1.84522	0.095443	0.00331603	0.00172291	0.0131844	0.000391289	0.000208936	0.00198894	0.0479474
333L4	10.4	HFD	333	L4	8	0.0113375	0.0202739	0.00122137	0.0422068	0.00389766	0.095352	0.000425409	0.387171	0.259872	0.0621576	0.000221644	0.000318463	0.0489605	0.000744188	0.00319046	0.0260843	0.0353496	0.000835747	0.00262762	0.00186059	0.00125966	0.0150715	0.00292277	0.0464834	0.0039247	0.00191707	0.0251377	0.00468982	0.0387038	0.00172054	0.0263742	0.00429502	0.00172952	0.00395264	0.622371	1.81399	0.0878537	0.00368564	0.00358821	0.00947373	0.000386098	0.000182094	0.00173261	0.0439562
333L5	10.2	HFD	333	L5	8	0.0136053	0.0217357	0.00116688	0.0493908	0.00858713	0.0980503	0.000218511	0.455215	0.338974	0.0857643	0.000276645	0.000222072	0.0689416	0.00155624	0.00359047	0.0265734	0.0353004	0.00140181	0.002142	0.00198129	0.0010531	0.0182271	0.00242974	0.0490323	0.0135331	0.00158179	0.0293855	0.00870504	0.0353579	0.00153348	0.0390135	0.00562917	0.00184652	0.00479649	0.989313	2.26212	0.100611	0.00465215	0.00283124	0.0050606	0.000250484	0.000168395	0.00184977	0.046269
334L1	10	HFD	334	L1	8	0.014325	0.0135079	0.00194636	0.0327579	0.00951719	0.0108012	0.000292513	0.418087	0.251529	0.0398027	0.000475021	0.00135092	0.0463828	0.00239094	0.00297118	0.0803294	0.0304437	0.000820871	0.00659247	0.0010243	0.00101273	0.0138122	0.00281031	0.0484267	0.00559594	0.00102005	0.0274557	0.00697931	0.0188668	0.000637747	0.0322511	0.00323727	0.00198885	0.00333955	0.892156	1.38192	0.0610449	0.00300876	0.00159149	0.00380284	0.000363145	0.000578764	0.00198408	0.0399408
334L2	9.5	HFD	334	L2	8	0.0151079	0.0149074	0.00206203	0.0423904	0.00866948	0.0237145	0.000381333	0.51737	0.469339	0.0654063	0.000580619	0.00268533	0.0690788	0.00227888	0.00412342	0.158717	0.0487155	0.00162118	0.00951335	0.00159312	0.00141802	0.0159101	0.00292719	0.0515389	0.0121418	0.00481523	0.0314236	0.00753787	0.0235177	0.00132088	0.0721605	0.00404246	0.00237047	0.0045053	1.34126	2.22851	0.0800386	0.00426411	0.00157661	0.0024399	0.000425454	0.00155419	0.00237497	0.0330098
334L3	10.3	HFD	334	L3	8	0.0138287	0.0138146	0.00217387	0.0316689	0.00870955	0.0151586	0.000288841	0.377366	0.280226	0.0387064	0.000228906	0.00128816	0.0432248	0.00219925	0.00422476	0.0883331	0.0347839	0.000931111	0.0052854	0.00155969	0.00137831	0.0126859	0.00252086	0.0414548	0.00442677	0.00431941	0.027539	0.00862677	0.0161339	0.000873763	0.046778	0.00454986	0.00198605	0.00772293	0.835815	1.45203	0.0777647	0.00299125	0.00102607	0.00233366	0.00035161	9.62e-05	0.00198362	0.025923
334L4	10	HFD	334	L4	8	0.0150572	0.0139554	0.00179243	0.0346962	0.00969393	0.0138358	0.000393082	0.522763	0.285851	0.0627551	0.000404356	0.00167416	0.0597163	0.00232437	0.0044275	0.131984	0.0426353	0.0011975	0.0068935	0.00152209	0.00143109	0.0129044	0.00415051	0.0494337	0.00791189	0.00253969	0.0304304	0.00576038	0.0237589	0.00104153	0.047591	0.00531149	0.00202112	0.00552209	1.22205	1.51534	0.0710665	0.00435724	0.00169395	0.0020349	0.000632454	9.9e-05	0.00202175	0.0426273
334L5	10.2	HFD	334	L5	8	0.0138476	0.0114039	0.00265069	0.0313969	0.00530995	0.00550059	0.000257672	0.293791	0.183384	0.0300177	0.000355273	0.000324561	0.030728	0.00144488	0.00341734	0.02956	0.0300892	0.00108123	0.00179247	0.00134464	0.00268185	0.0120094	0.00441614	0.0434999	0.00298231	0.00169853	0.0278729	0.00572234	0.0122482	0.000804798	0.023998	0.00193488	0.0017929	0.00778555	0.647565	1.06462	0.0562756	0.00226706	0.00153133	0.00329444	0.000380434	0.00384281	0.00179271	0.0297039
335L1	10	HFD	335	L1	8	0.0149857	0.0192328	0.00267539	0.0393025	0.00849701	0.0832307	0.0011768	0.589794	0.430357	0.0634363	0.00051076	0.00105416	0.0880768	0.00164476	0.0030058	0.0864689	0.038609	0.00107112	0.00286936	0.00329653	0.00471929	0.0135113	0.00534966	0.0464935	0.00945253	0.00631334	0.0280652	0.0180244	0.0366947	0.00141495	0.203206	0.0123335	0.00221056	0.00247073	0.897198	2.2311	0.0891539	0.00398899	0.00541054	0.00321233	0.000571577	0.00231596	0.00222748	0.0050938
335L2	9.7	HFD	335	L2	8	0.0158128	0.0197256	0.00245317	0.0400083	0.00814295	0.0509246	0.0009036	0.514108	0.322297	0.0553685	0.000456079	0.000587292	0.0726288	0.0016507	0.00340224	0.0624814	0.0377262	0.00105444	0.001744	0.0041642	0.00604241	0.0126158	0.0042476	0.0402688	0.00262276	0.00594303	0.0267849	0.015839	0.0457628	0.00137587	0.152536	0.0100182	0.00200698	0.0038173	0.658677	1.80456	0.0971358	0.00327045	0.00437054	0.0181969	0.000589606	0.00249772	0.00201145	0.00573372
335L3	10.5	HFD	335	L3	8	0.0140858	0.0176544	0.0019764	0.033505	0.00660711	0.0890626	0.00119405	0.553639	0.429289	0.0521657	0.000515138	0.000852456	0.0731642	0.00209835	0.00309924	0.0824093	0.0391252	0.000505093	0.00247381	0.00344826	0.00722597	0.0108811	0.00681546	0.0477825	0.00643673	0.0078199	0.0271886	0.013735	0.0546669	0.00144944	0.116485	0.0094697	0.00187021	0.00208524	0.957141	1.97916	0.0880703	0.00330112	0.00506044	0.00429773	0.00069942	0.00296193	0.00187018	0.00593513
335L4	9.5	HFD	335	L4	8	0.0156993	0.0209997	0.00358253	0.0397715	0.00649845	0.08346	0.00148443	0.511706	0.489777	0.0483005	0.000581573	0.000630792	0.0735606	0.00161849	0.00278122	0.0656466	0.0388701	0.00109891	0.00258543	0.00365603	0.00672173	0.0134415	0.00755404	0.0498393	0.00561023	0.0088584	0.0301387	0.0167844	0.0612727	0.00125574	0.127462	0.00795119	0.00210197	0.00323294	1.15836	2.15276	0.0948273	0.00308008	0.00424096	0.00720391	0.000709558	0.00449638	0.00210693	0.00574566
335L5	10.4	HFD	335	L5	8	0.0150979	0.0194138	0.00317095	0.0373489	0.00584423	0.129123	0.00141723	0.535739	0.604743	0.0557981	0.000333836	0.000827352	0.07626	0.00238016	0.00258227	0.0628993	0.0324403	0.00094405	0.00215664	0.00245335	0.00475827	0.0143639	0.00348086	0.0411513	0.0103962	0.00578937	0.0243343	0.0138585	0.0464412	0.00129173	0.086283	0.00840403	0.0018446	0.00244722	1.06316	2.30412	0.0869811	0.00363012	0.00371775	0.00994807	0.000439127	0.000123294	0.00183767	0.00337898
931L1	10.2	LFD	931	L1	16	0.0112222	0.00546589	0.00639058	0.0347683	0.00258497	0.0370803	0.00178982	0.486712	0.301681	0.0622542	0.000297148	0.00766217	0.0528066	0.0016008	0.0049436	0.100323	0.0200818	0.00170922	0.0161222	0.000602176	0.00276006	0.00785376	0.00160372	0.0346584	0.00480398	0.00333903	0.0267459	0.0110524	0.0577238	0.00315339	0.150326	0.0177423	0.00345321	0.00265457	1.33339	1.23113	0.0407162	0.00479024	0.00225007	0.0147672	0.00198424	0.00276823	0.00345834	0.009566
931L2	10.2	LFD	931	L2	16	0.0128365	0.00537387	0.00820161	0.0302242	0.00189553	0.037723	0.000841557	0.503202	0.222991	0.0581953	0.000290857	0.0200973	0.0468201	0.00182596	0.00498633	0.182875	0.0186919	0.00138489	0.0530888	0.00190821	0.00313788	0.0102172	0.0034283	0.0331991	0.00520243	0.00225543	0.0247039	0.0121127	0.0586217	0.00284828	0.0549135	0.0143062	0.00520291	0.00560107	1.07025	1.28693	0.0424255	0.00454161	0.00252783	0.0124441	0.00249347	0.00273812	0.00522619	0.0138196
931L3	9.8	LFD	931	L3	16	0.0116813	0.00687779	0.00425631	0.0319129	0.00339048	0.0435701	0.000448594	0.515551	0.261907	0.0841799	0.00025396	0.0212065	0.0695306	0.00108705	0.00487328	0.227531	0.0379433	0.00154685	0.0474301	0.000862551	0.00330525	0.0109681	0.00927687	0.0373777	0.00980485	0.00821089	0.0238102	0.00605891	0.0143002	0.0013088	0.120668	0.0149063	0.00352744	0.00610602	1.05619	2.38219	0.0122513	0.00762903	0.0040634	0.00176694	0.000817659	0.000172531	0.00352665	0.00622198
931L4	10.3	LFD	931	L4	16	0.0150174	0.0068266	0.0181106	0.0315502	0.00309076	0.0358074	0.000840739	1.18374	0.254583	0.0847333	0.000396657	0.020315	0.0605221	0.00526705	0.00470587	0.196294	0.0209579	0.00153599	0.0559855	0.00104755	0.00281377	0.0113741	0.00122638	0.0336447	0.00544617	0.003596	0.0267397	0.00997955	0.0550772	0.00312182	0.110447	0.0214401	0.00464576	0.00420011	1.51008	1.24418	0.0429386	0.00707751	0.00313789	0.0105353	0.00230599	0.00299943	0.00466425	0.0125087
931L5	10.7	LFD	931	L5	16	0.0121384	0.00603303	0.00544333	0.0296155	0.00202919	0.0142608	0.000689557	0.559214	0.208826	0.0692515	0.000282847	0.021055	0.0605014	0.00209682	0.00542808	0.198637	0.0236932	0.0020484	0.0527663	0.00212626	0.00702515	0.0106192	0.00530138	0.0359793	0.00611072	0.00193696	0.0242217	0.00892808	0.0676992	0.00304027	0.0955717	0.0161929	0.00561324	0.00593035	0.859393	1.28104	0.0495105	0.00612845	0.0025397	0.00563303	0.00205729	0.00246225	0.00563446	0.0102937
932L1	9.9	LFD	932	L1	16	0.0104506	0.0161889	0.00372723	0.0339248	0.00765536	0.155648	0.00541832	0.391	0.317574	0.0708628	0.00041559	0.00158195	0.044861	0.00149478	0.0040753	0.0521995	0.0157334	0.00135269	0.00579892	0.00501233	0.0125119	0.00543155	0.0121631	0.0454003	0.0200286	0.0150007	0.0288045	0.0166228	0.0879268	0.00106841	0.184486	0.0141491	0.00239847	0.00725086	1.20994	1.70986	0.124486	0.0052678	0.00388333	0.0164526	0.000505119	0.000768124	0.00236864	0.00839129
932L2	9.9	LFD	932	L2	16	0.0102012	0.0150457	0.00482814	0.0359052	0.00769234	0.148697	0.00513432	0.304086	0.244719	0.0640507	0.000633333	0.00482689	0.0398789	0.00150204	0.00387553	0.124375	0.0260678	0.00100363	0.0124583	0.00841405	0.0239441	0.00739382	0.0255187	0.0513025	0.0316205	0.0268102	0.0321403	0.0180117	0.106883	0.00081167	0.0982545	0.0157205	0.0114562	0.00407557	1.27815	1.69155	0.123189	0.00430881	0.00459414	0.0120352	0.00072372	0.00166323	0.0113591	0.00788442
932L3	9.8	LFD	932	L3	16	0.00987188	0.0164891	0.00498645	0.0380397	0.00840455	0.0749275	0.00532091	0.443812	0.371819	0.0847777	0.000574942	0.00499215	0.0564241	0.00192558	0.00496731	0.115404	0.0222454	0.00125077	0.0161244	0.00236374	0.00768386	0.00517795	0.0154764	0.0260986	0.00678682	0.0118318	0.0324616	0.0150754	0.0808688	0.0014246	0.196866	0.0180595	0.00279756	0.00329956	1.00418	1.41875	0.150206	0.00663212	0.00440937	0.0068813	0.000733794	0.000917658	0.00278345	0.00525643
932L4	9.6	LFD	932	L4	16	0.00916565	0.0160885	0.00257549	0.0328074	0.00753321	0.17379	0.00483945	0.397615	0.328872	0.0701796	0.000588837	0.00597852	0.0466315	0.00172807	0.00521818	0.0652264	0.017994	0.00140295	0.016087	0.00366267	0.0156931	0.0059885	0.0161252	0.0405835	0.0182078	0.0155165	0.0265971	0.0127035	0.0914118	0.00157276	0.159054	0.0148942	0.0055117	0.00332833	1.13179	1.30746	0.132691	0.00603024	0.00372166	0.00671332	0.000456239	0.000905571	0.00545591	0.00535247
932L5	10	LFD	932	L5	16	0.00915156	0.0108197	0.00239675	0.0324353	0.00500326	0.0794095	0.00385673	0.323802	0.312487	0.0565452	0.00043188	0.00540721	0.0388197	0.000760336	0.00328715	0.0693186	0.0233831	0.000998977	0.0151921	0.00339425	0.0118731	0.00575745	0.0158785	0.0255593	0.0155347	0.00962364	0.0269376	0.0131363	0.101536	0.00128137	0.0955156	0.00845798	0.0155716	0.0135512	0.843001	1.57829	0.0903248	0.00478489	0.00396091	0.0295679	0.000466917	0.00117212	0.0155462	0.0118308
933L1	9.8	LFD	933	L1	16	0.0131405	0.012074	0.0823312	0.0351222	0.00792633	0.0382815	0.00283007	0.353876	0.259488	0.0764068	0.000423249	0.00340987	0.0529763	0.00177587	0.00426245	0.0850672	0.0270441	0.00137671	0.0174187	0.00183792	0.00627743	0.0129595	0.00635421	0.0459505	0.0104789	0.0063845	0.0293124	0.0158166	0.0690185	0.00138311	0.169335	0.024178	0.00344224	0.00931652	1.07542	1.49996	0.107002	0.00526772	0.00314285	0.0101787	0.000670549	0.00107718	0.00344539	0.0153363
933L2	10.5	LFD	933	L2	16	0.0104805	0.010486	0.0275865	0.0309856	0.00650695	0.0400208	0.00177343	0.385467	0.167861	0.0755023	0.00021136	0.00862391	0.0465628	0.00317083	0.00666741	0.161607	0.0351369	0.00171894	0.0403904	0.00263	0.00856603	0.0112374	0.0062647	0.0409815	0.0174935	0.00411136	0.0241405	0.0239227	0.119312	0.0024762	0.0987573	0.0216346	0.00505686	0.00503762	1.39351	1.56546	0.101129	0.00511947	0.00278447	0.00567607	0.0010621	0.00161954	0.00505071	0.0197083
933L3	10.1	LFD	933	L3	16	0.0131895	0.00956154	0.0570598	0.0326698	0.00445373	0.0911609	0.00204628	0.387253	0.335583	0.0796058	0.00061331	0.00571716	0.0593619	0.00180179	0.00409631	0.121755	0.0253778	0.00136598	0.0294904	0.00103852	0.00582649	0.0106471	0.00502444	0.0458435	0.012126	0.00284159	0.0297343	0.0126988	0.073895	0.00158797	0.147495	0.0172048	0.00256243	0.00920039	1.28354	1.62495	0.0936463	0.00627664	0.00295008	0.0117314	0.000646025	0.00104916	0.00255306	0.0176975
933L4	9.8	LFD	933	L4	16	0.0134477	0.0127012	0.0130757	0.0349575	0.00515219	0.0888978	0.00209393	0.393564	0.263131	0.0805721	0.000674226	0.00970356	0.0687989	0.00171594	0.00431269	0.182442	0.0315543	0.00149079	0.0843113	0.002834	0.0152897	0.0142209	0.0102119	0.0560579	0.0134345	0.0123661	0.0290397	0.0125407	0.0888158	0.0019108	0.205904	0.0214586	0.00469991	0.00586856	1.43002	1.2985	0.100038	0.00559476	0.0026799	0.0102042	0.000531477	0.00101823	0.00468829	0.0189098
933L5	9.6	LFD	933	L5	16	0.0105221	0.0129494	0.0327972	0.0307184	0.00531441	0.0172091	0.00180115	0.36433	0.132081	0.0644326	0.000363077	0.00655557	0.0413278	0.00147511	0.00468718	0.131168	0.0238223	0.00146959	0.0452616	0.00475906	0.011497	0.0111409	0.0099508	0.0418387	0.0164453	0.00853748	0.0266887	0.0114189	0.060836	0.00187374	0.104582	0.0156301	0.00358974	0.0121389	1.0566	1.48514	0.10667	0.00477021	0.00282936	0.0109761	0.000665512	0.00223804	0.00361417	0.0124991
934L1	10.8	LFD	934	L1	16	0.0107315	0.0113586	0.00392062	0.0333212	0.00628892	0.113435	0.00315918	0.347826	0.332446	0.0720254	0.000683462	0.00451078	0.052621	0.00123003	0.00359087	0.133331	0.0322113	0.00131282	0.0143713	0.00180967	0.0104023	0.0132588	0.00994425	0.0748209	0.0427127	0.0114673	0.025826	0.0196138	0.0685257	0.00149218	0.136138	0.0171048	0.0034231	0.0045436	1.39657	1.60397	0.0925691	0.00512258	0.00401562	0.00761387	0.000450627	0.000671671	0.00344112	0.00533023
934L2	10.8	LFD	934	L2	16	0.0104728	0.0115125	0.00687906	0.0327137	0.00583399	0.139607	0.00396967	0.384257	0.279087	0.0707361	0.000766813	0.00728824	0.0562017	0.00139145	0.00459245	0.209926	0.0123438	0.00142159	0.0246558	0.00207544	0.0104192	0.0135886	0.00822722	0.0688322	0.0479324	0.0101047	0.0256947	0.0176446	0.0677892	0.00163093	0.140197	0.0248148	0.00254393	0.00267247	1.30853	1.62436	0.0847525	0.00489994	0.0037627	0.00787105	0.000696714	0.000682585	0.00254993	0.00496696
934L3	9.7	LFD	934	L3	16	0.0129714	0.00914163	0.00470632	0.0391028	0.00528051	0.0410665	0.00343738	0.304975	0.218507	0.0594445	0.000652371	0.00726479	0.0440863	0.00169267	0.0033784	0.1875	0.0301564	0.00128568	0.0268738	0.00272493	0.0105484	0.0156086	0.0136694	0.0860008	0.0326944	0.00839926	0.02628	0.018093	0.0783229	0.00124222	0.0937806	0.0167133	0.0026505	0.00349833	1.07974	1.63185	0.0842465	0.00390512	0.00495142	0.0342933	0.000589913	0.000608985	0.00265811	0.00809582
934L4	10	LFD	934	L4	16	0.00971922	0.0103653	0.0042331	0.0334933	0.00646491	0.125635	0.00388248	0.375077	0.252391	0.0710152	0.000865899	0.005853	0.0577709	0.00180017	0.00449819	0.151399	0.0347737	0.0011879	0.0284685	0.0025399	0.0139391	0.0227814	0.014347	0.070424	0.0688633	0.0137367	0.030736	0.0202609	0.0866693	0.00169007	0.155228	0.0231271	0.0024382	0.00283411	1.44289	1.27571	0.0743284	0.0053237	0.00381711	0.00587282	0.000711553	0.000565909	0.00244311	0.00548903
934L5	10.2	LFD	934	L5	16	0.0100182	0.0108855	0.00714459	0.0348949	0.00501588	0.0827714	0.00346918	0.312582	0.228443	0.0560613	0.000435962	0.00371589	0.0438692	0.00208242	0.00380178	0.118608	0.0248278	0.00147185	0.0133297	0.00180089	0.00936387	0.0135579	0.0075914	0.0663476	0.0572658	0.00698357	0.0256631	0.0186361	0.1107	0.00127156	0.0796745	0.0129098	0.0101192	0.00423157	1.26158	1.39594	0.0945735	0.00406737	0.00298949	0.0213787	0.00053843	0.00059679	0.0101047	0.00487301
935L1	10	LFD	935	L1	16	0.0200641	0.0121119	0.0508029	0.0361141	0.00794285	0.00995389	0.000739224	0.795786	0.229377	0.0594323	0.000558736	0.00696994	0.0490239	0.00693531	0.00390719	0.170815	0.0260625	0.00157562	0.0440167	0.00267093	0.00724065	0.00474847	0.00603772	0.0205415	0.00544721	0.00594407	0.0283721	0.0137956	0.0728548	0.0027481	0.0655669	0.0194975	0.00279301	0.00492738	1.29997	2.42557	0.115115	0.00441511	0.00586275	0.0105585	0.000787357	0.00322286	0.00276395	0.00545488
935L2	10.3	LFD	935	L2	16	0.0104637	0.010397	0.148608	0.0330668	0.00488144	0.0239592	0.000959273	0.432471	0.166128	0.068015	0.000596662	0.00191034	0.0452985	0.00269729	0.00389569	0.0727786	0.0193515	0.00131565	0.0135236	0.00145449	0.00386746	0.00376227	0.00281605	0.0193719	0.0065275	0.00459456	0.0276584	0.0126804	0.0785154	0.00191436	0.133528	0.0188576	0.00198345	0.00590012	1.23919	1.72853	0.0871183	0.00501342	0.00562166	0.0128453	0.000669674	0.00250425	0.00196492	0.00606191
935L3	10.6	LFD	935	L3	16	0.00985372	0.012415	0.277515	0.0296525	0.0067576	0.0165383	0.000998738	0.545283	0.262843	0.0734165	0.000307929	0.00823312	0.0569085	0.00306438	0.00514805	0.176026	0.0208028	0.00155245	0.0467299	0.000757357	0.0104841	0.00431728	0.00274291	0.0209755	0.00306584	0.00268562	0.0307212	0.0102585	0.050587	0.00171133	0.0945989	0.0257603	0.00232906	0.00829881	1.69658	1.6076	0.10884	0.00618495	0.00623707	0.0127629	0.000741698	0.00384645	0.00229504	0.0078451
935L4	9.4	LFD	935	L4	16	0.012765	0.013519	0.10038	0.0340027	0.00633302	0.0178333	0.0010208	0.554177	0.198423	0.0780844	0.000772697	0.00373305	0.0572839	0.0026345	0.00488304	0.118893	0.023839	0.00193454	0.0218876	0.00107108	0.00744658	0.00526758	0.00199335	0.0278202	0.00743497	0.00167536	0.0305109	0.0172219	0.0782813	0.00184353	0.0730303	0.0186071	0.00261637	0.0122737	1.79065	1.8384	0.120415	0.00625539	0.00774098	0.0208317	0.000747606	0.00312622	0.00260703	0.0111039
935L5	9.9	LFD	935	L5	16	0.0116539	0.0143171	0.0579707	0.0298044	0.00693011	0.0197637	0.000804503	0.426261	0.216736	0.0578387	0.000454945	0.00119771	0.0451769	0.00262645	0.0047171	0.0397701	0.0175759	0.00192932	0.00523687	0.00162318	0.00486348	0.00504524	0.00233905	0.022747	0.00472669	0.00450329	0.0264826	0.0140594	0.0669225	0.0018385	0.102902	0.0168359	0.00338622	0.0114703	1.72294	1.82979	0.118768	0.00512627	0.00499779	0.012525	0.000668625	0.00284939	0.00333773	0.0100552
941L1	9.4	LFD	941	L1	16	0.0131557	0.0112212	0.00451304	0.0459225	0.00887409	0.0580111	0.00192872	0.633575	0.445671	0.0793544	0.00037176	0.00790429	0.0872585	0.00115105	0.00369391	0.149906	0.046266	0.00136183	0.0248098	0.00196406	0.00605767	0.0179969	0.00590395	0.100391	0.00924779	0.0063044	0.027522	0.01327	0.0300382	0.00102193	0.0680498	0.0137619	0.00361977	0.00486753	0.988356	2.06233	0.0461714	0.00544051	0.00419382	0.00971789	0.00129564	0.000122828	0.00362231	0.00307051
941L2	9.8	LFD	941	L2	16	0.012787	0.0117759	0.00531352	0.0388597	0.00618567	0.0453443	0.00118284	0.482851	0.284352	0.0672514	0.000261965	0.020493	0.0675103	0.000524831	0.00275782	0.268626	0.0344224	0.000930399	0.0558511	0.000699049	0.00375926	0.0171489	0.00233884	0.137586	0.00488987	0.00418026	0.0261345	0.012029	0.0154025	0.000529498	0.0582696	0.0075269	0.00621255	0.0134097	0.935201	1.94831	0.0519531	0.0042483	0.00508578	0.0123623	0.000743383	0.000147065	0.00620847	0.00236668
941L3	9.6	LFD	941	L3	16	0.0142057	0.0122877	0.00393874	0.0388539	0.00469202	0.0104908	0.00137808	0.525214	0.252903	0.0728757	0.000389597	0.0172295	0.0668566	0.000685245	0.00296077	0.243967	0.0347558	0.00109214	0.0477613	0.000657469	0.00353372	0.0172352	0.00193982	0.0671383	0.0045261	0.0026333	0.0271122	0.00872988	0.0218999	0.00064341	0.0562104	0.00640462	0.0367445	0.00691303	0.778419	1.95782	0.0508317	0.00491681	0.00423836	0.00732968	0.00104598	9.44e-05	0.036698	0.00235053
941L4	9.8	LFD	941	L4	16	0.0130082	0.0158324	0.00350925	0.0397651	0.0056745	0.0466747	0.00145714	0.49204	0.294185	0.0721274	0.000256163	0.00642228	0.0608552	0.00103518	0.00271471	0.10083	0.0313648	0.00107245	0.0173384	0.00117731	0.00354003	0.0158132	0.0040254	0.075213	0.00789641	0.00478103	0.0285008	0.0124812	0.0339864	0.000469829	0.0311657	0.00658462	0.00487271	0.00527234	0.680898	2.03256	0.0644725	0.00496059	0.00473368	0.0143711	0.000771884	0.00016713	0.0048635	0.00284397
941L5	10.3	LFD	941	L5	16	0.0136169	0.0121758	0.00367735	0.0425661	0.00674869	0.0435639	0.00144883	0.594224	0.219654	0.0952725	0.000394648	0.00676893	0.0854441	0.00119691	0.00313221	0.103036	0.0339803	0.00145064	0.0207598	0.00151703	0.00556164	0.0183692	0.00460419	0.102057	0.00819716	0.00527148	0.0265261	0.00850451	0.0366998	0.000774031	0.0721676	0.0094317	0.00407837	0.00506008	0.990719	1.40534	0.0656061	0.00544842	0.00446012	0.00629037	0.00087126	0.00011619	0.00406106	0.00345173
942L1	10.2	LFD	942	L1	16	0.0143249	0.012248	0.0202056	0.0324321	0.00782303	0.0193023	0.000453858	0.564152	0.274947	0.0956573	0.000240942	0.00259458	0.0708993	0.00239664	0.00537141	0.0933084	0.0211511	0.00197952	0.00694661	0.00171909	0.00257726	0.00867078	0.00538482	0.0383989	0.00704752	0.00343692	0.0260596	0.0118243	0.0327901	0.00111042	0.108929	0.0113051	0.00173743	0.00625584	0.772125	1.74618	0.0221661	0.0073618	0.00339939	0.00505945	0.000706909	0.00046017	0.00173737	0.0201224
942L2	9.5	LFD	942	L2	16	0.0241482	0.0088195	0.00713393	0.0332468	0.00423277	0.0211106	0.000584764	0.881164	0.234929	0.091458	0.000301029	0.0029591	0.069155	0.00546614	0.00409698	0.0959459	0.0187076	0.00161329	0.00747078	0.00225478	0.00959847	0.00979067	0.0124251	0.0403902	0.00723208	0.00792847	0.0265435	0.0102604	0.0262517	0.000613041	0.0834812	0.00824634	0.00179863	0.00537486	0.83111	1.749	0.0174482	0.00688708	0.00401484	0.0125097	0.000734989	0.000429322	0.00180272	0.027019
942L3	10.3	LFD	942	L3	16	0.0117712	0.00526434	0.00762391	0.0342387	0.00209114	0.0192823	0.000627879	0.513912	0.278515	0.0668474	0.00023858	0.00857205	0.0458472	0.00185189	0.00487001	0.112966	0.0208007	0.00162436	0.0244205	0.00121982	0.00225087	0.0117827	0.00212111	0.0389539	0.00458078	0.00280386	0.0272354	0.0109442	0.0567964	0.00248823	0.0867631	0.0153988	0.00217639	0.00235861	1.11476	1.46127	0.0466578	0.00531359	0.00277469	0.0107021	0.00223913	0.00226406	0.00218779	0.0132226
942L4	10.5	LFD	942	L4	16	0.0141797	0.00697354	0.00342852	0.0285775	0.00396127	0.0444628	0.000526269	0.549965	0.246687	0.0864956	0.000342129	0.015654	0.0708604	0.00209468	0.00443069	0.20728	0.0354521	0.00142759	0.047593	0.000799338	0.00388493	0.00996448	0.0104461	0.0393093	0.0124583	0.0072878	0.0271658	0.00577811	0.0158644	0.00105153	0.11864	0.0176039	0.00217994	0.00475947	1.05844	2.05432	0.00939121	0.00723507	0.0034398	0.00239515	0.000511322	0.000160598	0.00217929	0.00527774
942L5	10.5	LFD	942	L5	16	0.00625093	0.010316	0.00628334	0.0336666	0.00687122	0.0577025	0.000549975	0.491441	0.365354	0.097035	0.000389401	0.00456084	0.0656868	0.00207655	0.00447443	0.0634041	0.0198212	0.00165534	0.0107336	0.00147521	0.00419564	0.0109468	0.00462075	0.0630999	0.00697471	0.00592396	0.0283552	0.00903665	0.0236528	0.00119144	0.0958965	0.00905623	0.00208124	0.00340496	1.11593	1.79696	0.0301094	0.00682285	0.00331527	0.00148738	0.000865583	0.000192872	0.00208537	0.00641315
943L1	10.5	LFD	943	L1	16	0.0165925	0.0111741	0.00286126	0.0349593	0.00742412	0.031023	0.000373599	0.78523	0.295246	0.102548	0.000412399	0.0132406	0.096904	0.00198809	0.00360923	0.199954	0.0398161	0.00160404	0.0267822	0.000822234	0.00210643	0.0112602	0.00404833	0.0681148	0.00935636	0.00348867	0.0284739	0.00740456	0.0216613	0.000956285	0.107833	0.0169665	0.00241258	0.00376549	0.880614	1.88371	0.0166196	0.00781133	0.00348154	0.00203116	0.000639457	0.00437137	0.00242136	0.0079056
943L2	9.5	LFD	943	L2	16	0.017259	0.0111632	0.00384094	0.0456987	0.00643285	0.0790983	0.000505329	0.759705	0.320357	0.120455	0.000410918	0.0149697	0.0980494	0.00213338	0.00398349	0.231722	0.042806	0.00168513	0.0317322	0.000742139	0.00278591	0.0131232	0.00468149	0.0859848	0.0129862	0.00506141	0.028055	0.00702979	0.0256928	0.00111129	0.0702838	0.0159376	0.00265417	0.00554024	1.46911	2.13613	0.0189162	0.00724648	0.00485009	0.00217056	0.000776777	0.00132076	0.00266597	0.00793043
943L3	10.5	LFD	943	L3	16	0.0142456	0.0131371	0.0177099	0.0396481	0.00727274	0.0201464	0.000325687	0.747393	0.543914	0.0899829	0.000304617	0.00266928	0.100824	0.00310966	0.00427895	0.08644	0.0246687	0.00181894	0.00766427	0.00304258	0.00426904	0.0100887	0.00734449	0.032678	0.0103836	0.00657183	0.0258554	0.00805794	0.0372275	0.00164988	0.115145	0.00821493	0.00192688	0.00608656	0.671818	2.21726	0.0213917	0.00753713	0.00294938	0.00636026	0.000844594	0.00145157	0.00191761	0.0165637
943L4	10.4	LFD	943	L4	16	0.0162826	0.0130861	0.0183683	0.0367438	0.00737488	0.048229	0.000472534	0.790119	0.358608	0.107799	0.000499532	0.00239697	0.0935431	0.00363162	0.00449289	0.0814675	0.0212841	0.00178062	0.0057873	0.00240391	0.00318408	0.00992785	0.00585973	0.0402561	0.00499698	0.00480351	0.0243837	0.0129626	0.044754	0.000901747	0.143954	0.00989033	0.00209521	0.00354961	0.721566	1.3002	0.0239489	0.00744999	0.00239856	0.00367891	0.00119245	0.000748658	0.002101	0.0132872
943L5	10	LFD	943	L5	16	0.0138932	0.00860856	0.00354347	0.0365423	0.00370772	0.234977	0.00053289	0.592129	0.307583	0.0958408	0.000389623	0.0147205	0.0796452	0.00203948	0.00262698	0.209176	0.0422713	0.00174666	0.0305686	0.00110448	0.00449463	0.0148309	0.00461886	0.216158	0.0160477	0.00508684	0.0297155	0.0143105	0.0295354	0.00114676	0.0616378	0.0131071	0.00275164	0.00298213	1.28946	1.80542	0.0142112	0.00621813	0.00461639	0.022721	0.000682819	0.000961945	0.00275392	0.0196051
944L1	9.5	LFD	944	L1	16	0.0168853	0.0150655	0.0269586	0.0385399	0.0107164	0.05042	0.000665934	0.707167	0.300628	0.10864	0.000486385	0.00205993	0.0876179	0.00300018	0.0040688	0.0383376	0.0195243	0.0016618	0.00518591	0.00172301	0.00247871	0.00362038	0.00334016	0.0422663	0.00137871	0.00571234	0.0279529	0.0109549	0.0259905	0.00101295	0.125555	0.00732644	0.00185199	0.00516434	1.24844	2.81197	0.05517	0.00738617	0.00507909	0.00260787	0.000612083	0.000178413	0.00183695	0.0121071
944L2	10.3	LFD	944	L2	16	0.0142794	0.0116249	0.152311	0.0347159	0.00793735	0.0326755	0.0005795	0.659034	0.25619	0.0919994	0.000325611	0.00302136	0.0785106	0.00339952	0.0033203	0.0460529	0.015958	0.00120705	0.0104607	0.00105136	0.0034078	0.00448733	0.00223587	0.0235761	0.00194406	0.00529045	0.0280645	0.0128815	0.022755	0.00123939	0.124964	0.00735	0.00210552	0.00282407	1.20046	2.36586	0.0463339	0.00617715	0.00508564	0.00216385	0.000757479	0.000155299	0.00210307	0.00761185
944L3	9.6	LFD	944	L3	16	0.00756584	0.00826883	0.102049	0.031128	0.00601552	0.0612583	0.00108537	0.585185	0.330707	0.0773707	0.000356651	0.00763357	0.0694799	0.00303976	0.00255125	0.0712694	0.0109548	0.000781301	0.0286113	0.00200047	0.00867474	0.00563508	0.0088137	0.0175259	0.00420303	0.0135007	0.0285953	0.00437653	0.0238588	0.000964399	0.0868036	0.0063065	0.00372396	0.00216802	1.25121	1.43122	0.0363992	0.006194	0.00416722	0.00566006	0.000378596	0.000185748	0.0036401	0.00467978
944L4	10	LFD	944	L4	16	0.0134141	0.0127498	0.0157363	0.0365262	0.00941225	0.0376094	0.000818745	0.712953	0.340339	0.107791	0.000335775	0.00507018	0.0829309	0.00246903	0.00364275	0.0795513	0.0118214	0.00111987	0.0150197	0.00273217	0.00750959	0.00364184	0.0136601	0.021965	0.00625029	0.0111931	0.029065	0.00791626	0.031214	0.00157923	0.115819	0.0111637	0.00204767	0.00563371	1.26369	1.77927	0.0456802	0.00770536	0.00499739	0.00218602	0.000569027	0.000295843	0.00202367	0.00599998
944L5	10	LFD	944	L5	16	0.0122821	0.0158228	0.061875	0.0345457	0.00973437	0.00573938	0.000582036	0.629385	0.242329	0.0926042	0.000470169	0.00363425	0.0789711	0.00257769	0.00491465	0.116559	0.0284393	0.0021575	0.00871978	0.001675	0.00278073	0.00488394	0.00992929	0.0184047	0.0026461	0.00536029	0.0322322	0.0102984	0.0366759	0.000820467	0.107381	0.0101263	0.00219632	0.00304414	0.82685	1.62286	0.0377515	0.00693135	0.00523215	0.00587538	0.000668886	0.000455363	0.00217122	0.0239779
945L1	10.4	LFD	945	L1	16	0.0127012	0.0146747	0.00396695	0.0453375	0.0107759	0.0387114	0.000345161	0.769076	0.280311	0.127452	0.000419919	0.00981622	0.100046	0.00333401	0.00428461	0.149971	0.0277575	0.00211973	0.0101921	0.000633124	0.00155921	0.0170314	0.00141194	0.0914959	0.0127513	0.000884708	0.0254606	0.0236208	0.0360716	0.0016702	0.223396	0.0205149	0.00189228	0.00766488	1.20781	0.881216	0.0546438	0.0076916	0.00467163	0.002027	0.00123203	0.000307428	0.00189615	0.0112916
945L2	9.4	LFD	945	L2	16	0.0139553	0.0122683	0.00393092	0.0410655	0.00691409	0.0639406	0.000513757	0.627381	0.290358	0.104328	0.000516224	0.0173535	0.0836446	0.00342839	0.00362277	0.222161	0.030836	0.0017155	0.0195641	0.00154452	0.00252807	0.0164015	0.00339623	0.0805395	0.0164986	0.00496894	0.0304601	0.0142302	0.0279886	0.001428	0.144131	0.0202065	0.00249566	0.00463943	1.30632	0.931703	0.0482839	0.00660037	0.00454641	0.00450903	0.0011338	0.000320066	0.00249674	0.016607
945L3	10	LFD	945	L3	16	0.0144382	0.0109171	0.00361437	0.0329934	0.00689283	0.0249652	0.0010868	0.590248	0.240486	0.0861416	0.00033327	0.00741066	0.0737617	0.00310405	0.00397037	0.107004	0.0160635	0.0016125	0.00816293	0.00155626	0.00350168	0.0149229	0.00335875	0.052635	0.0053683	0.00257606	0.0265744	0.0103087	0.0211617	0.00135418	0.142799	0.0221869	0.00206565	0.00647406	0.672806	0.90929	0.0404054	0.00690532	0.00283231	0.00910641	0.000929825	0.000361482	0.00206101	0.0122061
945L4	10.9	LFD	945	L4	16	0.0122699	0.0169904	0.0041191	0.036429	0.00850427	0.118323	0.000392136	0.558539	0.25105	0.0984484	0.00041618	0.0167061	0.0919844	0.00299379	0.00289266	0.208093	0.0305928	0.0014985	0.0183306	0.00112818	0.00307166	0.0187903	0.00245975	0.0811456	0.0230272	0.00475101	0.0251178	0.0168744	0.0266607	0.00150925	0.158301	0.0172204	0.0115556	0.00439117	1.29874	0.829092	0.0537623	0.00609106	0.00419074	0.00589867	0.000712091	0.000382199	0.0115475	0.0115632
945L5	10.5	LFD	945	L5	16	0.013665	0.0117792	0.00378999	0.0418769	0.00680404	0.0510239	0.000320648	0.583425	0.333615	0.101727	0.000328881	0.0138259	0.0864362	0.0036705	0.00335382	0.178336	0.0187163	0.00161241	0.0193182	0.00107084	0.00291605	0.0155663	0.00318287	0.0623229	0.0105544	0.00292892	0.0241662	0.0130168	0.0223785	0.00209016	0.0830337	0.0231704	0.00235249	0.0107849	0.847021	0.743749	0.0504658	0.00638329	0.0043502	0.00656148	0.000639108	0.000266235	0.00235605	0.011006
946L1	10.5	HFHC	946	L1	16	0.0134487	0.0128893	0.00163303	0.0302609	0.0127042	0.0261077	0.000235179	0.510806	0.154988	0.0529089	0.000385257	0.00250348	0.0485879	0.0012912	0.0033345	0.0780066	0.0168035	0.00169382	0.00515003	0.00443682	0.00181844	0.00646799	0.00241924	0.0343097	0.00430028	0.00525551	0.023637	0.00620403	0.0174179	0.0010998	0.0438118	0.010548	0.0039685	0.00936766	1.01184	0.575455	0.0445723	0.00480561	0.00411851	0.00275604	0.000347113	0.000388499	0.00398247	0.0206402
946L2	10.3	HFHC	946	L2	16	0.0118643	0.0125596	0.00127254	0.0351956	0.00924948	0.0130247	0.000216468	0.335058	0.200875	0.0385557	0.000324537	0.00404665	0.0404052	0.00188006	0.00277633	0.143642	0.0281126	0.00159528	0.00574819	0.00556125	0.00266124	0.00778951	0.0038271	0.0338684	0.00402211	0.00682268	0.0287106	0.00331944	0.0167907	0.00139153	0.0153708	0.00473298	0.0032017	0.0082877	0.670875	0.708547	0.0577627	0.00315383	0.0046014	0.00159254	0.000477911	0.000539629	0.00328855	0.0199821
946L3	10.1	HFHC	946	L3	16	0.0125088	0.0186688	0.0026204	0.0308283	0.020731	0.0236069	0.000537636	0.569947	0.184534	0.0573852	0.000429456	0.0130305	0.0586311	0.00116757	0.00451299	0.420345	0.0183971	0.001926	0.0228739	0.0051939	0.00211791	0.00825639	0.00242245	0.0380791	0.0121448	0.00669868	0.0282986	0.00594021	0.015901	0.00173682	0.0599421	0.0196442	0.00959638	0.0114218	1.0219	0.530054	0.0615011	0.00471525	0.00430562	0.00138277	0.000621615	0.00056984	0.00961061	0.0159069
946L4	10.1	HFHC	946	L4	16	0.0133558	0.0179015	0.00119344	0.0323209	0.0138521	0.0172388	0.000330942	0.459899	0.145682	0.048025	0.000337285	0.00389672	0.050741	0.00194959	0.0036222	0.118976	0.0204737	0.00188562	0.00640095	0.00492948	0.0112037	0.00861679	0.00686833	0.0359126	0.00402296	0.00858421	0.0284596	0.00475129	0.020833	0.00106628	0.0551656	0.00688679	0.0028284	0.00565645	0.737121	0.666657	0.0576259	0.00395476	0.00278266	0.00409059	0.000499018	0.000304486	0.00285222	0.015863
946L5	10.5	HFHC	946	L5	16	0.0123844	0.0187965	0.00132392	0.0302812	0.0119442	0.0135438	0.000446778	0.417992	0.126633	0.0450895	0.00032153	0.008759	0.0429186	0.00186225	0.00333771	0.26746	0.0183858	0.00154334	0.0131043	0.00482931	0.00925522	0.00934718	0.0120704	0.0375915	0.0105502	0.0149724	0.0274062	0.00398587	0.0152635	0.00135833	0.0276857	0.00523615	0.00525446	0.00851196	0.507439	0.697287	0.064807	0.00332644	0.00378693	0.00192433	0.000334868	0.000637717	0.00530237	0.0165597
947L1	10.2	HFHC	947	L1	16	0.0119706	0.00915483	0.00172197	0.0342255	0.00779663	0.0158807	0.00077512	0.558414	0.0998739	0.0900303	0.000496121	0.00173609	0.0820673	0.00252208	0.00455984	0.0438283	0.0314911	0.00130316	0.00257211	0.00163542	0.00369238	0.00977992	0.00217786	0.0334954	0.00669313	0.00610906	0.0273273	0.0106615	0.0671972	0.00104303	0.0904137	0.0113142	0.00192864	0.00221661	0.898497	1.34669	0.052183	0.00664565	0.00445339	0.00422951	0.000767471	0.00027233	0.00193471	0.00727468
947L2	9.9	HFHC	947	L2	16	0.0153165	0.0070411	0.00216881	0.0305951	0.0075921	0.0107484	0.00118596	0.516103	0.120321	0.0694054	0.00058766	0.00274931	0.0721901	0.00160747	0.0040635	0.0645009	0.0281453	0.001084	0.00425222	0.00327314	0.00748055	0.01299	0.00659162	0.0414931	0.0100316	0.0198153	0.0292829	0.012318	0.0671946	0.00107738	0.092516	0.019077	0.00241862	0.00231796	0.949389	0.950875	0.0437049	0.00552032	0.00558647	0.0170696	0.000807835	0.000318518	0.002422	0.00703373
947L3	10.3	HFHC	947	L3	16	0.0117145	0.00872436	0.00314348	0.0307244	0.0112313	0.0254561	0.000665793	0.780621	0.160211	0.106603	0.000572341	0.00243133	0.0995982	0.00160316	0.00656033	0.0546029	0.0214853	0.00226563	0.00389585	0.00210775	0.00483964	0.0128489	0.00180015	0.0377379	0.00767668	0.00912999	0.0273608	0.0151285	0.0619647	0.00172268	0.150633	0.0144839	0.00231648	0.0031918	1.19317	0.991462	0.0494268	0.00935467	0.00640351	0.00152845	0.0011598	0.000299437	0.00231141	0.00652463
947L4	10.2	HFHC	947	L4	16	0.0103369	0.00889536	0.00210674	0.0293683	0.00599925	0.019928	0.000821388	0.605138	0.115332	0.0799818	0.00038512	0.00483124	0.0798439	0.0022338	0.00546252	0.111974	0.0230412	0.00101853	0.005878	0.00187695	0.00510552	0.0128145	0.00643126	0.0397904	0.00613636	0.0147503	0.0286568	0.00998543	0.0561933	0.00112279	0.103825	0.0119006	0.00257723	0.00254784	0.867492	1.29107	0.0518911	0.00654003	0.00458732	0.00208651	0.000726916	0.000314701	0.00258475	0.0052543
947L5	10.6	HFHC	947	L5	16	0.0110933	0.00918216	0.00208598	0.0358257	0.0112782	0.0196342	0.00136387	0.687604	0.13689	0.128345	0.00051002	0.00440229	0.123941	0.00230317	0.00517589	0.0955383	0.0365932	0.00190474	0.00568957	0.00303931	0.00968647	0.0130985	0.00377257	0.0522337	0.0107751	0.0134407	0.0294172	0.0170181	0.0686446	0.00136999	0.135691	0.0218834	0.00213668	0.00158221	1.26082	1.22159	0.052001	0.00848093	0.00729996	0.0114618	0.00115183	0.000373088	0.00214494	0.00829286
948L1	9.9	HFHC	948	L1	16	0.0129332	0.0102759	0.00194253	0.0304546	0.0161187	0.0143267	0.000336978	0.415135	0.0756362	0.0713809	0.000354947	0.00372296	0.0540324	0.00149028	0.00332706	0.0887415	0.0209784	0.00181218	0.00556364	0.00354635	0.00371886	0.0111249	0.00323883	0.0426126	0.00395162	0.00865307	0.0281422	0.00526683	0.0209964	0.000988397	0.058947	0.0159814	0.00316881	0.00379718	0.907745	0.461622	0.0511079	0.00545773	0.00337671	0.0563321	0.00049562	0.000343464	0.00317832	0.0125769
948L2	10.4	HFHC	948	L2	16	0.00970942	0.0111985	0.00165661	0.0280761	0.0133948	0.0175841	0.000405337	0.358152	0.0981387	0.0501031	0.00040209	0.00331284	0.0468577	0.00116234	0.00547068	0.0877365	0.0211883	0.00223569	0.00571815	0.00169534	0.00199251	0.00930108	0.0026406	0.0398778	0.00388586	0.00580776	0.0288578	0.00373175	0.00985691	0.00111666	0.0481271	0.0163487	0.00290237	0.00389005	1.0132	0.446455	0.0686275	0.00502106	0.00271731	0.00130818	0.000592038	0.000258167	0.00291547	0.016317
948L3	9.8	HFHC	948	L3	16	0.0153229	0.013776	0.00231586	0.0281634	0.0139985	0.0156103	0.000317936	0.530569	0.0900366	0.0422508	0.000256808	0.00408484	0.0367524	0.00341839	0.00608858	0.11101	0.0186787	0.00221372	0.00606418	0.00141911	0.00299526	0.0131671	0.00271461	0.040796	0.00340739	0.00502975	0.0302079	0.00293751	0.00892396	0.000944056	0.0210229	0.00955957	0.00317138	0.00659474	1.06957	0.60012	0.0775534	0.00379715	0.00273383	0.0023895	0.000542867	0.000273625	0.00316811	0.0177338
948L4	10.1	HFHC	948	L4	16	0.00971029	0.0122565	0.00132303	0.0285729	0.0133583	0.0167481	0.000447453	0.315061	0.078446	0.0495538	0.000292327	0.00321485	0.0371464	0.00152836	0.00539531	0.0935895	0.0163144	0.00147398	0.00500638	0.00115366	0.00334163	0.0105796	0.00239891	0.0351452	0.00313901	0.00482194	0.0270264	0.00266079	0.0122313	0.00080586	0.0439803	0.0128079	0.00265717	0.00308223	1.15096	0.474063	0.0678002	0.00399145	0.00242915	0.00242273	0.000559388	0.000212724	0.00265176	0.0146388
948L5	10.3	HFHC	948	L5	16	0.0110958	0.0124863	0.00220813	0.0285281	0.0189465	0.0185937	0.000324461	0.379923	0.0912708	0.0594812	0.00029598	0.00448879	0.0431671	0.00163893	0.0057808	0.0956353	0.0156762	0.00207793	0.00598747	0.00256659	0.00261424	0.00919779	0.00183655	0.0463271	0.00294165	0.00741726	0.0257159	0.00628444	0.0155926	0.00111688	0.0599909	0.021401	0.00358164	0.00344611	1.12398	0.387676	0.0611076	0.00492003	0.00322403	0.00123575	0.000624258	0.000329008	0.00358827	0.015332
949L1	10.4	HFHC	949	L1	16	0.00974098	0.0136396	0.00147145	0.0252508	0.0196781	0.021265	0.000241288	0.348965	0.0718105	0.0440515	0.000405788	0.00534502	0.0419569	0.0012147	0.00634515	0.0516453	0.0264703	0.00173026	0.00379265	0.00353249	0.00399926	0.0172199	0.00371793	0.0389864	0.00303115	0.0145113	0.0282019	0.00990574	0.0578058	0.00048507	0.0751453	0.00953271	0.00303039	0.0100739	0.89635	0.557658	0.0612818	0.00412772	0.00441771	0.00133073	0.000879773	0.000602496	0.00302086	0.0136733
949L2	10.3	HFHC	949	L2	16	0.0168268	0.00908364	0.000786079	0.0283468	0.0116276	0.0194422	0.000337138	0.567612	0.125466	0.0382977	0.000384841	0.00441238	0.0401226	0.00181448	0.00538021	0.0526744	0.0239435	0.000775884	0.00275957	0.00521782	0.0109695	0.0122905	0.0128155	0.039841	0.0160652	0.0447063	0.0280355	0.00550291	0.0352276	0.00100564	0.0544603	0.00832024	0.00722326	0.0106427	0.569013	0.672954	0.0586275	0.00336753	0.0051972	0.00154373	0.000734161	0.000437225	0.00727766	0.0143352
949L3	10.3	HFHC	949	L3	16	0.139652	0.0106146	0.00102407	0.0304261	0.0126438	0.00700102	0.000329217	0.321717	0.866489	0.0499035	0.000454889	0.00518696	0.0662596	0.020066	0.0394136	0.0497564	0.170158	0.0275406	0.0030474	0.0409207	0.0987977	0.0511743	0.0311836	0.498499	0.016266	0.232012	0.0298787	0.0417287	0.0771639	0.00151562	0.074893	0.0419179	0.00253516	0.34182	6.24804	0.955221	0.0601295	0.0123007	0.00549708	0.00161275	0.00705347	0.00641807	0.00253905	0.453054
949L4	9.9	HFHC	949	L4	16	0.0108301	0.0124679	0.000796375	0.0291992	0.00836063	0.0124277	0.000340541	0.351194	0.0746389	0.0385044	0.000411937	0.00452014	0.0404055	0.00106582	0.0059473	0.0402075	0.0233118	0.00129058	0.00264551	0.00232501	0.0133206	0.0119422	0.0117441	0.0405395	0.00896982	0.046714	0.0284076	0.00563863	0.0320761	0.00088516	0.0575581	0.004363	0.00261134	0.00713645	0.527677	0.538859	0.0663089	0.00337263	0.00428374	0.00264489	0.00048445	0.000374899	0.0026251	0.0145288
949L5	9.7	HFHC	949	L5	16	0.0103573	0.0138304	0.000798509	0.0303611	0.0119925	0.0168573	0.00030755	0.319687	0.0928573	0.0358439	0.00036623	0.00566912	0.0347015	0.00139797	0.00633959	0.0498022	0.0198953	0.000835669	0.00292038	0.00365606	0.0102928	0.0133625	0.0129222	0.0392335	0.013678	0.0343072	0.0289853	0.00635486	0.0350738	0.00181755	0.0767888	0.00667112	0.00280099	0.00790389	0.688754	0.618653	0.0698999	0.00315422	0.00446049	0.00193495	0.000662431	0.000564606	0.00281207	0.016955
950L1	9.9	HFHC	950	L1	16	0.00877052	0.0124074	0.00280253	0.0333007	0.0182107	0.0562973	0.000488203	0.536109	0.238414	0.0851209	0.000474784	0.00653809	0.0740504	0.00230108	0.00413644	0.125612	0.035337	0.00194054	0.00490663	0.00702819	0.00560859	0.00708604	0.00560323	0.0275536	0.0083029	0.010812	0.029832	0.0100777	0.0277243	0.00149079	0.109895	0.0143541	0.00422007	0.00672713	1.38628	1.58521	0.0985114	0.00742097	0.0048619	0.00245556	0.000556878	0.00061698	0.00422126	0.0226519
950L2	9.7	HFHC	950	L2	16	0.0118268	0.013562	0.0022371	0.031104	0.0210994	0.0604714	0.000482089	0.588218	0.184829	0.0835605	0.000506405	0.00395221	0.0887254	0.00325194	0.00560388	0.0849201	0.0447128	0.00221374	0.00296916	0.00490801	0.00709726	0.00715723	0.00492259	0.0277667	0.0105301	0.0148019	0.0303142	0.0117577	0.0236066	0.00117095	0.0919126	0.0182947	0.00279494	0.00986113	1.40038	1.55204	0.107113	0.00879525	0.00526146	0.000765617	0.000686662	0.000544529	0.00280202	0.0159474
950L3	10.2	HFHC	950	L3	16	0.00930642	0.0144788	0.00250444	0.0323691	0.0190468	0.0341726	0.000296513	0.472217	0.20445	0.0649671	0.000438497	0.00512583	0.0657871	0.00301261	0.00470815	0.114559	0.0419938	0.00171469	0.00326875	0.00134502	0.00314424	0.00568399	0.00216534	0.0268029	0.00720041	0.00940586	0.0252062	0.00764856	0.0176934	0.00135991	0.093984	0.0150874	0.00340944	0.0102205	1.2055	1.49636	0.0900641	0.00652254	0.00402475	0.00122193	0.000571358	0.000284537	0.0034163	0.0182293
950L4	9.6	HFHC	950	L4	16	0.0107435	0.0154111	0.00255822	0.0319145	0.0206613	0.0409958	0.000312408	0.579339	0.235478	0.0819671	0.000642222	0.00366599	0.0764962	0.00284913	0.00596582	0.0799458	0.0386723	0.00224456	0.00269495	0.00359785	0.00624538	0.00815163	0.00434139	0.024738	0.00766852	0.0133207	0.0300501	0.0109693	0.0279797	0.00156367	0.114642	0.0159238	0.00289106	0.0106342	1.31613	1.53713	0.0973149	0.00818799	0.00521267	0.00203522	0.00071998	0.000645044	0.00296424	0.0130165
950L5	9.9	HFHC	950	L5	16	0.0187628	0.0176214	0.00268294	0.0374089	0.0205662	0.0472253	0.000385456	1.18439	0.517708	0.10721	0.000559471	0.0068724	0.0903357	0.00573382	0.0058542	0.111789	0.0647431	0.00339636	0.00492074	0.00294575	0.00393257	0.00795125	0.00260528	0.0312285	0.0119048	0.0100817	0.0293818	0.00756885	0.0259473	0.00135319	0.0498031	0.010414	0.00334727	0.0185366	1.65293	2.16073	0.110972	0.00905741	0.00826155	0.00201018	0.000791077	0.000503818	0.00334506	0.0291253
926L1	10.3	HFHC	926	L1	16	0.0102328	0.0136547	0.00342756	0.0286076	0.0214387	0.0608287	0.00151982	0.366773	0.276888	0.0431566	0.000751568	0.0181749	0.038001	0.00103542	0.00334631	0.434377	0.0189822	0.00175514	0.0215009	0.00664329	0.0218274	0.0143857	0.0135285	0.0329842	0.0272774	0.034426	0.0287574	0.0089737	0.0309445	0.00121586	0.0529424	0.0128937	0.00618487	0.00885316	1.09104	1.83888	0.0805555	0.00422613	0.00619096	0.00337216	0.000823795	0.00127864	0.00618618	0.00367397
926L2	10.2	HFHC	926	L2	16	0.00900961	0.0145941	0.00342151	0.0274901	0.0220808	0.0506729	0.00086173	0.352049	0.283782	0.0480405	0.000771463	0.0347462	0.0428632	0.000961449	0.00352728	0.786487	0.0213118	0.00158754	0.0396087	0.00456878	0.0133369	0.0133144	0.0058359	0.0388149	0.0322342	0.0183452	0.0289545	0.00893572	0.0228119	0.00139863	0.0572948	0.0100449	0.00949552	0.015154	0.94011	1.47277	0.0870818	0.00432439	0.00701064	0.000796119	0.000716907	0.001271	0.00951497	0.00385306
926L3	10.3	HFHC	926	L3	16	0.00975963	0.0129064	0.00311425	0.0270878	0.0166965	0.0539315	0.00108224	0.373983	0.161607	0.0414394	0.000578795	0.0119735	0.0408815	0.00126926	0.0036663	0.29347	0.0158292	0.0012932	0.0156119	0.0024644	0.00545365	0.00852518	0.00607255	0.029739	0.0222702	0.0130825	0.0261958	0.00780189	0.0106241	0.00137455	0.0827409	0.0146689	0.00582069	0.0110775	0.989822	1.71801	0.0765512	0.00435325	0.00596625	0.00105036	0.000711167	0.00112175	0.00582396	0.00241804
926L4	10.2	HFHC	926	L4	16	0.00946713	0.0127325	0.00279048	0.0287973	0.0161568	0.0511931	0.00150487	0.358054	0.28301	0.0475682	0.000517255	0.00529534	0.04091	0.00125933	0.00408933	0.127833	0.0166975	0.00140524	0.00917888	0.00307358	0.00661306	0.0081855	0.00636988	0.0296423	0.0170853	0.0127051	0.0264936	0.00761709	0.0229407	0.00110782	0.0519134	0.015739	0.00411915	0.0104168	0.957046	1.82713	0.0716846	0.00427433	0.00450598	0.00163132	0.00046172	0.000724553	0.00412556	0.00271559
926L5	10.4	HFHC	926	L5	16	0.0100709	0.0122275	0.00312665	0.0291827	0.0178558	0.0433775	0.00165599	0.278087	0.215825	0.0381706	0.000500571	0.0127014	0.0341856	0.00138909	0.00285898	0.314301	0.0201643	0.00149482	0.0151723	0.00628375	0.00912646	0.0113339	0.00367074	0.0317919	0.0164677	0.0152441	0.0274127	0.00810598	0.0249637	0.000892532	0.0387596	0.0136979	0.00586038	0.0168021	0.95718	1.43655	0.0638437	0.00325266	0.00611852	0.00926518	0.000627233	0.00110241	0.00584338	0.00541819
927L1	9.9	HFHC	927	L1	16	0.0118072	0.0171718	0.00131365	0.0312654	0.017406	0.0165052	0.000328863	0.402305	0.103166	0.0627993	0.000410344	0.00710817	0.0493433	0.00190799	0.00563362	0.103199	0.0330853	0.00135141	0.00492499	0.00354227	0.0037023	0.0129675	0.00224372	0.0317695	0.00596902	0.00640636	0.0297587	0.00624561	0.0243	0.0015476	0.0604591	0.00665411	0.00253128	0.00499373	0.80341	0.814524	0.0711624	0.0048252	0.00293227	0.00136372	0.000745169	0.000142647	0.0025396	0.0223292
927L2	9.7	HFHC	927	L2	16	0.0115694	0.0125301	0.00145175	0.0295113	0.0151159	0.0160756	0.000579347	0.371703	0.0883691	0.0511826	0.000455439	0.0165542	0.0459988	0.00143526	0.00503814	0.231118	0.0294447	0.00116748	0.00993458	0.0042567	0.0122186	0.0138774	0.00958074	0.0436904	0.0129502	0.0192724	0.0307618	0.00525114	0.0192059	0.00105697	0.0479494	0.0070115	0.00328532	0.00766192	0.658391	0.737407	0.0616086	0.00469394	0.00331984	0.00139083	0.000490568	0.000179655	0.00329014	0.0175265
927L3	10.2	HFHC	927	L3	16	0.0118242	0.0123837	0.001174	0.0289972	0.0127829	0.0140961	0.000383402	0.344361	0.115028	0.0483528	0.000446772	0.0331725	0.0266281	0.00165216	0.0047019	0.405268	0.0312788	0.000856252	0.0199878	0.00731019	0.011242	0.0123931	0.00508365	0.0453345	0.0242015	0.0218538	0.0305412	0.00465593	0.0381695	0.00157366	0.0569158	0.00706224	0.0052025	0.0163283	0.589094	0.855042	0.0704369	0.00379563	0.00359047	0.00373323	0.000407047	0.000318195	0.00518434	0.0209899
927L4	10.3	HFHC	927	L4	16	0.011317	0.0105421	0.000806725	0.0288632	0.0083826	0.0119482	0.000470337	0.284946	0.0733167	0.0393404	0.000341669	0.0120111	0.035091	0.00192575	0.00395286	0.15558	0.0241946	0.00120247	0.00661181	0.00194266	0.00323962	0.0113048	0.00241395	0.0387234	0.00752913	0.00372454	0.0245259	0.00328344	0.0200349	0.00134871	0.030522	0.00343664	0.00268316	0.00702786	0.479328	0.711928	0.0493027	0.00355477	0.00239944	0.00212719	0.000338034	0.000187458	0.00268103	0.0182786
927L5	10	HFHC	927	L5	16	0.0107882	0.0152513	0.00102475	0.0281295	0.014638	0.018516	0.000556239	0.323038	0.0746804	0.0515763	0.000475777	0.0422062	0.0428666	0.0016626	0.00497309	0.507528	0.026449	0.000965362	0.0213185	0.00295267	0.00625559	0.00968705	0.00662953	0.045551	0.01255	0.00850226	0.0267264	0.00539046	0.0262044	0.00106389	0.0393665	0.00509763	0.00570436	0.0101785	0.688911	0.810651	0.0690247	0.00443265	0.00316252	0.00237255	0.000529318	0.000367193	0.00572698	0.0213307
928L1	10.1	HFHC	928	L1	16	0.0135128	0.0209788	0.00147916	0.0349684	0.0154149	0.0139162	0.000902266	0.534206	0.171822	0.0585788	0.000312357	0.00216313	0.0586561	0.00133914	0.00358336	0.0695051	0.0192014	0.00114372	0.00512256	0.0120781	0.0320177	0.0243837	0.0159216	0.0337102	0.0128289	0.0460008	0.0277327	0.00711093	0.0629218	0.00233419	0.0590135	0.0114567	0.00285289	0.00582024	0.591236	0.914019	0.0819379	0.00446873	0.00507836	0.00876283	0.000570709	0.000476173	0.00286393	0.00654149
928L2	10	HFHC	928	L2	16	0.0148398	0.0147872	0.00208396	0.0332976	0.0126266	0.02476	0.00117517	0.601632	0.19178	0.0609113	0.000321988	0.00569439	0.0665726	0.00187203	0.00402358	0.141085	0.0254876	0.00101091	0.0138682	0.0129949	0.0300093	0.0242346	0.0219231	0.0399078	0.0183668	0.0506057	0.029157	0.0082982	0.0493035	0.00290967	0.0857584	0.021025	0.00353211	0.00428156	0.765796	1.00135	0.0600093	0.00456356	0.00594036	0.00465041	0.000540993	0.000371943	0.00352781	0.00550437
928L3	10.2	HFHC	928	L3	16	0.0137152	0.0157055	0.00153034	0.0339975	0.0112033	0.0173091	0.00132711	0.532985	0.151841	0.0585748	0.000333606	0.00547571	0.0547789	0.00187057	0.00314855	0.139535	0.0198848	0.000815531	0.0116778	0.0071025	0.0237552	0.0263416	0.02261	0.0336549	0.0274564	0.0448391	0.0270747	0.00628129	0.0451307	0.0032301	0.0498626	0.0132963	0.00310248	0.00915275	0.646926	0.932716	0.0616744	0.00391336	0.00535966	0.00302955	0.000505503	0.00040588	0.00313399	0.00331935
928L4	10	HFHC	928	L4	16	0.0150097	0.0172948	0.00108997	0.0329714	0.0118943	0.0182323	0.000792887	0.56763	0.137951	0.0571555	0.000211814	0.0011382	0.0586863	0.0017088	0.00410304	0.0455393	0.02114	0.000872774	0.00401395	0.00880077	0.0229329	0.022428	0.0205335	0.0331624	0.0166549	0.0677069	0.0268631	0.00615928	0.0897854	0.00291214	0.122801	0.0124113	0.00337063	0.0106595	0.773604	0.643123	0.0643042	0.00461805	0.00460098	0.00579055	0.000492637	0.000403041	0.00338216	0.00368609
928L5	9.9	HFHC	928	L5	16	0.0144618	0.0219183	0.00138072	0.0343271	0.015942	0.0242328	0.000811016	0.563939	0.175085	0.0603795	0.00028334	0.0020502	0.0647355	0.00235596	0.00388772	0.0641132	0.0248744	0.00100824	0.00558	0.0148487	0.0416039	0.0284253	0.0209566	0.0334362	0.0158523	0.0684356	0.0272217	0.0106011	0.0700107	0.00181192	0.0830258	0.0128601	0.00299766	0.00532282	1.73711	0.832306	0.0700834	0.00423856	0.0055974	0.00479557	0.000682146	0.000615927	0.00300418	0.00576465
929L1	9.8	HFHC	929	L1	16	0.0142886	0.0367252	0.00242226	0.0346525	0.0298854	0.0335882	0.000367441	1.62123	0.119708	0.180904	0.000372186	0.00161635	0.177509	0.00229181	0.00491972	0.0862797	0.0299188	0.00331871	0.0102591	0.0053705	0.00226762	0.00384705	0.00192609	0.019025	0.00391913	0.00588164	0.0285299	0.0138924	0.0217822	0.00162329	0.180272	0.00873188	0.00645427	0.0114503	1.64706	1.14803	0.0819324	0.0142617	0.00499048	0.00137793	0.000753759	0.000590781	0.00641055	0.011002
929L2	10.2	HFHC	929	L2	16	0.0126308	0.0259049	0.00307735	0.0328165	0.0186294	0.0127792	0.000322075	0.883744	0.110101	0.101656	0.000408361	0.00440154	0.105122	0.00145922	0.00389609	0.272368	0.0284486	0.00236718	0.025043	0.00726816	0.00437811	0.00342229	0.00443045	0.0196913	0.00429653	0.0106944	0.0309399	0.0116008	0.051158	0.00132164	0.115061	0.0124102	0.0150436	0.012419	0.954278	0.78063	0.089077	0.00704217	0.00777939	0.00243701	0.000676715	0.000576446	0.015013	0.0156524
929L3	10.5	HFHC	929	L3	16	0.0121441	0.0249885	0.00228388	0.0295382	0.0155983	0.0121446	0.000421035	0.725496	0.123486	0.0731133	0.000397803	0.00386717	0.0741874	0.00115573	0.00421903	0.162121	0.0156801	0.00154108	0.00903594	0.00795363	0.00652057	0.00501517	0.00764311	0.0173671	0.00449835	0.016666	0.0263269	0.00597602	0.0247344	0.00174163	0.0753562	0.0182268	0.00645733	0.00698294	0.853397	0.663824	0.0722213	0.00570295	0.0051678	0.00165695	0.000435121	0.000466647	0.00643758	0.0135009
929L4	10.1	HFHC	929	L4	16	0.0134735	0.0236758	0.00227452	0.0298903	0.0146614	0.0159741	0.000228651	0.650565	0.128017	0.0628605	0.000354362	0.00230755	0.066074	0.00118132	0.00384009	0.0945416	0.0220424	0.00191835	0.00647991	0.00579122	0.00973164	0.00691577	0.00376001	0.0196411	0.0058263	0.0178277	0.0273652	0.00596079	0.0383671	0.0013486	0.0850755	0.0123521	0.00391589	0.0112165	0.72615	0.816521	0.0744227	0.00509607	0.00492744	0.00383501	0.000492417	0.000400675	0.00390746	0.0162892
929L5	10.1	HFHC	929	L5	16	0.0137238	0.0233998	0.0021475	0.0312913	0.0130874	0.0187557	0.00029105	0.518533	0.0996469	0.059136	0.000369179	0.00205279	0.0550444	0.00100644	0.00324794	0.101127	0.0157876	0.00165427	0.00595358	0.00577825	0.00493588	0.00602979	0.00441991	0.0197966	0.00420021	0.00737483	0.0312458	0.00400249	0.0224234	0.00128645	0.0738173	0.00788735	0.00646119	0.00920794	1.11107	0.779386	0.0746965	0.00434601	0.00379072	0.00226492	0.000594654	0.000384127	0.00642744	0.0143577
930L1	10	HFHC	930	L1	16	0.0136913	0.0260186	0.00376339	0.0370625	0.0210028	0.00909168	0.0011462	0.624976	0.178458	0.0834584	0.000472562	0.00927922	0.0767402	0.0019678	0.00486765	0.190255	0.0358941	0.00219756	0.0347019	0.00516069	0.00905459	0.0103299	0.00650762	0.0380485	0.00398588	0.0164562	0.0284049	0.00640184	0.0514581	0.00142781	0.0806143	0.0189921	0.00540391	0.00398288	0.770472	0.762242	0.0861067	0.00558805	0.00514768	0.00266181	0.00121348	0.00100007	0.00560875	0.00691691
930L2	9.7	HFHC	930	L2	16	0.0140388	0.0181557	0.00239956	0.036634	0.0146581	0.0246643	0.00102285	0.491803	0.180233	0.0599194	0.000428671	0.00704891	0.0575625	0.00162557	0.0030525	0.102587	0.0216191	0.00151229	0.0315196	0.00288021	0.0056552	0.0096045	0.00305214	0.0374243	0.00318577	0.0121664	0.0279203	0.00646844	0.0162001	0.00146518	0.0971129	0.0131756	0.00334682	0.00294968	1.26569	0.673718	0.0666804	0.00401298	0.00377333	0.00371432	0.000868057	0.00063379	0.003364	0.00438359
930L3	10.4	HFHC	930	L3	16	0.0144546	0.0180711	0.00178822	0.0355992	0.0169545	0.0180172	0.000830355	0.585727	0.148585	0.073163	0.000365051	0.0035663	0.0653221	0.0010805	0.00372143	0.0899627	0.0237239	0.00146412	0.00968687	0.003147	0.0043855	0.00914259	0.00296404	0.0361481	0.00420916	0.00795824	0.0281678	0.00517261	0.0263424	0.00104117	0.0656762	0.0106035	0.00445814	0.00172486	1.00306	0.545431	0.0730583	0.0053233	0.00344625	0.00124429	0.000721619	0.000640219	0.00447905	0.00584266
930L4	10	HFHC	930	L4	16	0.0132291	0.0210886	0.0021966	0.0357184	0.0147797	0.0206895	0.000888743	0.551983	0.131532	0.06375	0.000388644	0.00494358	0.0620218	0.00100843	0.00348486	0.0987327	0.0234359	0.00170327	0.0122071	0.00265037	0.00669443	0.00873697	0.00515833	0.0396242	0.00354745	0.0140768	0.0297738	0.00597014	0.0332314	0.0011226	0.0697183	0.011415	0.0037386	0.00341623	1.19127	0.576122	0.0696825	0.00475557	0.0037288	0.00235007	0.000770368	0.00077004	0.00374776	0.00393958
930L5	10.1	HFHC	930	L5	16	0.0149487	0.0200767	0.00169806	0.0343867	0.014346	0.0165572	0.00104411	0.480359	0.138543	0.058836	0.000400325	0.00441362	0.0507331	0.00183285	0.00358624	0.0975185	0.0246299	0.00125671	0.00958935	0.00287516	0.00504135	0.00892766	0.00392843	0.0432117	0.00547379	0.0105099	0.0252067	0.00432027	0.0219742	0.000974901	0.0383934	0.0113782	0.00302942	0.00333361	0.973916	0.603239	0.069207	0.00406239	0.00407183	0.00163653	0.000595818	0.000811841	0.00304346	0.0040944
316L1	9.7	HFD	316	L1	16	0.0138848	0.015478	0.00188708	0.0351184	0.0202172	0.0349062	0.000455606	0.396154	0.280177	0.046987	0.000443826	0.00063807	0.0458668	0.000800614	0.00351083	0.0329261	0.0328068	0.00105286	0.00446068	0.00114946	0.00237854	0.00634532	0.00200435	0.0373628	0.00356141	0.00741526	0.0261555	0.00773382	0.0152878	0.000713245	0.118226	0.0089835	0.00219909	0.00482456	1.2689	1.06035	0.0690362	0.0031674	0.00253219	0.00197124	0.000694608	0.000184477	0.00221756	0.0318189
316L2	9.6	HFD	316	L2	16	0.0167737	0.013847	0.00175475	0.0378497	0.015241	0.00971733	0.000458187	0.508848	0.232098	0.057168	0.000500391	0.000740123	0.059599	0.000693624	0.00364276	0.0369649	0.0424689	0.00118045	0.00407936	0.00214781	0.00242536	0.0056734	0.002013	0.0440941	0.00213982	0.00375995	0.0294891	0.0145232	0.0152197	0.000634691	0.0916636	0.0055365	0.00228893	0.0050294	1.02535	1.16532	0.0519906	0.00431645	0.00267342	0.00138262	0.000614281	0.000229452	0.00230122	0.042949
316L3	9.7	HFD	316	L3	16	0.0148	0.0164396	0.00143498	0.0424861	0.0194612	0.0144097	0.000321208	0.467085	0.222838	0.0635235	0.000315992	0.000579694	0.056491	0.00072198	0.00336752	0.0305844	0.0335017	0.00112656	0.00414176	0.00192094	0.00125743	0.0081428	0.00155701	0.0382991	0.00398248	0.00427888	0.0264881	0.013186	0.0165773	0.000362027	0.0967514	0.0071594	0.00209352	0.00803598	0.970321	0.877089	0.0667847	0.00380087	0.00339079	0.00218201	0.000433186	0.000220731	0.00209521	0.0361075
316L4	9.6	HFD	316	L4	16	0.0138178	0.0138585	0.00199739	0.0366854	0.0142178	0.00836078	0.000435469	0.48621	0.220772	0.0516587	0.000394807	0.00050627	0.0482544	0.00108756	0.00376776	0.0261468	0.0309251	0.00152168	0.00366894	0.00160934	0.00161768	0.00739391	0.00165721	0.0442796	0.00125744	0.00141645	0.0261674	0.0083965	0.0214198	0.000532156	0.0494505	0.00381733	0.00229994	0.00762854	1.07965	1.04885	0.0478614	0.00369821	0.00308585	0.000553749	0.000632391	0.00032381	0.002305	0.0392023
316L5	10	HFD	316	L5	16	0.0139826	0.0159951	0.00190756	0.031829	0.0176111	0.0327018	0.000684827	0.560423	0.317102	0.0576657	0.000426968	0.000503306	0.0593836	0.000885769	0.00304122	0.0232917	0.0373286	0.00138858	0.00417665	0.00197171	0.00340554	0.00500294	0.00254684	0.039073	0.00302052	0.00488581	0.0250793	0.00882972	0.0282022	0.000432851	0.0994493	0.00931589	0.00229327	0.00332186	1.61592	1.29586	0.0552354	0.00411861	0.00377682	0.00169905	0.000534771	0.000324663	0.0023068	0.0343887
317L1	10.2	HFD	317	L1	16	0.0108258	0.0107897	0.00143051	0.0288479	0.0182683	0.0211779	0.000570848	0.228205	0.143606	0.0368238	0.000361299	0.000356464	0.0294893	0.00115768	0.00371025	0.0250853	0.0164875	0.00100332	0.00336218	0.00212816	0.00320296	0.0140585	0.00230092	0.037643	0.00371344	0.00553804	0.0284026	0.0128683	0.0191461	0.00035614	0.0541262	0.00521979	0.00213027	0.00622593	1.377	1.22018	0.0584716	0.00282381	0.00196803	0.00254172	0.000257573	0.000792821	0.00213874	0.026697
317L2	9.5	HFD	317	L2	16	0.0113023	0.0110749	0.00116576	0.03018	0.0161044	0.0149951	0.000417452	0.278541	0.130662	0.0463037	0.00037366	0.000551345	0.0344257	0.000880552	0.00457819	0.0515028	0.0206348	0.00118078	0.00637486	0.00233459	0.00288296	0.0132575	0.00220945	0.0391223	0.00309301	0.00582956	0.027726	0.0118804	0.0167996	0.000711754	0.0676424	0.0045159	0.00224819	0.00760601	1.26237	1.13117	0.0581137	0.0037337	0.00266715	0.00150578	0.000583778	0.000800227	0.00225611	0.0249124
317L3	10.1	HFD	317	L3	16	0.0111721	0.0120868	0.000907303	0.0338983	0.0137881	0.0183801	0.000426279	0.279259	0.181511	0.051886	0.00038456	0.000338857	0.0381859	0.00120015	0.00417073	0.0315487	0.0156448	0.000984414	0.00335485	0.00200065	0.00265817	0.0134232	0.00219894	0.0367567	0.00353865	0.00551473	0.0309161	0.0120767	0.0222128	0.000592928	0.0703672	0.00522702	0.00211954	0.00617553	1.43727	1.19251	0.0520836	0.00354718	0.0022019	0.00279395	0.000442311	0.000666092	0.00213532	0.0248335
317L4	9.7	HFD	317	L4	16	0.0105987	0.0136131	0.00133747	0.0330128	0.0157536	0.0191364	0.000423965	0.310682	0.177612	0.0548193	0.000398436	0.000411937	0.0388926	0.00107224	0.00469055	0.038347	0.0197432	0.00136854	0.00391861	0.00246034	0.00322884	0.0112234	0.00243254	0.0398383	0.00296475	0.00622738	0.0300545	0.0145437	0.0318679	0.000414246	0.0585327	0.00413037	0.0022273	0.00752207	1.09733	1.34682	0.0572263	0.00426241	0.00189059	0.00279148	0.000432854	0.000795929	0.002233	0.0214617
317L5	10.4	HFD	317	L5	16	0.00939193	0.0119822	0.00124764	0.0331468	0.0146194	0.0116782	0.000395097	0.251023	0.114412	0.0482704	0.000209805	0.000422293	0.0350437	0.00102289	0.00397424	0.037216	0.0202342	0.00117655	0.00366043	0.00211186	0.00230036	0.012073	0.00209198	0.0372239	0.00371333	0.00367339	0.0294196	0.0130487	0.0194664	0.000290831	0.049107	0.00484652	0.00226811	0.00627399	1.09543	0.99643	0.0448376	0.00372296	0.0027802	0.00480595	0.000389524	0.000763617	0.00226284	0.0252552
318L1	10	HFD	318	L1	16	0.00985057	0.015663	0.0019069	0.027889	0.0254185	0.0411659	0.000472394	0.348093	0.215901	0.0533486	0.000323074	0.00190656	0.0442886	0.000927989	0.00509566	0.0611418	0.0222459	0.00191485	0.0206601	0.001552	0.00206388	0.00895313	0.00218566	0.0266247	0.00509513	0.00241079	0.0288766	0.0126059	0.0116048	0.00091445	0.0758399	0.00605689	0.00224031	0.0151888	1.63797	0.97264	0.0640987	0.00498135	0.00280731	0.00194915	0.000607215	0.000273657	0.00225498	0.0192653
318L2	10.2	HFD	318	L2	16	0.0113181	0.0149923	0.00146076	0.0296787	0.0193939	0.0184413	0.000938252	0.431609	0.207561	0.0630516	0.000409981	0.00229015	0.0530679	0.00090593	0.0046833	0.0947123	0.0286218	0.00202561	0.0258749	0.00168369	0.00280105	0.00612153	0.00232039	0.0297151	0.00674996	0.00533665	0.0265246	0.0186238	0.0258159	0.000904709	0.0871792	0.00674307	0.00239514	0.00755022	1.37495	1.53216	0.0493811	0.00614332	0.00262074	0.00379244	0.000410837	0.000247901	0.00239063	0.0198177
318L3	9.8	HFD	318	L3	16	0.0098037	0.0143547	0.00166747	0.0315382	0.0182745	0.0234569	0.00099985	0.451282	0.201887	0.0745503	0.00046947	0.00153642	0.0545637	0.0007705	0.0055236	0.0642001	0.0272032	0.00187051	0.0131917	0.00241661	0.00262464	0.00823503	0.00232921	0.0296806	0.00741035	0.00634934	0.0315339	0.0168692	0.0224755	0.000832773	0.0893712	0.00692795	0.00220066	0.0121123	1.70974	1.41025	0.0468497	0.00643997	0.00251389	0.00473378	0.000520391	0.000212538	0.0022161	0.0168586
318L4	10.2	HFD	318	L4	16	0.0118074	0.0177197	0.00171296	0.0325231	0.0187005	0.015869	0.00060418	0.528568	0.227	0.0793774	0.000359647	0.00110888	0.06223	0.00111528	0.00442806	0.0486341	0.0311239	0.001882	0.0114482	0.00122077	0.00190078	0.0066927	0.00177962	0.0292777	0.00360136	0.00349206	0.0265035	0.0192712	0.0291057	0.000736882	0.0695442	0.00412027	0.00213881	0.0105516	1.05237	1.75945	0.0467037	0.00680968	0.00180436	0.00342334	0.000553026	0.000123023	0.00215619	0.0194172
318L5	9.6	HFD	318	L5	16	0.0120591	0.0140663	0.00139365	0.0304413	0.0195675	0.01118	0.000459212	0.359577	0.162916	0.0306343	0.000341031	0.000708559	0.0386533	0.00113322	0.00457119	0.0296137	0.0302193	0.00175508	0.00783217	0.0014052	0.00231222	0.0077587	0.00186543	0.0287837	0.00304671	0.00435792	0.0292881	0.0124243	0.0168719	0.000580542	0.0483096	0.006788	0.00237554	0.00834551	0.920327	1.03809	0.0517401	0.00414726	0.00289944	0.00487722	0.000546322	0.000167676	0.00237696	0.0252352
319L1	9.9	HFD	319	L1	16	0.0124091	0.0143066	0.00149431	0.0318825	0.0162776	0.054523	0.00161539	0.410548	0.177241	0.0644832	0.000387902	0.000675423	0.046784	0.0012602	0.0040263	0.0431439	0.0179918	0.00129751	0.00472751	0.00167093	0.00317642	0.00688498	0.00256142	0.031173	0.00462964	0.00809322	0.0281399	0.014998	0.0223162	0.000394004	0.0629307	0.00349339	0.00218016	0.0129844	1.87135	0.936329	0.0677006	0.00551407	0.00213741	0.00104195	0.000362652	0.000381791	0.00219055	0.0226573
319L2	10.1	HFD	319	L2	16	0.0105035	0.0175098	0.00180019	0.0321169	0.0207963	0.0307251	0.000605554	0.463989	0.155166	0.0723163	0.000530688	0.000958562	0.0517063	0.00142499	0.00451792	0.0530378	0.029049	0.0015682	0.00619252	0.00319115	0.00404427	0.00694748	0.00383576	0.0308473	0.00412224	0.00778033	0.0280189	0.0164344	0.026764	0.000704079	0.0719423	0.00571876	0.00214592	0.00615187	1.51377	1.27381	0.0770051	0.00536935	0.0020223	0.00129812	0.000407168	0.000486327	0.00214707	0.0249774
319L3	9.6	HFD	319	L3	16	0.0112501	0.0135291	0.00151061	0.0320366	0.0139781	0.0202101	0.000544927	0.433636	0.178642	0.0637908	0.000510494	0.00083225	0.0500818	0.000982678	0.00387837	0.0541811	0.0284645	0.00168632	0.00517576	0.00240505	0.00314133	0.00718976	0.00361009	0.0365442	0.00448737	0.00595454	0.0311384	0.0183713	0.0266592	0.000600424	0.0523629	0.00339131	0.00208688	0.00954548	1.40254	1.42277	0.0693589	0.00556121	0.00286328	0.00220286	0.000456858	0.000429105	0.00210288	0.0344199
319L4	10.1	HFD	319	L4	16	0.0174034	0.0136219	0.00156537	0.0356135	0.011646	0.0329227	0.00172382	1.04938	0.346447	0.0927892	0.000436189	0.00119	0.0733597	0.00180077	0.00352735	0.0672762	0.0377284	0.00186638	0.00841465	0.00213225	0.00331618	0.00761827	0.00277753	0.0301462	0.00784533	0.00567985	0.028976	0.0106832	0.0287677	0.000625182	0.0312579	0.00349811	0.00193633	0.00842475	1.54948	2.21178	0.0533725	0.00715843	0.00332104	0.00237175	0.000562668	0.000466538	0.00193625	0.0309416
319L5	10.2	HFD	319	L5	16	0.0103359	0.0112784	0.00165877	0.0318952	0.0103417	0.0315653	0.0022604	0.502419	0.301285	0.0764019	0.000483953	0.000887361	0.0587351	0.00059459	0.00353892	0.0521193	0.0273841	0.00137826	0.00636256	0.00264071	0.0034655	0.00778671	0.00249367	0.0300279	0.00900402	0.00817121	0.0327242	0.0162664	0.025372	0.000350268	0.040133	0.00462492	0.00194494	0.0101593	1.39078	1.49205	0.0537013	0.00615946	0.00320158	0.0019548	0.000474351	0.000496494	0.00196067	0.0409127
320L1	9.6	HFD	320	L1	16	0.00957178	0.0146802	0.00150413	0.0352118	0.0159039	0.0258339	0.000559464	0.289669	0.215814	0.0505194	0.000323329	0.000780056	0.0382353	0.000454071	0.00532919	0.0310823	0.0331622	0.00136166	0.00728257	0.00232323	0.00312044	0.0130967	0.00208571	0.0350589	0.00369853	0.00496122	0.0302389	0.00730576	0.0164324	0.000860799	0.0363063	0.00777142	0.00211837	0.00475648	1.19582	1.24057	0.0286019	0.00412266	0.00262725	0.00153658	0.000401967	0.000366076	0.00212174	0.0288423
320L2	10.5	HFD	320	L2	16	0.00959323	0.0146379	0.00189952	0.0294182	0.0145096	0.038262	0.00045743	0.281616	0.178733	0.0472566	0.00039811	0.00338849	0.039497	0.000392718	0.0049445	0.0670559	0.0266777	0.00123553	0.0203061	0.0019827	0.00289309	0.0138309	0.00201307	0.0401433	0.00371349	0.00608199	0.030326	0.0091944	0.0125803	0.00109592	0.0505834	0.00902494	0.00272817	0.00453791	1.45431	1.11465	0.0309749	0.00376268	0.00173253	0.00216699	0.000453113	0.000342243	0.00272544	0.0255419
320L3	9.5	HFD	320	L3	16	0.0118758	0.014758	0.00186853	0.0294825	0.0164709	0.0673915	0.000507317	0.239432	0.239274	0.0330569	0.000330691	0.00244439	0.0261582	0.000588152	0.00494729	0.0328565	0.0199553	0.00123696	0.0150999	0.00146728	0.00310677	0.0134706	0.00208895	0.0416931	0.00423808	0.0074167	0.0297316	0.00903238	0.00999286	0.000718992	0.0272678	0.00445201	0.00296233	0.00484347	1.8175	0.813466	0.0315668	0.00271636	0.00229375	0.00182157	0.000438148	0.000330222	0.00298694	0.0210876
320L4	9.8	HFD	320	L4	16	0.0117025	0.0146003	0.00183419	0.0291466	0.00945025	0.0500315	0.000547228	0.41031	0.147051	0.0701818	0.000429202	0.000905428	0.0486123	0.000583257	0.00419716	0.0333475	0.025381	0.00180814	0.00693478	0.00104092	0.00270344	0.0115661	0.00150238	0.0422048	0.00343935	0.00518749	0.0259239	0.0122986	0.013539	0.000581904	0.048244	0.00358982	0.00239299	0.00533556	1.48642	1.27094	0.0193519	0.00555209	0.00288693	0.00180209	0.000476404	0.000397356	0.0023807	0.033424
320L5	10.3	HFD	320	L5	16	0.0109305	0.0138507	0.00219958	0.0291195	0.0110131	0.0181324	0.000543425	0.276924	0.116929	0.0484455	0.000317461	0.00395292	0.0391008	0.000438631	0.00414338	0.060042	0.0233131	0.00103075	0.0210337	0.00172721	0.00349386	0.0127027	0.00249097	0.0385072	0.00328244	0.00531971	0.0275532	0.00606698	0.00973099	0.000928761	0.0421321	0.00775009	0.00266556	0.00476569	1.23752	0.909833	0.0273644	0.00377346	0.00240327	0.00251514	0.000285322	0.000372345	0.00266806	0.0300656
326L1	9.7	HFD	326	L1	16	0.00450998	0.0138059	0.0014341	0.0356719	0.0164196	0.0427952	0.000335098	0.536154	0.315644	0.107524	0.000388822	0.00158833	0.0671853	0.00179328	0.00650089	0.0851269	0.0229502	0.0023208	0.0175659	0.00461191	0.00275543	0.0112132	0.00190633	0.0405133	0.00982263	0.00505793	0.0286489	0.00995335	0.0246295	0.00178045	0.115917	0.0128045	0.00401483	0.00532285	1.96544	1.06936	0.0718631	0.00724486	0.00170713	0.00277519	0.000441009	0.000243875	0.00403847	0.0377349
326L2	10	HFD	326	L2	16	0.0085134	0.0159965	0.00108842	0.0341814	0.0172827	0.0394314	0.000335288	0.604547	0.250941	0.114934	0.000323074	0.000654277	0.0766149	0.00212675	0.00595742	0.084648	0.0249277	0.00223599	0.011621	0.00364386	0.00291836	0.0103232	0.00211557	0.0377522	0.00732239	0.00556626	0.0262439	0.00878241	0.0312404	0.00165392	0.083642	0.0151723	0.00234574	0.00516512	2.08308	0.948235	0.0664083	0.00873502	0.00214072	0.000551973	0.000466333	0.000123976	0.00235765	0.0262299
326L3	9.9	HFD	326	L3	16	0.0115949	0.0145082	0.00158633	0.0338986	0.0145642	0.0463737	0.000325311	0.549191	0.369891	0.106654	0.000403075	0.0144796	0.0755855	0.00188262	0.00626672	0.208549	0.0149866	0.00234978	0.0747838	0.00591843	0.00373777	0.0114095	0.00323613	0.0383247	0.0240164	0.00401149	0.027818	0.0163215	0.0328195	0.00200956	0.0864586	0.0152821	0.00463727	0.00899037	2.16933	1.33842	0.0757407	0.00779722	0.00216734	0.00303191	0.000496867	0.000292836	0.00469645	0.0369062
326L4	10.2	HFD	326	L4	16	0.0181779	0.0181844	0.00186566	0.0217751	0.0197006	0.0331856	0.000406214	1.04798	0.212523	0.127418	0.000466407	0.00436276	0.0885649	0.00158077	0.00652381	0.220288	0.0334809	0.00205209	0.0483808	0.00700793	0.00474749	0.00978922	0.00278368	0.0393169	0.0181699	0.00353658	0.0256912	0.0120082	0.0189674	0.00209849	0.134977	0.0275035	0.00328316	0.00652057	1.64704	1.00728	0.0737166	0.00545381	0.00264746	0.00107281	0.000289139	0.00028175	0.00328003	0.041534
326L5	10.5	HFD	326	L5	16	0.0185491	0.0137936	0.00240567	0.0289314	0.0112781	0.0307753	0.000339082	0.93991	0.209459	0.0797839	0.00039578	0.0042819	0.0671823	0.00260967	0.00490661	0.232697	0.0301556	0.00192717	0.0458732	0.00342652	0.00319254	0.0107198	0.00176341	0.0359596	0.0153302	0.00259569	0.0275729	0.00498391	0.02822	0.0013928	0.0449505	0.0112933	0.00406716	0.00705088	1.59347	1.32561	0.0601031	0.00752163	0.00210411	0.0017914	0.000310468	0.000239247	0.00406099	0.0275238
327L1	9.7	HFD	327	L1	16	0.0211667	0.0106501	0.00132367	0.0331061	0.0124602	0.0277279	0.000455222	0.4226	0.171936	0.0381469	0.00034599	0.00119931	0.0297716	0.000563847	0.00383956	0.0527043	0.0190151	0.00106577	0.00836562	0.00144781	0.00364176	0.0100605	0.00221893	0.0371667	0.00589798	0.00346132	0.0295271	0.00567431	0.00623849	0.000516632	0.0287286	0.00387907	0.00271901	0.00889755	1.08009	0.839554	0.0398708	0.00294257	0.00279559	0.00112986	0.000464743	0.000517842	0.00272901	0.0301378
327L2	10.3	HFD	327	L2	16	0.0100229	0.0132149	0.00121117	0.0313688	0.01315	0.0157845	0.000430009	0.32957	0.147247	0.0598447	0.000407045	0.00079169	0.0471748	0.00073728	0.00494141	0.0569179	0.0238563	0.00119049	0.00789805	0.00159121	0.00230526	0.0106156	0.00275431	0.0300597	0.004562	0.00337719	0.0318316	0.00981589	0.013906	0.000679325	0.0892672	0.00448097	0.00260506	0.00292828	1.36246	1.18369	0.0492383	0.00437298	0.00206305	0.00129346	0.000557358	0.000625604	0.00260707	0.0227323
327L3	10.4	HFD	327	L3	16	0.00972574	0.0148839	0.00177317	0.031145	0.013114	0.0231621	0.000411474	0.393751	0.188746	0.0628079	0.000282529	0.000506906	0.0566569	0.000604666	0.004714	0.032077	0.0229546	0.00139679	0.00385592	0.000567191	0.00240218	0.0112125	0.00136125	0.0366388	0.00275647	0.0041982	0.0267717	0.00858636	0.0143969	0.000685006	0.0913181	0.00447999	0.00213522	0.00889316	0.904052	1.25067	0.0427339	0.00542993	0.00208886	0.00146694	0.00027282	0.000420179	0.00213888	0.0220017
327L4	9.7	HFD	327	L4	16	0.0135097	0.0176779	0.00171101	0.030384	0.0146414	0.0119167	0.000552754	0.489717	0.225202	0.0808095	0.000341956	0.00060654	0.0608566	0.000720873	0.00552323	0.0462164	0.0290603	0.00184279	0.00573489	0.00130765	0.00266872	0.00970074	0.00177718	0.0383259	0.00509767	0.0022086	0.0288608	0.0103396	0.0252996	0.000936252	0.106387	0.00672725	0.00250251	0.00785931	0.911848	1.77868	0.0496717	0.00661339	0.00242815	0.00356688	0.00054663	0.000574452	0.00252067	0.0206043
327L5	10.1	HFD	327	L5	16	0.0110966	0.0144758	0.00191118	0.0293004	0.0124121	0.0138315	0.000370985	0.424317	0.164965	0.0685507	0.000322839	0.000808367	0.0601748	0.000596933	0.00472658	0.0615236	0.035398	0.00167778	0.00839094	0.000971285	0.00270504	0.0108207	0.00201077	0.0393776	0.00510951	0.00295246	0.0292329	0.0106784	0.023438	0.000704453	0.095019	0.00496751	0.00240316	0.00702584	0.999712	1.63547	0.0446614	0.00592077	0.00191175	0.00127325	0.000630287	0.000506637	0.00240798	0.02638
328L1	9.8	HFD	328	L1	16	0.0144069	0.0122483	0.00167799	0.0340451	0.0168268	0.021506	0.00041906	0.458666	0.24414	0.0536517	0.000198411	0.000280945	0.0478776	0.00135888	0.00327246	0.0353255	0.033603	0.00110068	0.00398769	0.00285993	0.00239195	0.0086812	0.00174225	0.026109	0.00288965	0.00214105	0.0282827	0.00943383	0.0136702	0.00047168	0.0349316	0.00577508	0.00244511	0.00401533	1.41273	1.14301	0.0672746	0.00378486	0.00269785	0.00162948	0.000424742	8.38e-05	0.00243237	0.0436511
328L2	9.5	HFD	328	L2	16	0.0155867	0.0141143	0.0016206	0.0369706	0.0191959	0.0235541	0.000273369	0.482396	0.230314	0.0599232	0.000131566	0.000283708	0.0463025	0.000919321	0.00428907	0.0358781	0.0278049	0.00129157	0.00426588	0.00203401	0.00257651	0.00918389	0.00326299	0.0278409	0.00436389	0.00233618	0.0310033	0.00622786	0.0114958	0.000376627	0.0593898	0.00555198	0.00230926	0.0039229	0.949184	1.10118	0.0713596	0.00415871	0.00310985	0.000978086	0.000451631	0.000107911	0.00230814	0.0265689
328L3	10.2	HFD	328	L3	16	0.0127093	0.00957607	0.00243526	0.0367323	0.0140184	0.00902865	0.000528826	0.364402	0.365068	0.0425648	0.000111712	0.000576834	0.0390987	0.000622395	0.00303046	0.0606146	0.0249471	0.00119678	0.00800614	0.00169274	0.00177588	0.00718682	0.00114143	0.028214	0.00234833	0.00243913	0.0285797	0.00347735	0.00838244	0.000377161	0.0142276	0.00389357	0.002612	0.00496389	0.997278	1.13866	0.0602864	0.00331201	0.00359764	0.00240799	0.000362836	0.000152103	0.00261792	0.0456141
328L4	10.2	HFD	328	L4	16	0.0135344	0.0114056	0.00120486	0.0305117	0.0122188	0.0115699	0.000474406	0.321293	0.291076	0.0373415	0.000176581	0.000691903	0.0337679	0.000996149	0.00330791	0.053163	0.0190893	0.0013763	0.00994417	0.00140231	0.0014245	0.00657564	0.00110331	0.0277929	0.00251527	0.00168381	0.0279137	0.00620906	0.0108345	0.000187655	0.0163592	0.00359854	0.0020157	0.00591494	0.643283	1.07756	0.0666466	0.00288983	0.00248854	0.00254477	0.000381879	0.000125529	0.00201947	0.038739
328L5	9.9	HFD	328	L5	16	0.0122053	0.0102489	0.00213541	0.0343668	0.00920747	0.0136592	0.000269245	0.336844	0.254987	0.0379207	0.000252378	0.000508233	0.0363477	0.000735346	0.00256661	0.0538349	0.0286093	0.000936821	0.00813815	0.00230029	0.00181037	0.00716843	0.00143819	0.0293742	0.0035536	0.00197434	0.0307283	0.00626349	0.0128009	0.000394153	0.0137431	0.00446265	0.00224689	0.00622373	1.30914	1.26855	0.0489618	0.00294363	0.00303787	0.00530608	0.000407923	0.00013989	0.00226025	0.0477279
329L1	9.6	HFD	329	L1	16	0.0137156	0.0138683	0.00160219	0.0321322	0.0179184	0.0167189	0.000376927	0.588104	0.190987	0.0843868	0.000463601	0.00197189	0.06299	0.00236743	0.00530521	0.0664394	0.0210951	0.00238153	0.0152114	0.00341587	0.00198249	0.00950065	0.0021819	0.029617	0.0049569	0.00404261	0.0307328	0.00935717	0.0213194	0.00127112	0.0775655	0.0108228	0.00234096	0.0118498	1.53805	0.839583	0.0599269	0.00701684	0.00161251	0.00296756	0.000628323	0.000280785	0.00235919	0.024586
329L2	10.5	HFD	329	L2	16	0.0112957	0.0117974	0.00178841	0.0320763	0.0149912	0.0180914	0.000658201	0.581116	0.143142	0.102577	0.000454729	0.0014861	0.065547	0.00128634	0.00589568	0.0960739	0.0232389	0.00176292	0.0189102	0.00491327	0.00256257	0.00905522	0.00315399	0.0286658	0.00626155	0.00587768	0.0292535	0.00884399	0.0217903	0.000793786	0.0549418	0.0122786	0.0025338	0.015749	1.7461	0.830852	0.057146	0.00798623	0.00203489	0.00166676	0.000531196	0.000264343	0.00253619	0.0387561
329L3	9.6	HFD	329	L3	16	0.00761357	0.0137258	0.00206977	0.0332129	0.0142445	0.0237993	0.000537378	0.558963	0.258903	0.0911709	0.000552131	0.0041042	0.0625905	0.0016612	0.00545032	0.128404	0.029278	0.00187174	0.0343299	0.00328072	0.00290425	0.00908652	0.00223262	0.0333264	0.00933768	0.00547552	0.0343056	0.0103518	0.0281183	0.000861504	0.0486706	0.0114244	0.0032043	0.00650909	1.45184	1.0357	0.0656202	0.00751588	0.00179018	0.00254273	0.000324293	0.000237425	0.00322698	0.0301498
329L4	10.2	HFD	329	L4	16	0.0120091	0.0135949	0.00166476	0.030418	0.0164389	0.0247148	0.000625217	0.611957	0.219479	0.0955985	0.000563225	0.00358258	0.0742128	0.00151239	0.00529485	0.156884	0.0206646	0.00169523	0.0409302	0.00382773	0.00264959	0.00843845	0.00277666	0.0307142	0.0120735	0.00565526	0.0301957	0.00805099	0.0213189	0.00149764	0.106645	0.0179003	0.00323411	0.00879433	1.68746	0.943021	0.0559508	0.00838038	0.00219477	0.00153763	0.000699217	0.000399808	0.0032554	0.0300656
329L5	10	HFD	329	L5	16	0.0158614	0.0112622	0.00176558	0.0324842	0.014888	0.024861	0.000476132	0.63407	0.31521	0.0903294	0.000426083	0.00130005	0.0666926	0.00263594	0.0059564	0.0993273	0.0213372	0.00189879	0.0181915	0.00348785	0.00243107	0.00804935	0.0020194	0.0294625	0.0108789	0.00497795	0.0326116	0.00715753	0.020354	0.00128396	0.0879705	0.01507	0.00229122	0.00558067	1.51773	1.05409	0.0555704	0.0078278	0.00168468	0.00140753	0.000465549	0.000292548	0.0023052	0.037628
330L1	10.3	HFD	330	L1	16	0.0134247	0.0125781	0.00155687	0.0327002	0.0202161	0.0400724	0.000366832	0.357703	0.326816	0.0428634	0.000200857	0.00071574	0.0374702	0.000407265	0.00384042	0.0438148	0.0116925	0.000992313	0.00983084	0.00246378	0.00185122	0.00833547	0.00126304	0.0309178	0.00430902	0.0044854	0.0302973	0.00723211	0.0108073	0.000437359	0.0269581	0.00290174	0.00293817	0.00394834	1.96926	0.840571	0.0793253	0.00295111	0.00147995	0.00216588	0.0002775	0.00182639	0.0029557	0.0234616
330L2	10.4	HFD	330	L2	16	0.0129213	0.0119217	0.00197429	0.0323787	0.0158742	0.0440342	0.000275686	0.337178	0.218776	0.0424325	0.000186903	0.000727913	0.0406825	0.000609285	0.00337946	0.0474921	0.0131347	0.00074672	0.0109108	0.00201471	0.00199277	0.007677	0.000876428	0.0300771	0.00337855	0.00206107	0.0276307	0.00742238	0.0122962	0.000480639	0.0248406	0.00427605	0.00300636	0.00383197	1.75799	0.903243	0.0883432	0.00296829	0.0014854	0.00189275	0.000264628	0.00190986	0.00300925	0.0229275
330L3	10.3	HFD	330	L3	16	0.0124331	0.0125365	0.00149802	0.0321187	0.0166566	0.0360707	0.00033654	0.384356	0.295558	0.0466536	0.000228869	0.00088966	0.0389024	0.000404553	0.00353972	0.0613274	0.0134282	0.000917813	0.0134066	0.00244157	0.00161217	0.00733769	0.00141188	0.0282227	0.00574382	0.0027881	0.0277804	0.00425484	0.00817486	0.000360858	0.0295014	0.00359271	0.00304653	0.00393837	1.70083	0.908464	0.0718451	0.0032452	0.00165568	0.00159686	0.000294732	0.00184265	0.00306009	0.0311622
330L4	10.2	HFD	330	L4	16	0.0136792	0.0143283	0.00152875	0.0320658	0.0185343	0.0133413	0.000253925	0.372161	0.235044	0.0492985	0.000181891	0.000974717	0.0402873	0.000795175	0.00364251	0.0479319	0.0162249	0.0012546	0.0107847	0.00248621	0.00189464	0.00627354	0.00157149	0.0297264	0.00335964	0.00376601	0.0263615	0.00593199	0.0147511	0.000615761	0.0259285	0.00357544	0.00234197	0.00404145	1.55832	0.885584	0.0806109	0.00340968	0.00230118	0.00248061	0.000353877	0.00211281	0.00235993	0.0368543
330L5	9.6	HFD	330	L5	16	0.0134312	0.0131829	0.00108168	0.0371355	0.0185799	0.0133092	0.000235496	0.344064	0.197989	0.0433135	0.000133312	0.000445071	0.0357604	0.000811491	0.00352503	0.0335108	0.0158326	0.00119122	0.00737743	0.0021264	0.00168955	0.00582786	0.00137578	0.0329767	0.00346608	0.0018481	0.0301243	0.00618089	0.0105523	0.000499899	0.0250706	0.00345802	0.00294972	0.00382824	1.33626	0.790378	0.0687635	0.0027695	0.0017768	0.00313152	0.000431488	0.0018017	0.00294737	0.0273545
[truncated: 74 more columns]
