# Supplementary material for: Metabolome profiling across liver lobes and metabolic shifts of the MASLD mice
Source: Genes Nutr. 2025 Apr 16;20:9. doi: 10.1186/s12263-025-00768-7 (PMC12001577; doi:10.1186/s12263-025-00768-7)
Supplement: Supplementary file 2 — Supplementary Material 2 [file 12263_2025_768_MOESM2_ESM.xlsx]

## Sheet: result1_hebing
data_name	metabolites	Estimate	Std..Error	p value	p value_FDR
data_8w_LFD_vs_8w_HFD	13-Docosenamide	-0.0477233	0.0286601872762967	0.103675644318368	0.180869731703091
data_8w_LFD_vs_8w_HFD	BMP 32:0|BMP 16:0_16:0	0.0190110263100846	0.113052352856987	0.868331471206308	0.914151558432497
data_8w_LFD_vs_8w_HFD	BMP 32:1|BMP 16:1_16:0	0.0997042807499996	0.0154945648670182	0.00000468426097518571	0.0000548215090561439
data_8w_LFD_vs_8w_HFD	BMP 32:2|BMP 16:1_16:1	0.00131525410000005	0.000613115470607478	0.0458298515074744	0.0947979895650023
data_8w_LFD_vs_8w_HFD	BMP 36:0|BMP 18:0_18:0	-0.00691394	0.00265026878003433	0.0171885751086925	0.0428489122872497
data_8w_LFD_vs_8w_HFD	BMP 36:0|BMP 18:1_18:0	0.00372392273000025	0.00514702675689233	0.478664711098659	0.600600314079712
data_8w_LFD_vs_8w_HFD	BMP 36:2|BMP 18:2_18:1	0.149118942040007	0.0488644662317949	0.00610581404756641	0.0185792825213705
data_8w_LFD_vs_8w_HFD	BMP 36:4|BMP 18:2_18:2	0.0241767601200019	0.00741223239397701	0.00433181715585564	0.0139990605908048
data_8w_LFD_vs_8w_HFD	C18-Sphingosine	0.00704901352000081	0.00354445588705607	0.0621522602497904	0.120561595159657
data_8w_LFD_vs_8w_HFD	CAR 16:0	-0.259979	0.170984402691084	0.145760383567178	0.238596736190206
data_8w_LFD_vs_8w_HFD	CAR 16:1	-0.0245783	0.0227753519494219	0.29471320511733	0.415227583382575
data_8w_LFD_vs_8w_HFD	CAR 18:0	-0.0342246	0.0190848601988715	0.089747317175636	0.16172354247034
data_8w_LFD_vs_8w_HFD	CAR 18:1	-0.426461	0.309767709680027	0.18548483888241	0.287657197075793
data_8w_LFD_vs_8w_HFD	CAR 18:2	-0.0529509	0.0859720966357577	0.545640639256594	0.66013569687397
data_8w_LFD_vs_8w_HFD	CAR 20:1	-0.000900694	0.00217183452244076	0.683251076715031	0.775787864470499
data_8w_LFD_vs_8w_HFD	CAR 22:1	-0.00134177	0.0174805150208372	0.939443635502495	0.964327825973395
data_8w_LFD_vs_8w_HFD	CE 16:1	0.00256958710000003	0.000969824135663257	0.0153049733508282	0.0390480195547968
data_8w_LFD_vs_8w_HFD	CE 18:1	0.00317497928000004	0.00121696357396137	0.0167348566502563	0.0419313501328837
data_8w_LFD_vs_8w_HFD	CE 18:2	0.00632658381999987	0.00272488800618908	0.0321747250236318	0.0712471522911359
data_8w_LFD_vs_8w_HFD	CE 18:3	0.00204434427000003	0.000767119300161495	0.0137800160104987	0.0358676014818723
data_8w_LFD_vs_8w_HFD	CE 20:4	-0.0159659	0.00216926167311567	0.000000786778144129692	0.0000129263952807348
data_8w_LFD_vs_8w_HFD	CE 20:5	0.0000517131900000033	0.000303632578757933	0.866255034697161	0.913064510199634
data_8w_LFD_vs_8w_HFD	CE 22:6	-0.0176861	0.00295190195430316	0.0000114703570697007	0.000113681919460029
data_8w_LFD_vs_8w_HFD	Cer 32:1;2O|Cer 18:1;2O/14:0	0.000595234709999993	0.000176979657288908	0.00147411902694287	0.00582979544096309
data_8w_LFD_vs_8w_HFD	Cer 34:1;2O|Cer 18:1;2O/16:0	0.0136169426700004	0.00440935536991479	0.00501738238672531	0.0157468616444918
data_8w_LFD_vs_8w_HFD	Cer 34:2;2O|Cer 18:2;2O/16:0	0.000821546759999953	0.000579981401808723	0.173702057633819	0.273103813158375
data_8w_LFD_vs_8w_HFD	Cer 36:1;2O|Cer 18:1;2O/18:0	-0.0106338	0.00434179370030906	0.024006511881531	0.0564668192786885
data_8w_LFD_vs_8w_HFD	Cer 38:1;2O|Cer 18:1;2O/20:0	-0.0110873	0.00268183364129338	0.000547408304656486	0.00259952576100694
data_8w_LFD_vs_8w_HFD	Cer 39:1;2O|Cer 17:1;2O/22:0	-0.00460125	0.00394217866429124	0.258365721564859	0.373724914870782
data_8w_LFD_vs_8w_HFD	Cer 40:1;2O|Cer 18:1;2O/22:0	-0.0500567	0.00867819972037789	0.0000181834889946567	0.00016365140095191
data_8w_LFD_vs_8w_HFD	Cer 40:2;2O|Cer 18:1;2O/22:1	0.00126297372000013	0.00429745492390084	0.772204799758493	0.841842507151544
data_8w_LFD_vs_8w_HFD	Cer 41:1;2O|Cer 18:1;2O/23:0	0.0105280216399985	0.00898069582797386	0.256361984077763	0.371898495296754
data_8w_LFD_vs_8w_HFD	Cer 41:2;2O|Cer 17:1;2O/24:1	0.0114721279400002	0.00283048657970787	0.000563123475781675	0.00266124762299911
data_8w_LFD_vs_8w_HFD	Cer 42:0;2O|Cer 18:0;2O/24:0	0.00615185652000026	0.00347107163201434	0.0932675267701476	0.166534577340132
data_8w_LFD_vs_8w_HFD	Cer 42:1;2O|Cer 18:1;2O/24:0	0.0476972620499993	0.0274412917140799	0.099260014842559	0.174749022894343
data_8w_LFD_vs_8w_HFD	Cer 42:2;2O|Cer 18:1;2O/24:1	0.0187339588800012	0.0074124562845132	0.0210728118153078	0.050674109355475
data_8w_LFD_vs_8w_HFD	Cer 42:3;2O|Cer 18:2;2O/24:1	0.00501349928000032	0.00173722527080664	0.00983624232886002	0.0272724109954339
data_8w_LFD_vs_8w_HFD	Cer 43:1;2O|Cer 18:1;2O/25:0	0.00325168918999986	0.000721990717057486	0.000241600240292161	0.00133507311114043
data_8w_LFD_vs_8w_HFD	Cer 43:2;2O|Cer 18:1;2O/25:1	0.00133963434000003	0.000511013602161528	0.0172977015347245	0.0430551838912106
data_8w_LFD_vs_8w_HFD	Cer 44:3;2O|Cer 18:1;2O/26:2	0.00226680093999996	0.00124588564045875	0.0827918631349742	0.151759251931424
data_8w_LFD_vs_8w_HFD	CoQ10	0.000870137039999914	0.000396252443182292	0.0414453725458623	0.0877487695925239
data_8w_LFD_vs_8w_HFD	CoQ8	0.00144396712999981	0.00104567286918102	0.184215770978916	0.286051511168021
data_8w_LFD_vs_8w_HFD	CoQ9	-0.0116269	0.00633392625985531	0.0829846481179446	0.152055702539467
data_8w_LFD_vs_8w_HFD	CL 70:4|CL 16:0_18:1_18:1_18:2	-0.00095045	0.00124256607380314	0.454238089013936	0.577199502676416
data_8w_LFD_vs_8w_HFD	CL 70:5|CL 18:1_18:1_18:1_16:2	0.00272407001999994	0.00145695920230538	0.076133318665564	0.141999515499658
data_8w_LFD_vs_8w_HFD	CL 70:6|CL 16:1_18:1_18:2_18:2	0.0177419882500008	0.00305601356138639	0.0000143633993816559	0.000136435009948279
data_8w_LFD_vs_8w_HFD	CL 70:7|CL 16:1_18:2_18:2_18:2	0.0374105777200004	0.0048566179703066	0.000000418210704999318	0.00000761174576831473
data_8w_LFD_vs_8w_HFD	CL 72:6|CL 18:1_18:1_18:2_18:2	-0.0115268	0.00615948514908048	0.0764267122003368	0.142473868868999
data_8w_LFD_vs_8w_HFD	CL 72:7|CL 18:1_18:2_18:2_18:2	-0.0192108	0.0158088020430243	0.239343288655747	0.352216633982127
data_8w_LFD_vs_8w_HFD	CL 72:8|CL 18:2_18:2_18:2_18:2	0.0053862096300072	0.0273285572815709	0.845964830722688	0.898058068347416
data_8w_LFD_vs_8w_HFD	CL 72:9|CL 18:2_18:2_18:2_18:3	0.00514037146999991	0.00145065493159233	0.0020699576672517	0.00768348198549229
data_8w_LFD_vs_8w_HFD	CL 74:10|CL 18:2_18:2_18:2_20:4	-0.00267127	0.00108728497606433	0.0243970657108051	0.0571248367862754
data_8w_LFD_vs_8w_HFD	CL 74:11|CL 16:1_18:2_18:2_22:6	0.00122355579000001	0.000298047978267013	0.000170208502926915	0.000989715950510895
data_8w_LFD_vs_8w_HFD	CL 74:7|CL 18:1_18:1_18:2_20:3	-0.00795116	0.00148838561517075	0.0000145975967076914	0.000137441987463187
data_8w_LFD_vs_8w_HFD	CL 74:8|CL 18:1_18:2_18:2_20:3	-0.0144008	0.00306628651644774	0.00017982040503687	0.00103943412403839
data_8w_LFD_vs_8w_HFD	CL 74:9|CL 18:2_18:2_18:2_20:3	-0.0192803	0.00406327251815116	0.000161692311721397	0.000952642067614874
data_8w_LFD_vs_8w_HFD	CL 76:11|CL 18:1_18:2_18:2_22:6	-0.00153052	0.000706752510382005	0.0360436283377045	0.0781530577242698
data_8w_LFD_vs_8w_HFD	CL 76:12|CL 18:2_18:2_18:2_22:6	-0.00187963	0.00128811102023526	0.151936550315657	0.246808676292455
data_8w_LFD_vs_8w_HFD	FA 14:0	0.0215968063200004	0.00602063982506936	0.00210626278194145	0.00778871796101611
data_8w_LFD_vs_8w_HFD	FA 14:1	0.00333299548999997	0.000749402942073858	0.000290742656125477	0.0015548643462813
data_8w_LFD_vs_8w_HFD	FA 15:0	0.0092420860700001	0.00279703099140212	0.00198433871535614	0.00745040057544759
data_8w_LFD_vs_8w_HFD	FA 15:1	0.000787014839999994	0.000323594094087022	0.0217188575482594	0.0519216438263076
data_8w_LFD_vs_8w_HFD	FA 16:0	0.99353934712003	0.404541203450034	0.0244401706398091	0.0571710823948903
data_8w_LFD_vs_8w_HFD	FA 16:1	0.349388934559992	0.0889243321242725	0.00096342402419667	0.00411958429909773
data_8w_LFD_vs_8w_HFD	FA 16:2	0.00577605781999995	0.0014591377966194	0.000876120754301067	0.00380273689100889
data_8w_LFD_vs_8w_HFD	FA 17:0	0.0126027	0.00409237874621234	0.00646197143938055	0.0194537603257958
data_8w_LFD_vs_8w_HFD	FA 17:1	0.0154785528300005	0.00381672697884471	0.000701323080081263	0.0031705242844671
data_8w_LFD_vs_8w_HFD	FA 18:0	0.0687595036800063	0.185391919448542	0.715050484218759	0.800879267383313
data_8w_LFD_vs_8w_HFD	FA 18:1	1.63338093661989	0.628241802482041	0.0179681182578517	0.0444302560557788
data_8w_LFD_vs_8w_HFD	FA 18:2	1.21567	0.225234456815453	0.0000367691589361568	0.000287574763820165
data_8w_LFD_vs_8w_HFD	FA 18:3	0.111778076000001	0.0190549099136708	0.0000128211843428218	0.000123811673653758
data_8w_LFD_vs_8w_HFD	FA 18:4	0.00608492468000013	0.00112792736278408	0.0000344868485760835	0.000274548960371553
data_8w_LFD_vs_8w_HFD	FA 19:0	0.00272984821999996	0.000849280130348483	0.00480813312632182	0.015227546134465
data_8w_LFD_vs_8w_HFD	FA 19:1	0.00751055819000028	0.00177873722364948	0.000496807320748044	0.00240231280617397
data_8w_LFD_vs_8w_HFD	FA 20:1	0.035350670660002	0.0240745596482849	0.158958583501716	0.255335047514568
data_8w_LFD_vs_8w_HFD	FA 20:2	0.0189291919299993	0.00999781303100793	0.0740555700149684	0.138971280488036
data_8w_LFD_vs_8w_HFD	FA 20:3	0.0512767056799959	0.0238075115058561	0.0450578101752015	0.093714120058533
data_8w_LFD_vs_8w_HFD	FA 20:4	0.198275752409998	0.125874737104662	0.132626848411708	0.221769484229413
data_8w_LFD_vs_8w_HFD	FA 20:5	0.0477758441899989	0.00888986101560908	0.0000354985004372088	0.000281105016710515
data_8w_LFD_vs_8w_HFD	FA 22:0	0.000449413309999979	0.000547201253141518	0.418648117937871	0.543831569494246
data_8w_LFD_vs_8w_HFD	FA 22:3	-0.000344061	0.0013126283668618	0.796208049004365	0.862441284939242
data_8w_LFD_vs_8w_HFD	FA 22:4	0.00282735105999863	0.00778497804559972	0.720636180813131	0.804629659337886
data_8w_LFD_vs_8w_HFD	FA 22:5	0.0405488132900006	0.0148682504026509	0.0136975262610665	0.0357098448211829
data_8w_LFD_vs_8w_HFD	FA 22:6	0.308731213619997	0.0808920456599511	0.00124984815784069	0.00512071680400672
data_8w_LFD_vs_8w_HFD	FA 24:0	0.00316876799000008	0.00118368664021524	0.00929286711854216	0.0260882324612284
data_8w_LFD_vs_8w_HFD	FA 24:1	0.00213703061000008	0.000360598040504305	0.0000086998129004677	0.0000912083168323123
data_8w_LFD_vs_8w_HFD	FA 24:4	0.000240651780000008	0.000329408001563122	0.473960438164349	0.596347039220713
data_8w_LFD_vs_8w_HFD	FA 24:5	0.0052198727400002	0.00141713751906472	0.00159857553314169	0.00618026049349928
data_8w_LFD_vs_8w_HFD	FA 24:6	0.0109284275599999	0.00255875356738037	0.000429389205125571	0.00213213950131318
data_8w_LFD_vs_8w_HFD	FA 25:0	0.00086828592999999	0.000363591906673692	0.0193648504302082	0.0470990102862887
data_8w_LFD_vs_8w_HFD	FA 26:0	0.000568864140000006	0.000526896753063037	0.285029234631849	0.403557875291363
data_8w_LFD_vs_8w_HFD	Inosine	0.0166149765100024	0.0211968759420071	0.443074285758088	0.567488052959024
data_8w_LFD_vs_8w_HFD	DG 30:0|DG 14:0_16:0	-0.000421621	0.000842591304526848	0.618280926708455	0.720224462803853
data_8w_LFD_vs_8w_HFD	DG 32:0|DG 16:0_16:0	-0.00945188	0.00547075050009814	0.0880111311219254	0.159239651874703
data_8w_LFD_vs_8w_HFD	DG 32:1|DG 16:0_16:1	0.0119331334900001	0.01589450771412	0.459331874205558	0.581709481663324
data_8w_LFD_vs_8w_HFD	DG 32:2|DG 16:1_16:1	0.0250058373299999	0.00573742162821585	0.00021293571747299	0.0011955656797566
data_8w_LFD_vs_8w_HFD	DG 33:0|DG 16:0_17:0	0.0000530816599999957	0.000114555204047937	0.644431632114411	0.741861573202952
data_8w_LFD_vs_8w_HFD	DG 33:1|DG 15:0_18:1	-0.000686825	0.00102972554224857	0.507464085569384	0.626777034043316
data_8w_LFD_vs_8w_HFD	DG 33:2|DG 16:1_17:1	0.00210513206000003	0.000858397983381228	0.0170354262427477	0.0425972660288523
data_8w_LFD_vs_8w_HFD	DG 34:0|DG 16:0_18:0	-0.0504782	0.0204490957075283	0.0161756674481452	0.0408683480398214
data_8w_LFD_vs_8w_HFD	DG 34:1|DG 16:0_18:1	-0.977868	0.375203263059389	0.0178711715059617	0.0442128629071189
data_8w_LFD_vs_8w_HFD	DG 34:2|DG 16:1_18:1	0.0522454920700088	0.273762039058661	0.849405395540368	0.90073398669388
data_8w_LFD_vs_8w_HFD	DG 34:3|DG 16:1_18:2	0.105209975689999	0.0257805294045438	0.000204809179993648	0.00115390764700679
data_8w_LFD_vs_8w_HFD	DG 35:1|DG 17:0_18:1	-0.000206961	0.000673289324476897	0.759370848808606	0.833044964321518
data_8w_LFD_vs_8w_HFD	DG 35:2|DG 17:1_18:1	0.000426383840000064	0.00207062158892903	0.837630559501324	0.891952221001654
data_8w_LFD_vs_8w_HFD	DG 35:3|DG 17:1_18:2	0.00208194742000002	0.00139930924031083	0.142643319602833	0.234513664464563
data_8w_LFD_vs_8w_HFD	DG 36:0|DG 18:0_18:0	-0.000619624	0.00146705672188444	0.673939789882964	0.767172567139501
data_8w_LFD_vs_8w_HFD	DG 36:1|DG 18:0_18:1	-0.0221869	0.0308713238266688	0.474499522329245	0.596509075745477
data_8w_LFD_vs_8w_HFD	DG 36:2|DG 18:1_18:1	-0.244851	0.325056465598157	0.456338895309421	0.57896740902693
data_8w_LFD_vs_8w_HFD	DG 36:3|DG 18:1_18:2	0.0729885170199887	0.52501818306452	0.890085151269909	0.928388773033122
data_8w_LFD_vs_8w_HFD	DG 36:4|DG 16:0_20:4	0.272889092350001	0.107844729751903	0.0152359181090938	0.0389327009718807
data_8w_LFD_vs_8w_HFD	DG 36:4|DG 16:1_20:3	0.275182	0.108401920032515	0.0149991836325374	0.0383678176932617
data_8w_LFD_vs_8w_HFD	DG 37:2|DG 18:1_19:1	0.00154095984999995	0.000942021298195476	0.107595980016823	0.186184855952135
data_8w_LFD_vs_8w_HFD	DG 38:1|DG 18:0_20:1	-0.00214787	0.00173568228897951	0.222710723597945	0.332537878235907
data_8w_LFD_vs_8w_HFD	DG 38:2|DG 18:1_20:1	0.00282816162999968	0.0141391016338323	0.842748043739578	0.895419796473302
data_8w_LFD_vs_8w_HFD	DG 38:3|DG 18:0_20:3	0.00178398804000017	0.0100646789359357	0.859946563910966	0.907978946928637
data_8w_LFD_vs_8w_HFD	DG 38:3|DG 18:1_20:2	0.00178398804000017	0.0100646789359357	0.859946563910966	0.907978946928637
data_8w_LFD_vs_8w_HFD	DG 38:4|DG 18:1_20:3	-0.0465174	0.0349033503129678	0.186494355523571	0.288856806277572
data_8w_LFD_vs_8w_HFD	DG 38:5|DG 16:0_22:5	-0.104138	0.0573719527993658	0.0736337043601201	0.138281191555599
data_8w_LFD_vs_8w_HFD	DG 38:6|DG 16:0_22:6	-0.039255	0.0177733790194319	0.0301401338170604	0.0675668933920914
data_8w_LFD_vs_8w_HFD	DG 38:7|DG 16:1_22:6	0.000252886650000264	0.00505362446061784	0.96021794050953	0.975903749365758
data_8w_LFD_vs_8w_HFD	DG 39:1|DG 21:0_18:1	0.0000437244300000015	0.000242204247964934	0.857207779100492	0.905673130443678
data_8w_LFD_vs_8w_HFD	DG 40:4|DG 18:1_22:3	-0.00392906	0.00143691927455185	0.0077375654496517	0.0225898154093588
data_8w_LFD_vs_8w_HFD	DG 40:5|DG 18:1_22:4	-0.0288828	0.0109047218629574	0.00978297854931175	0.0271835771722079
data_8w_LFD_vs_8w_HFD	DG 40:6	-0.00919128	0.0116838753117547	0.434860763423547	0.559106695830275
data_8w_LFD_vs_8w_HFD	DG 40:7|DG 18:1_22:6	-0.0225533	0.0302186654064609	0.457954537214119	0.580464857017467
data_8w_LFD_vs_8w_HFD	Hex2Cer 34:1;2O|Hex2Cer 18:1;2O/16:0	-0.00600719	0.00443175063815949	0.192027741199689	0.295557315596881
data_8w_LFD_vs_8w_HFD	Hex2Cer 34:2;2O|Hex2Cer 18:2;2O/16:0	0.0329597398000034	0.0112373945889072	0.00879091678926868	0.025023446860616
data_8w_LFD_vs_8w_HFD	Hex2Cer 42:2;2O|Hex2Cer 18:1;2O/24:1	0.00170096749000002	0.000531392680847909	0.00414198733590505	0.0135284656414884
data_8w_LFD_vs_8w_HFD	HexCer 34:1;2O|HexCer 18:1;2O/16:0	0.00795613607999995	0.00207317104914805	0.000325355925669588	0.00170164510380868
data_8w_LFD_vs_8w_HFD	HexCer 38:1;2O	-0.00761817	0.00299283099683358	0.0192677103865649	0.0469093535816121
data_8w_LFD_vs_8w_HFD	HexCer 40:1;2O|HexCer 18:1;2O/22:0	-0.00990754	0.00468585875290946	0.048700175877048	0.0997223174797269
data_8w_LFD_vs_8w_HFD	HexCer 40:2;2O|HexCer 18:2;2O/22:0	0.00213760151999983	0.00225090009919544	0.353333890139517	0.476956913736717
data_8w_LFD_vs_8w_HFD	HexCer 41:1;2O|HexCer 18:1;2O/23:0	0.0153000018300003	0.0031228255217906	0.0000857671943178036	0.000564403472284901
data_8w_LFD_vs_8w_HFD	HexCer 42:1;2O|HexCer 18:1;2O/24:0	0.00971611251999998	0.00192794295090943	0.0000851826077625594	0.000562067449603088
data_8w_LFD_vs_8w_HFD	HexCer 42:2;2O|HexCer 18:1;2O/24:1	0.0057724301399999	0.00325680661592313	0.0871296642464408	0.157936629452267
data_8w_LFD_vs_8w_HFD	LPA 16:0	0.0176252973200007	0.00433528829429681	0.000681259780702859	0.00310274221983367
data_8w_LFD_vs_8w_HFD	LPC 16:0	-0.122605	0.0455125140542071	0.0137752062430936	0.0358676014818723
data_8w_LFD_vs_8w_HFD	LPC 16:1	0.0159819887800007	0.00491343133901915	0.00437085067140059	0.0140972891219877
data_8w_LFD_vs_8w_HFD	LPC 17:0	0.000549961560000013	0.0004290260445156	0.216149746750766	0.324622441745936
data_8w_LFD_vs_8w_HFD	LPC 18:0	-0.128954	0.0240271589699543	0.0000422451452231751	0.000320306929430516
data_8w_LFD_vs_8w_HFD	LPC 18:1	0.0254303382899956	0.0187491076023382	0.190966263159172	0.294293618013001
data_8w_LFD_vs_8w_HFD	LPC 18:2	0.126664122319998	0.0679223755779206	0.0785936302855853	0.145755459802358
data_8w_LFD_vs_8w_HFD	LPC 18:3	-0.00342178	0.006271570053026	0.589763514921728	0.698302822020987
data_8w_LFD_vs_8w_HFD	LPC 18:4	0.00188775190999986	0.00493977444185721	0.706216113137103	0.795041179562947
data_8w_LFD_vs_8w_HFD	LPC 20:0	-0.00020203	0.000421513713796096	0.637341562336551	0.735949124811262
data_8w_LFD_vs_8w_HFD	LPC 20:1	0.00133712303999984	0.000740189832037092	0.0872534883184599	0.15810254582057
data_8w_LFD_vs_8w_HFD	LPC 20:2	0.000676594850000112	0.000567641681320212	0.24780326972803	0.361838594866817
data_8w_LFD_vs_8w_HFD	LPC 20:3-1	-0.0137074	0.00416006518550325	0.00340861586491927	0.011477705140746
data_8w_LFD_vs_8w_HFD	LPC 20:3-2	-0.0138008	0.00406122912477243	0.00275449698582692	0.00963975499829062
data_8w_LFD_vs_8w_HFD	LPC 20:4-1	-0.0406038	0.0171640410869019	0.0256344476222231	0.0593129752166372
data_8w_LFD_vs_8w_HFD	LPC 20:4-2	-0.0406038	0.0171640410869019	0.0256344476222231	0.0593129752166372
data_8w_LFD_vs_8w_HFD	LPC 20:5	0.0134652098100003	0.00258670915932981	0.0000596576504894951	0.000422697332556538
data_8w_LFD_vs_8w_HFD	LPC 22:6	-0.00589565	0.00963131067854817	0.548104808107572	0.661578256260668
data_8w_LFD_vs_8w_HFD	LPE 16:0	0.00589500220000035	0.00813726918470383	0.47810251700605	0.600048685788675
data_8w_LFD_vs_8w_HFD	LPE 16:1	0.00357791746999997	0.000631331371948341	0.0000108242308264373	0.000109398106263014
data_8w_LFD_vs_8w_HFD	LPE 17:0	0.00038782432000009	0.000283653313634829	0.188380576006364	0.290858183578416
data_8w_LFD_vs_8w_HFD	LPE 18:0	-0.0586877	0.0146318786985614	0.000819610163491331	0.0035924900272637
data_8w_LFD_vs_8w_HFD	LPE 18:1	0.0037875385599996	0.00623446489093332	0.551090745540958	0.663749148872948
data_8w_LFD_vs_8w_HFD	LPE 18:2	0.00734202507999979	0.00133277009461197	0.0000147733663267266	0.000138739584406073
data_8w_LFD_vs_8w_HFD	LPE 18:3	0.00255866	0.0029876810440334	0.399864544932534	0.524862416083026
data_8w_LFD_vs_8w_HFD	LPE 18:4	-0.000682257	0.00760307481582162	0.928745479569885	0.957493760365162
data_8w_LFD_vs_8w_HFD	LPE 20:1	0.000619772099999966	0.000453917119175443	0.188953982359081	0.291651544019565
data_8w_LFD_vs_8w_HFD	LPE 20:2	0.000227231860000002	0.000158886443095788	0.164809258600668	0.262323189242155
data_8w_LFD_vs_8w_HFD	LPE 20:3	-0.0025563	0.00105428129407217	0.0260704665832463	0.0601512744540877
data_8w_LFD_vs_8w_HFD	LPE 20:4	0.00252201426999932	0.00620271484182494	0.688406875989406	0.779806814568102
data_8w_LFD_vs_8w_HFD	LPE 20:5	0.00168947	0.000483085770532409	0.00207377926921485	0.00769183583490599
data_8w_LFD_vs_8w_HFD	LPE 22:3	0.000278345459999988	0.0000889659470147369	0.00580531011237499	0.0178199362446319
data_8w_LFD_vs_8w_HFD	LPE 22:5	-0.000220084	0.000430422644418034	0.615340902104432	0.718022454006087
data_8w_LFD_vs_8w_HFD	LPE 22:6	0.00360476567999959	0.00536117604969755	0.509881152327483	0.628658553292246
data_8w_LFD_vs_8w_HFD	LPE O-16:1	0.000438672430000004	0.000260883126037288	0.109936795104302	0.189524841137558
data_8w_LFD_vs_8w_HFD	LPE O-18:1	-0.000485492	0.00020912909864429	0.0321916321376267	0.0712523648037163
data_8w_LFD_vs_8w_HFD	LPE O-18:2	-0.000860523	0.000381211233153987	0.0366505120346928	0.0793284292315897
data_8w_LFD_vs_8w_HFD	LPG 18:1	-5.72915e-05	0.00317571971795857	0.985762474343858	0.991432431057421
data_8w_LFD_vs_8w_HFD	LPI 20:4	0.00108808009999937	0.0106399523667691	0.919399094459723	0.950008229984404
data_8w_LFD_vs_8w_HFD	PC 28:0|PC 14:0_14:0	0.0000186979699999989	0.0000151513366448856	0.233044056798511	0.344923155358108
data_8w_LFD_vs_8w_HFD	PC 30:1|PC 14:0_16:0	0.00212038061999998	0.000278855324465909	0.00000000108614293261949	0.0000000709034106414005
data_8w_LFD_vs_8w_HFD	PC 30:1|PC 14:0_16:1	0.000707692	0.000116138032228691	0.00000931636389738638	0.0000968427126148699
data_8w_LFD_vs_8w_HFD	PC 30:2|PC 15:1_15:1	0.000212444569999995	0.0000450249708701148	0.0000940311911229546	0.00060977047912316
data_8w_LFD_vs_8w_HFD	PC 31:0|PC 15:0_16:0	0.00148571776000003	0.000295192421052374	0.0000864426218250403	0.000566554522393083
data_8w_LFD_vs_8w_HFD	PC 31:1|PC 15:0_16:1	0.000508410019999998	0.0000606441028741625	0.000000125161616005607	0.00000287695432846691
data_8w_LFD_vs_8w_HFD	PC 32:0|PC 16:0_16:0	0.0289780413900018	0.0102235237817997	0.0109933717870272	0.0300019778535591
data_8w_LFD_vs_8w_HFD	PC 32:1	0.129013	0.0187706150630323	0.000000337312104671403	0.00000632750982556011
data_8w_LFD_vs_8w_HFD	PC 32:2|PC 16:1_16:1	0.0264625012799998	0.00315392165606442	0.000000123587335381912	0.00000285416789636717
data_8w_LFD_vs_8w_HFD	PC 32:3	0.000459286500000004	0.0000840323208901814	0.00000122083494817346	0.0000180097712085994
data_8w_LFD_vs_8w_HFD	PC 33:0	0.00100871459999997	0.000286945487622471	0.00247096926287437	0.0088370091388115
data_8w_LFD_vs_8w_HFD	PC 33:1	0.00538729913999997	0.00138036977659719	0.000916179949157063	0.00394513371246524
data_8w_LFD_vs_8w_HFD	PC 33:2	0.00584411753000039	0.00101857453373842	0.0000177603357475528	0.000160729397079516
data_8w_LFD_vs_8w_HFD	PC 34:1	-0.126583	0.129945137898782	0.342904699924317	0.466350391897072
data_8w_LFD_vs_8w_HFD	PC 34:2	0.665622094609993	0.214835615257745	0.00620300813439586	0.0187816498614732
data_8w_LFD_vs_8w_HFD	PC 34:3|PC 16:1_18:2	0.188131004679997	0.0143632178341393	0.000000000000862533115015563	0.000000000234839365264994
data_8w_LFD_vs_8w_HFD	PC 34:4|PC 14:0_20:4	-0.00252408	0.000902288330866647	0.0119023937274363	0.0318611917383971
data_8w_LFD_vs_8w_HFD	PC 34:5	-0.000791182	0.000252041759643279	0.00526664384411359	0.0163821399369632
data_8w_LFD_vs_8w_HFD	PC 35:0	0.000749171120000071	0.000221297328718888	0.00310591622011781	0.0106712742552258
data_8w_LFD_vs_8w_HFD	PC 35:1	0.00459285995999992	0.000959777972434409	0.000110856920359203	0.000697629154342748
data_8w_LFD_vs_8w_HFD	PC 35:2|PC 17:0_18:2	0.0140702328200003	0.00249428036026014	0.000023687626211667	0.00020134482279917
data_8w_LFD_vs_8w_HFD	PC 35:3	0.00697374732000008	0.0011189974317351	0.00000702983169767912	0.0000759780485471014
data_8w_LFD_vs_8w_HFD	PC 35:4	0.000146517879999984	0.000279024722517735	0.605918271602175	0.71055709168006
data_8w_LFD_vs_8w_HFD	PC 36:0	-0.000844677	0.00204468196362974	0.684000142998149	0.776458312107335
data_8w_LFD_vs_8w_HFD	PC 36:1	-0.0322145	0.0182085841987639	0.0905493332516775	0.162988799853019
data_8w_LFD_vs_8w_HFD	PC 36:2|PC 18:1_18:1	0.305078740799997	0.0609973100486474	0.00001459157594272	0.000137441987463187
data_8w_LFD_vs_8w_HFD	PC 36:3|PC 16:0_20:3	0.289457125239988	0.0534245723014397	0.0000255269597923937	0.00021511186771697
data_8w_LFD_vs_8w_HFD	PC 36:4|PC 18:2_18:2	-0.731455	0.165237596082453	0.000325662063371882	0.00170164510380868
data_8w_LFD_vs_8w_HFD	PC 36:5	0.0602769169800008	0.0117497004832099	0.0000701227050557093	0.000481673481484889
data_8w_LFD_vs_8w_HFD	PC 36:6|PC 16:1_20:5	0.0000858340900000354	0.00137192178399155	0.950802594707992	0.971437709451237
data_8w_LFD_vs_8w_HFD	PC 37:1	0.000554423289999962	0.000154661714414265	0.00205483079155771	0.00763891538000499
data_8w_LFD_vs_8w_HFD	PC 37:2	0.00471519132999973	0.000891825576140684	0.0000500871457878714	0.00036876190342469
data_8w_LFD_vs_8w_HFD	PC 37:3	0.00228541485000004	0.00040684935661859	0.0000197142163640922	0.000175173871721588
data_8w_LFD_vs_8w_HFD	PC 37:4|PC 17:0_20:4	-0.000965192	0.0020882598720603	0.649330392388692	0.746024316285813
data_8w_LFD_vs_8w_HFD	PC 37:5|PC 17:1_20:4	0.000720352110000122	0.000626233205416111	0.264644207368584	0.381087658610761
data_8w_LFD_vs_8w_HFD	PC 37:6|PC 15:0_22:6	-0.000840005	0.000711586998305365	0.251251845078973	0.365815362601591
data_8w_LFD_vs_8w_HFD	PC 38:1	-0.000353712	0.000586789785500599	0.554166691668461	0.666470184821612
data_8w_LFD_vs_8w_HFD	PC 38:2|PC 18:1_20:1	0.00295251109000175	0.00336553826409927	0.391895873449248	0.516479729853975
data_8w_LFD_vs_8w_HFD	PC 38:3	-0.0435346	0.0242074380107117	0.0889062453328009	0.160385454154096
data_8w_LFD_vs_8w_HFD	PC 38:4	-0.64609	0.090608677385205	0.00000071388526657568	0.0000120523526384639
data_8w_LFD_vs_8w_HFD	PC 38:5|PC 16:0_22:5	-0.122602	0.038409519079584	0.00474494261366692	0.0150653243104414
data_8w_LFD_vs_8w_HFD	PC 38:6	-0.514624	0.095757005981413	0.000000779930319878412	0.000012857033151935
data_8w_LFD_vs_8w_HFD	PC 38:7|PC 16:1_22:6	0.0066747822400011	0.00337408008818749	0.0626838795042579	0.121400424862677
data_8w_LFD_vs_8w_HFD	PC 39:2	0.000193115	0.0000690401353210143	0.0118097631576194	0.0316651699998383
data_8w_LFD_vs_8w_HFD	PC 39:3	0.000326168230000034	0.000132708399165945	0.0243489056150705	0.0570393501872657
data_8w_LFD_vs_8w_HFD	PC 39:4	-0.000132953	0.000714024697564602	0.854244572374277	0.904494253102176
data_8w_LFD_vs_8w_HFD	PC 39:5	0.000603722559999998	0.000137251116060982	0.000223387906403625	0.00124852418921478
data_8w_LFD_vs_8w_HFD	PC 39:6	0.000365675029999964	0.00081875749292232	0.659057703982608	0.754070469420655
data_8w_LFD_vs_8w_HFD	PC 40:6	-0.110868	0.0206148916759798	0.00000176435488401384	0.0000237969187662031
data_8w_LFD_vs_8w_HFD	PC 40:7	0.0118243191200045	0.0151119245349173	0.443234132866689	0.567488052959024
data_8w_LFD_vs_8w_HFD	PC 40:8	0.0108058067499989	0.00715792947128077	0.146292025504233	0.239306968549525
data_8w_LFD_vs_8w_HFD	PC 42:10	0.000442228190000472	0.00129490770915723	0.736598332199049	0.816212102666813
data_8w_LFD_vs_8w_HFD	PC 42:5|PC 22:1_20:4	-0.000119005	0.000136038182053954	0.391445892507185	0.516442557514474
data_8w_LFD_vs_8w_HFD	PC 42:6	-0.00063647	0.000401154922711894	0.130014253551455	0.218071183757426
data_8w_LFD_vs_8w_HFD	PC 42:7	0.00144078269999997	0.000577182684972005	0.0221649702599066	0.0528848413218824
data_8w_LFD_vs_8w_HFD	PC 42:9|PC 20:3_22:6	0.000633581069999983	0.000247420951068184	0.019011989087224	0.0464252860703485
data_8w_LFD_vs_8w_HFD	PC 44:5|PC 18:0_26:5	-0.00131462	0.000307642025325765	0.000457364670831049	0.00224149892731613
data_8w_LFD_vs_8w_HFD	PC 44:6	0.000388254120000008	0.000330748966560759	0.254647745349416	0.370066892618208
data_8w_LFD_vs_8w_HFD	PC O-32:0	0.00470317669000057	0.00133072807124462	0.00232281090371845	0.00842809809449561
data_8w_LFD_vs_8w_HFD	PC O-34:0|PC O-18:0_16:0	0.000161381170000002	0.000149241615992424	0.290884415785201	0.410636876991737
data_8w_LFD_vs_8w_HFD	PC O-34:1|PC O-18:1_16:0	0.00205308689999998	0.00114031376323286	0.0885696094710017	0.159954558454454
data_8w_LFD_vs_8w_HFD	PC O-35:1|PC O-17:0_18:1	-0.00560448	0.00115126864634639	0.000123616039618318	0.000766106493634537
data_8w_LFD_vs_8w_HFD	PC O-35:4|PC O-17:2_18:2	-0.00286441	0.000945266570133827	0.00719535463103791	0.0212860762982245
data_8w_LFD_vs_8w_HFD	PC O-36:2|PC O-18:0_18:2	0.000364585990000014	0.000208105440225064	0.0968051985749484	0.171351501165202
data_8w_LFD_vs_8w_HFD	PC O-37:1	-0.0319527	0.00804996528875709	0.000899335833220367	0.00389314610030674
data_8w_LFD_vs_8w_HFD	PC O-37:2	0.00766387622999962	0.00179727770641968	0.000466766172295753	0.0022794870703194
data_8w_LFD_vs_8w_HFD	PC O-38:7|PC O-18:2_20:5	0.0207462969599997	0.00941041268616691	0.0369918057075526	0.0798905517177668
data_8w_LFD_vs_8w_HFD	PC O-38:8|PC O-18:3_20:5	0.00457751468000033	0.0013033872980312	0.00231806636136614	0.00841932708104497
data_8w_LFD_vs_8w_HFD	PC O-40:4|PC O-20:0_20:4	-0.000515449	0.0000977521034732377	0.000028095683264764	0.000231576540848964
data_8w_LFD_vs_8w_HFD	PC O-40:6|PC O-18:0_22:6	0.00002419699999999	0.000194802089645228	0.902372433260908	0.936814129186897
data_8w_LFD_vs_8w_HFD	PC O-40:7|PC O-18:1_22:6	0.000939250410000064	0.000429142796297388	0.0420465964813106	0.088924464955722
data_8w_LFD_vs_8w_HFD	PE 32:1	0.0152142	0.00193457025191924	0.00000031268173840333	0.00000600348937734393
data_8w_LFD_vs_8w_HFD	PE 32:2|PE 16:1_16:1	0.00426435951000005	0.000751844657599882	0.000022223764635061	0.000191131023743821
data_8w_LFD_vs_8w_HFD	PE 34:1|PE 16:0_18:1	0.0641753816600014	0.0243530255753681	0.0119674765667333	0.0320004179523355
data_8w_LFD_vs_8w_HFD	PE 34:2|PE 16:0_18:2	0.486824462669995	0.147766967703931	0.00284778946629257	0.0098955125812409
data_8w_LFD_vs_8w_HFD	PE 34:3|PE 16:1_18:2	0.0702347509199999	0.0122722757142081	0.0000199703225649118	0.000176807774462582
data_8w_LFD_vs_8w_HFD	PE 35:1|PE 17:0_18:1	0.000444785730000042	0.00143880348624811	0.76076824618459	0.834017316014275
data_8w_LFD_vs_8w_HFD	PE 35:2|PE 17:1_18:1	0.0170542366700002	0.00599324925877225	0.0107334206249437	0.0293744144101309
data_8w_LFD_vs_8w_HFD	PE 36:0	0.000957303130000068	0.00144337860521936	0.510430303025756	0.628854243486185
data_8w_LFD_vs_8w_HFD	PE 36:1|PE 18:0_18:1	0.00570422721000009	0.0151985396445843	0.708893043788305	0.79695530250001
data_8w_LFD_vs_8w_HFD	PE 36:2|PE 18:1_18:1	0.243920379369999	0.0903603784407341	0.0116927456877748	0.0314557354807837
data_8w_LFD_vs_8w_HFD	PE 36:3|PE 18:1_18:2	0.425175974679999	0.111198670454977	0.00124421762851152	0.00510191751188642
data_8w_LFD_vs_8w_HFD	PE 36:4|PE 16:0_20:4;PE 18:2_18:2	0.50530698468996	0.322766267029058	0.134865184220821	0.224591816988144
data_8w_LFD_vs_8w_HFD	PE 36:5|PE 16:0_20:5	0.118807	0.0179296003787704	0.00000130906400970899	0.0000188505217398094
data_8w_LFD_vs_8w_HFD	PE 36:6|PE 16:1_20:5	0.00414239183000004	0.0012490084427324	0.00383810696758511	0.0126797379981759
data_8w_LFD_vs_8w_HFD	PE 37:2|PE 19:0_18:2	0.00774649366999979	0.00237115031814176	0.0042821591875053	0.013875216003988
data_8w_LFD_vs_8w_HFD	PE 37:4|PE 17:0_20:4	0.0247571415000005	0.0253418344152942	0.341552840849231	0.464899279621306
data_8w_LFD_vs_8w_HFD	PE 38:1|PE 20:0_18:1	-0.00401772	0.00335650748997041	0.246083923315657	0.359794882582388
data_8w_LFD_vs_8w_HFD	PE 38:2|PE 18:1_20:1	0.00722903024000001	0.00314371138626192	0.0249472750781137	0.0581487710143874
data_8w_LFD_vs_8w_HFD	PE 38:3|PE 18:0_20:3	-0.0288678	0.0677270848038835	0.671108791304184	0.764661075686592
data_8w_LFD_vs_8w_HFD	PE 38:4|PE 18:0_20:4	-1.07869	0.6073777875363	0.0797647047933205	0.147369054591735
data_8w_LFD_vs_8w_HFD	PE 38:5|PE 16:0_22:5;18:1_20:4	-0.0350783	0.172809171279575	0.83971267648793	0.893746361757589
data_8w_LFD_vs_8w_HFD	PE 38:6|PE 16:0_22:6	0.246057400990017	0.767340955839659	0.749324814245512	0.82572457586001
data_8w_LFD_vs_8w_HFD	PE 38:7|PE 16:1_22:6	0.0994051252699996	0.0220307246361007	0.0000523702565291289	0.000379858927357948
data_8w_LFD_vs_8w_HFD	PE 39:6|PE 17:0_22:6	0.0090707280299995	0.00427665828552709	0.0480672514269704	0.0985912287333252
data_8w_LFD_vs_8w_HFD	PE 40:4|PE 18:0_22:4	-0.00863424	0.00894938958244113	0.337893549455392	0.461715550693162
data_8w_LFD_vs_8w_HFD	PE 40:5|PE 18:0_22:5	0.0223823046599996	0.0178231455302553	0.213938824298015	0.32229061038864
data_8w_LFD_vs_8w_HFD	PE 40:6|PE 20:1_20:5	0.0996619186599958	0.172015853141567	0.56403315320173	0.675515244147669
data_8w_LFD_vs_8w_HFD	PE 40:7|PE 18:1_22:6	0.234324763800001	0.0884919409002893	0.00999002042746128	0.027550959732542
data_8w_LFD_vs_8w_HFD	PE 40:8|PE 18:2_22:6	0.0299409554199999	0.0111013469912108	0.00940502757386974	0.0263488249838455
data_8w_LFD_vs_8w_HFD	PE P-34:1|PE P-16:0_18:1	0.00379417351999999	0.00142093557426657	0.00922533155555073	0.0259432643859715
data_8w_LFD_vs_8w_HFD	PE P-34:2|PE P-16:0_18:2	0.00446864149999998	0.000815312017214912	0.0000334814917791291	0.000269614118010881
data_8w_LFD_vs_8w_HFD	PE P-36:1|PE P-18:0_18:1	-0.00098071	0.00192883358640082	0.612960710775144	0.716584441250025
data_8w_LFD_vs_8w_HFD	PE P-36:2|PE P-18:1_18:1	0.00470973014000007	0.00191749957057845	0.0178613654771675	0.0442109430617856
data_8w_LFD_vs_8w_HFD	PE P-36:4|PE P-16:0_20:4	0.00365637437000013	0.00233388658101658	0.134609492255357	0.224318609285986
data_8w_LFD_vs_8w_HFD	PE P-38:3|PE P-18:0_20:3	-0.00567283	0.00503528254069908	0.264215120975687	0.380693711682449
data_8w_LFD_vs_8w_HFD	PE P-38:4|PE P-16:0_22:4	-0.0461204	0.0211880650230691	0.0329701430912014	0.0725817538554506
data_8w_LFD_vs_8w_HFD	PE P-38:4|PE P-18:0_20:4;PE P-18:1_20:3	-0.0461204	0.0211880650230691	0.0329701430912014	0.0725817538554506
data_8w_LFD_vs_8w_HFD	PE P-38:5|PE P-16:0_22:5	0.0231569271399996	0.00492365141485495	0.0000454158278207405	0.000337926889073473
data_8w_LFD_vs_8w_HFD	PE P-38:5|PE P-18:1_20:4	0.0232192341300002	0.0059799939205224	0.001090704113465	0.00459164861524043
data_8w_LFD_vs_8w_HFD	PE P-38:6|PE P-16:0_22:6;PE P-18:2_20:4	0.0244855428799999	0.0126245877950005	0.0560616685276373	0.111169675622241
data_8w_LFD_vs_8w_HFD	PE O-40:8|PE O-18:2_22:6	0.0175280413700001	0.00632556794645009	0.00787044717893048	0.0228963741613563
data_8w_LFD_vs_8w_HFD	PE P-40:4|PE P-18:0_22:4	-0.00458409	0.00388977471594607	0.244683298508925	0.357977338390113
data_8w_LFD_vs_8w_HFD	PE P-40:5|PE P-18:0_22:5;E P-18:1_22:4	0.000907453309999839	0.00526883707122545	0.863816995211768	0.910886928399056
data_8w_LFD_vs_8w_HFD	PE P-40:6|PE P-18:0_22:6;PE P-20:2_20:4	-0.00504137	0.00689551165890906	0.467788444447823	0.590281501035191
data_8w_LFD_vs_8w_HFD	PE P-42:6|PE P-20:0_22:6	0.000543467760000075	0.00147698087945564	0.715740532069266	0.801158126431441
data_8w_LFD_vs_8w_HFD	PG 34:1|PG 16:0_18:1	0.186745988359993	0.0736453895780952	0.0207068314226821	0.0499166157781641
data_8w_LFD_vs_8w_HFD	PG 34:2|PG 16:1_18:1	0.0491129833199953	0.018726538751502	0.0168263959721225	0.0421391481736634
data_8w_LFD_vs_8w_HFD	PG 36:1|PG 18:0_18:1	-0.0127913	0.00549050519197469	0.0316604	0.0703151242649357
data_8w_LFD_vs_8w_HFD	PG 36:3|PG 18:1_18:2	-0.0250814	0.0264095840442049	0.354838108102005	0.478591563985515
data_8w_LFD_vs_8w_HFD	PI 32:1|PI 16:0_16:1	0.0683597031099992	0.0244333917495294	0.0118925154708125	0.0318611917383971
data_8w_LFD_vs_8w_HFD	PI 34:1|PI 16:0_18:1	0.000222421549999906	0.00819634543742112	0.978521642662541	0.986581952733897
data_8w_LFD_vs_8w_HFD	PI 34:2|PI 16:0/18:2; PI 18:0/16:2	0.0139840042399997	0.00406852980093667	0.00215268987993786	0.00793045120554985
data_8w_LFD_vs_8w_HFD	PI 36:1|PI 18:0/18:1	0.00219446412999931	0.00611279680186811	0.723775293801404	0.806647812076411
data_8w_LFD_vs_8w_HFD	PI 36:2|PI 18:0/18:2; PI 18:1/18:1	0.0341880631400018	0.00775489265744992	0.000338933042602603	0.00176158829785811
data_8w_LFD_vs_8w_HFD	PI 36:3|PI 16:0/20:3; PI 18:0/18:3; PI 18:1/18:2	0.0342884495599998	0.00862863920741594	0.000890277094487776	0.00385734217222314
data_8w_LFD_vs_8w_HFD	PI 36:4	-0.00630336	0.0186703773691216	0.738031083240081	0.817141606409642
data_8w_LFD_vs_8w_HFD	PI 38:3|PI 18:0/20:3	0.148831628159999	0.16174175936942	0.369646802402633	0.494238902441486
data_8w_LFD_vs_8w_HFD	PI 38:4|PI 18:0_20:4	-0.25559	0.10994516937032	0.0237429687701754	0.0559680188246406
data_8w_LFD_vs_8w_HFD	PI 38:5|PI 16:0/22:5; PI 18:0/20:5; PI 18:1/20:4	0.0394492676700001	0.00963384744728468	0.000439167414295711	0.00217014519654559
data_8w_LFD_vs_8w_HFD	PI 38:6|PI 38:6|PI 18:1_20:5	0.0397276563600006	0.0226301314036412	0.0961732898441733	0.170541262976122
data_8w_LFD_vs_8w_HFD	PI 40:4|PI 18:0_22:4	-0.0179915	0.0131539961200782	0.188222483357615	0.290858183578416
data_8w_LFD_vs_8w_HFD	PI 40:5|PI 18:0/22:5	0.0346463870300011	0.0107239865815853	0.0046379674742775	0.0147739028978937
data_8w_LFD_vs_8w_HFD	PI 40:6|PI 18:0/22:6	0.00742041302999997	0.00250136146700097	0.00826424401999076	0.0238712322842919
data_8w_LFD_vs_8w_HFD	PS 34:2	0.00537238440000009	0.00133607660569572	0.000801198140585249	0.00352757742473505
data_8w_LFD_vs_8w_HFD	PS 36:1|PS 18:0_18:1	0.114361344950002	0.0467850408082517	0.0184238541026383	0.0453054694558096
data_8w_LFD_vs_8w_HFD	PS 36:2|PS 18:0_18:2	0.0282595111500003	0.00825318999759301	0.00302566388544417	0.0104321481571371
data_8w_LFD_vs_8w_HFD	PS 36:4|PS 16:0_20:4	0.0137726453499995	0.0310788570342649	0.659216822027503	0.754070469420655
data_8w_LFD_vs_8w_HFD	PS 38:0|PS 16:0/22:0	0.035028388419993	0.185771400408396	0.852550073485447	0.903090687967275
data_8w_LFD_vs_8w_HFD	PS 38:1|PS 16:0/22:1	1.11859	0.261730969288585	0.000456772189527317	0.00224083831655886
data_8w_LFD_vs_8w_HFD	PS 38:2|PS 20:0/18:2	0.344510525519997	0.033686869847982	0.00000000631609385230333	0.000000291732033027142
data_8w_LFD_vs_8w_HFD	PS 38:3|PS 18:0_20:3	-0.0266072	0.0142989388775853	0.0791935311070782	0.146424293164749
data_8w_LFD_vs_8w_HFD	PS 38:4|PS 18:0_20:4	-0.166912	0.0723494692435643	0.027413465454902	0.0623971766002791
data_8w_LFD_vs_8w_HFD	PS 38:5	0.0707909602200002	0.0134690352252937	0.0000535413991601225	0.000386065817802592
data_8w_LFD_vs_8w_HFD	PS 38:6	0.140179458009997	0.0534576418052033	0.0172701301844907	0.0430084218633094
data_8w_LFD_vs_8w_HFD	PS 40:1|PS 18:0/22:1; PS 18:1/22:0	0.337185268239989	0.0706556873870268	0.000152355585498622	0.000904161147395456
data_8w_LFD_vs_8w_HFD	PS 40:4|PS 18:0_22:4	-0.000828846	0.00262644397311156	0.755953147436607	0.830872421315078
data_8w_LFD_vs_8w_HFD	PS 40:6|PS 18:0_22:6	0.0613012404399997	0.0305048570931626	0.0566672965069015	0.112143526151087
data_8w_LFD_vs_8w_HFD	PS 40:7	0.0134182119200002	0.00355728657932679	0.000792414041084521	0.00349204243487832
data_8w_LFD_vs_8w_HFD	PS 22:0/20:3	-0.68746	0.0878668310134489	0.000000335690680203925	0.00000632131373184006
data_8w_LFD_vs_8w_HFD	PS 22:0/20:4	-0.167273	0.0544217250314721	0.00613095856393784	0.0186237621840317
data_8w_LFD_vs_8w_HFD	PS 22:0/22:5	-0.164138	0.0314266624609255	0.0000574681742740881	0.00041075062955611
data_8w_LFD_vs_8w_HFD	PS 22:0/22:6	0.0124290509900028	0.0241782958457841	0.613167266177655	0.716654794749535
data_8w_LFD_vs_8w_HFD	SM 34:0;2O	0.0042730335400008	0.0050036688989552	0.404338807295322	0.529741182905512
data_8w_LFD_vs_8w_HFD	SM 34:1;2O|SM 18:1;2O/16:0	0.0071724244700243	0.0561906587371765	0.899845253442254	0.93518199126582
data_8w_LFD_vs_8w_HFD	SM 35:1;2O|SM 18:1;2O/17:0	0.00162298242000077	0.00227346882711333	0.484456664472818	0.606314
data_8w_LFD_vs_8w_HFD	SM 36:0;2O	-0.00444638	0.0014668710376071	0.00657211693656491	0.0197647939320773
data_8w_LFD_vs_8w_HFD	SM 36:1;2O|SM 18:1;2O/18:0	-0.0605792	0.0172161596635251	0.002452547798258	0.00879683078408143
data_8w_LFD_vs_8w_HFD	SM 36:2;2O	-0.00220343	0.00110494779378136	0.0615082927333529	0.119407058375296
data_8w_LFD_vs_8w_HFD	SM 36:3;2O	0.000368829480000038	0.000428071823237404	0.400235642237753	0.525067980813515
data_8w_LFD_vs_8w_HFD	SM 36:4;2O	0.00285948724000026	0.00395757929831351	0.479249191876312	0.600871714065665
data_8w_LFD_vs_8w_HFD	SM 38:0;2O	-0.015599	0.0041468423393007	0.00142832055617096	0.0057039620252961
data_8w_LFD_vs_8w_HFD	SM 38:1;2O|SM 18:1;2O/20:0	-0.133535	0.035375010731745	0.00138690652922728	0.00556125664790889
data_8w_LFD_vs_8w_HFD	SM 38:2;2O|SM 18:2;2O/20:0	-0.00196647	0.00140996459605325	0.180081922184984	0.281058683779943
data_8w_LFD_vs_8w_HFD	SM 39:1;2O	-0.00276691	0.00615586818950392	0.658455344262611	0.753752014381516
data_8w_LFD_vs_8w_HFD	SM 39:2;2O	0.00382347588999981	0.00135326245973654	0.0112094360691945	0.0304220615270378
data_8w_LFD_vs_8w_HFD	SM 40:1;2O|SM 18:1;2O/22:0	-0.69364	0.228821903218293	0.00717835237807747	0.0212614720163746
data_8w_LFD_vs_8w_HFD	SM 40:2;2O|SM 18:1;2O/22:1	0.140844805380001	0.0401746785112033	0.0025238943522951	0.00899999034875222
data_8w_LFD_vs_8w_HFD	SM 40:3;2O	0.00555142443999984	0.00156699565661883	0.00178413730704289	0.00679248542401398
data_8w_LFD_vs_8w_HFD	SM 41:1;2O|SM 18:1;2O/23:0;d22:0/19:1	0.223066415690003	0.055920310998624	0.000860648168564144	0.00374554082959116
data_8w_LFD_vs_8w_HFD	SM 41:2;2O|SM 18:2;2O/23:0	0.00761540887999996	0.00200224791465277	0.00130144334088699	0.00527863017509636
data_8w_LFD_vs_8w_HFD	SM 41:3;2O	-0.000484842	0.000936198891695953	0.610169542495482	0.714344830238613
data_8w_LFD_vs_8w_HFD	SM 42:1;2O|SM 18:1;2O/24:0	0.0829655649000012	0.0200081669963189	0.000561651999670269	0.00265942765027624
data_8w_LFD_vs_8w_HFD	SM 42:2;2O|SM 18:1;2O/24:1;SM 42:2;2O|SM 18:2;2O/24:0	0.0849376337000252	0.130038046010772	0.521899493412091	0.639283732726215
data_8w_LFD_vs_8w_HFD	SM 42:3;2O|SM 18:2;2O/24:1	0.0239583238000103	0.0219843443090268	0.290184727159781	0.409908951002391
data_8w_LFD_vs_8w_HFD	TG 40:1|TG 8:0_16:0_16:1	-0.00406826	0.00353565982928099	0.258246454201303	0.373724914870782
data_8w_LFD_vs_8w_HFD	TG 42:2|TG 8:0_16:0_18:2	-0.00390162	0.00142914998662833	0.00818893974208338	0.0237096682301835
data_8w_LFD_vs_8w_HFD	TG 44:0|TG 12:0_14:0_18:0	-0.0056835	0.00272354769565648	0.0462723883666417	0.0955905541953915
data_8w_LFD_vs_8w_HFD	TG 44:1|TG 10:0_16:0_18:1	-0.0166524	0.00660673230988453	0.0213756555267692	0.051301573264246
data_8w_LFD_vs_8w_HFD	TG 44:2|TG 10:0_16:0_18:2	-0.00743682	0.0025274423917198	0.00870832757155088	0.0248606249506199
data_8w_LFD_vs_8w_HFD	TG 46:0|TG 14:0_16:0_16:0	-0.0379011	0.0174017143396744	0.0368256162591219	0.0796370217335073
data_8w_LFD_vs_8w_HFD	TG 46:1|TG 14:0_16:0_16:1	-0.107443	0.0430380704075738	0.0224724714756728	0.0534622061928542
data_8w_LFD_vs_8w_HFD	TG 46:2|TG 14:0_16:1_16:1	-0.0549175	0.0276442399674722	0.0624094102384832	0.120964557611882
data_8w_LFD_vs_8w_HFD	TG 46:3|TG 14:1_16:1_16:1	-0.0068927	0.00531178518119379	0.210800918597033	0.318937360151753
data_8w_LFD_vs_8w_HFD	TG 47:1|TG 15:0_16:0_16:1	-0.00613647	0.00199278350117472	0.0064647197814685	0.0194537603257958
data_8w_LFD_vs_8w_HFD	TG 47:2|TG 15:0_16:1_16:1	-0.00873629	0.0034034727446833	0.019402204120331	0.0471664306718672
data_8w_LFD_vs_8w_HFD	TG 48:0|TG 16:0_16:0_16:0	-0.218496	0.0534888145864955	0.00069522322700274	0.00315167862907909
data_8w_LFD_vs_8w_HFD	TG 48:1|TG 14:0_16:0_18:1	-0.815746	0.311204987751786	0.017307621326752	0.0430579847641147
data_8w_LFD_vs_8w_HFD	TG 48:3|TG 14:1_16:1_18:1;TG 16:1_16:1_16:1	-0.18985	0.120604483988222	0.132864355038521	0.222014976883481
data_8w_LFD_vs_8w_HFD	TG 49:1|TG 15:0_16:0_18:1	-0.0514926	0.0126814875910783	0.000734029078817077	0.00328745263956512
data_8w_LFD_vs_8w_HFD	TG 49:2|TG 15:0_16:1_18:1	-0.0766428	0.026318778059124	0.00929926311483648	0.0260912276276444
data_8w_LFD_vs_8w_HFD	TG 49:3|TG 15:0_16:1_18:2	-0.0323801	0.0140105334355005	0.0328785029383997	0.0725097829124804
data_8w_LFD_vs_8w_HFD	TG 49:4|TG 15:1_16:1_18:2	-0.0055127	0.00380086269596559	0.164155191543995	0.261707527775773
data_8w_LFD_vs_8w_HFD	TG 50:0|TG 16:0_16:0_18:0	-0.604899	0.164080177074863	0.00168827105888064	0.00647280744266218
data_8w_LFD_vs_8w_HFD	TG 50:1|TG 16:0_16:0_18:1	-5.8663	1.99250642122656	0.00867531296770673	0.024795290303498
data_8w_LFD_vs_8w_HFD	TG 50:2|TG 16:0_16:1_18:1;TG 14:0_18:1_18:1	-6.97584	2.66315145598358	0.0173755881115243	0.0431612782313663
data_8w_LFD_vs_8w_HFD	TG 50:4|TG 16:1_16:1_18:2	-0.892017	0.532985645200542	0.111492653559413	0.191667146006631
data_8w_LFD_vs_8w_HFD	TG 51:1|TG 16:0_17:0_18:1	-0.0920505	0.0218086926866691	0.000514020026521209	0.0024672961273018
data_8w_LFD_vs_8w_HFD	TG 51:2|TG 16:0_17:1_18:1	-0.567929	0.173474997390489	0.00421797907493427	0.0137308680524456
data_8w_LFD_vs_8w_HFD	TG 51:3|TG 16:1_17:1_18:1	-0.307665	0.0987156546644804	0.00595772290966261	0.0182078722632385
data_8w_LFD_vs_8w_HFD	TG 51:4|TG 16:1_17:1_18:2	-0.0761259	0.0305823623181576	0.0228138104607964	0.0541164806279355
data_8w_LFD_vs_8w_HFD	TG 52:0|TG 16:0_18:0_18:0	-0.258252	0.0654744552516399	0.000950740316912457	0.00407268143646004
data_8w_LFD_vs_8w_HFD	TG 52:1|TG 16:0_18:0_18:1	-2.898	0.830053547811979	0.0026063203004948	0.0092133893077419
data_8w_LFD_vs_8w_HFD	TG 52:2|TG 16:0_18:1_18:1	-20.5385	5.77387482202963	0.00225189423407865	0.00823396129204562
data_8w_LFD_vs_8w_HFD	TG 52:3|TG 16:0_18:1_18:2;TG 16:1_18:1_18:1	-16.7048	5.0245969234026	0.00377072464272348	0.0125162493903554
data_8w_LFD_vs_8w_HFD	TG 52:4|TG 16:1_18:1_18:2	-9.5222	3.30115376065222	0.00987001705723845	0.0273169041900732
data_8w_LFD_vs_8w_HFD	TG 52:5|TG 16:1_18:1_18:3	-2.29564	1.14730671333485	0.0607179511041815	0.118294901952277
data_8w_LFD_vs_8w_HFD	TG 52:6|TG 16:1_16:1_20:4	-0.204622	0.147947821918902	0.183560444779714	0.285214832637727
data_8w_LFD_vs_8w_HFD	TG 52:7|TG 14:0_16:1_22:6;TG 16:1_16:1_20:5	-0.0163213	0.0129960970104698	0.22522495812861	0.335779961935955
data_8w_LFD_vs_8w_HFD	TG 53:2|TG 16:0_18:1_19:1;TG 17:0_18:1_18:1	-0.291024	0.089706584258961	0.00450286644901857	0.0144469424209665
data_8w_LFD_vs_8w_HFD	TG 53:3|TG 17:1_18:1_18:1	-0.316046	0.0961664301320805	0.00410201653436393	0.013424781385191
data_8w_LFD_vs_8w_HFD	TG 53:4|TG 17:1_18:1_18:2	-0.108749	0.0369891196673446	0.00875479028022712	0.0249787023379907
data_8w_LFD_vs_8w_HFD	TG 53:5|TG 16:1_17:1_20:3	-0.0504389	0.0189442168120823	0.0158641413589018	0.0402439565249654
data_8w_LFD_vs_8w_HFD	TG 54:1|TG 16:0_20:0_18:1	-0.618003	0.228338830412931	0.0144488338815684	0.0372519698178826
data_8w_LFD_vs_8w_HFD	TG 54:2|TG 16:0_18:1_20:1	-4.46343	1.91133820279951	0.0313075311096902	0.0697368845828222
data_8w_LFD_vs_8w_HFD	TG 54:3|TG 18:1_18:1_18:1	-3.99008	1.4795876866935	0.0147530919814005	0.0378569907447259
data_8w_LFD_vs_8w_HFD	TG 54:4|TG 18:1_18:1_18:2	-5.1766	1.76175610447218	0.00878621008546364	0.025023446860616
data_8w_LFD_vs_8w_HFD	TG 54:5|TG 18:1_18:2_18:2	-4.96324	1.97405702810081	0.0216571786490866	0.0517994854254656
data_8w_LFD_vs_8w_HFD	TG 54:6|TG 16:1_18:2_20:3;TG 18:2_18:2_18:2	-4.30023	1.27041594097673	0.00330001993929745	0.0111967412493419
data_8w_LFD_vs_8w_HFD	TG 54:7|TG 16:0_18:2_20:5;TG 18:2_18:2_18:3	-0.800497	0.37437711090662	0.0464659614837263	0.0959499567373783
data_8w_LFD_vs_8w_HFD	TG 55:2|TG 19:0_18:1_18:1	-0.0661656	0.0155978210807305	0.000307121062888811	0.00162382799557626
data_8w_LFD_vs_8w_HFD	TG 55:3|TG 18:1_18:1_19:1	-0.063113	0.0169902421138236	0.00158593665244912	0.00614299513480292
data_8w_LFD_vs_8w_HFD	TG 55:4|TG 18:1_19:1_18:2	-0.0627889	0.0149654022092062	0.000349487130863081	0.00180876214873747
data_8w_LFD_vs_8w_HFD	TG 55:5|TG 17:0_18:1_20:4	-0.0293176	0.0109256291156431	0.014070331151532	0.0365649370052551
data_8w_LFD_vs_8w_HFD	TG 56:1|TG 16:0_22:0_18:1	-0.0555311	0.0192556620634666	0.00988342861065193	0.0273385686314982
data_8w_LFD_vs_8w_HFD	TG 56:10|TG 18:2_18:3_20:5	-0.00460486	0.00410551750651736	0.272934405247638	0.38992904817404
data_8w_LFD_vs_8w_HFD	TG 56:2|TG 16:0_18:1_22:1	-0.405015	0.184219167384923	0.0412256695210177	0.0874906276440843
data_8w_LFD_vs_8w_HFD	TG 56:3|TG 18:1_18:1_20:1	-0.808509	0.371975994587676	0.043317148584004	0.0909437218984921
data_8w_LFD_vs_8w_HFD	TG 56:4|TG 18:1_18:1_20:2	-0.450625	0.144458567726995	0.00592241020875425	0.0181172119506178
data_8w_LFD_vs_8w_HFD	TG 56:5|TG 18:1_18:1_20:3	-1.84809	0.573999339447696	0.00475250658175024	0.0150701244975707
data_8w_LFD_vs_8w_HFD	TG 56:6|TG 16:0_18:1_22:5;TG 18:1_18:1_20:4	-2.5913	0.673503722603569	0.00117972772683749	0.00487833357313879
data_8w_LFD_vs_8w_HFD	TG 56:7|TG 16:0_18:1_22:6;TG 16:0_18:2_22:5	-3.25014	0.930069493271744	0.00258748848154598	0.00917869072396007
data_8w_LFD_vs_8w_HFD	TG 56:8|TG 16:1_18:1_22:6	-1.64997	0.631691436038598	0.0164285846850505	0.0413119417657974
data_8w_LFD_vs_8w_HFD	TG 56:9|TG 16:1_18:2_22:6	-0.0910971	0.0642101798392269	0.167924477157214	0.265640788420587
data_8w_LFD_vs_8w_HFD	TG 58:10|TG 18:2_18:2_22:6	-0.151268	0.064444385579514	0.0305477701339734	0.0683555222010666
data_8w_LFD_vs_8w_HFD	TG 58:2|TG 16:0_24:0_18:2	-0.0235736	0.00958378921552621	0.0242490543379039	0.0568740733335011
data_8w_LFD_vs_8w_HFD	TG 58:3|TG 18:1_18:1_22:1	-0.065081	0.0316857212821007	0.0547985530902208	0.109240112349235
data_8w_LFD_vs_8w_HFD	TG 58:4|TG 18:1_22:1_18:2	-0.0840416	0.0280664975377442	0.00777989386369064	0.0226998571851188
data_8w_LFD_vs_8w_HFD	TG 58:5|TG 18:1_18:1_22:3	-0.118096	0.0323006967056756	0.00180685751041996	0.00686830308308705
data_8w_LFD_vs_8w_HFD	TG 58:6|TG 16:0_18:1_24:5	-0.261036	0.0617672276408029	0.00050789497334037	0.00244028831155491
data_8w_LFD_vs_8w_HFD	TG 58:7|TG 18:1_18:2_22:4	-0.261362	0.0587707721553831	0.000311289747556168	0.00164055393329925
data_8w_LFD_vs_8w_HFD	TG 58:8|TG 18:1_18:1_22:6	-0.416263	0.120979868693447	0.00291585205161285	0.0100972218051254
data_8w_LFD_vs_8w_HFD	TG 58:8|TG 18:1_18:2_22:5	-0.440774	0.12453223974633	0.00234225652459356	0.00847574866549156
data_8w_LFD_vs_8w_HFD	TG 58:9|TG 18:1_18:2_22:6;TG 18:2_18:2_22:5	-0.30332	0.122932808638281	0.0238706697111266	0.0562149104885406
data_8w_LFD_vs_8w_HFD	TG 60:10|TG 18:2_20:4_22:4	-0.0939243	0.0246600135901647	0.00128612328757613	0.00523429727013528
data_8w_LFD_vs_8w_HFD	TG 60:12|TG 16:0_22:6_22:6;TG 20:4_20:4_20:4	-0.0384206	0.0183421392449417	0.0505864359690849	0.102656923770746
data_8w_LFD_vs_8w_HFD	TG 60:4|TG 24:0_18:2_18:2	-0.00664266	0.00283866637526629	0.0310017109113201	0.0691500576864799
data_8w_LFD_vs_8w_HFD	TG 60:8|TG 18:0_20:4_22:4	-0.0266708	0.00882289394281731	0.00731146934086991	0.0216034724761008
data_8w_LFD_vs_8w_HFD	TG 60:9|TG 18:1_20:4_22:4	-0.0509931	0.0127129612746107	0.000467415209124338	0.0022794870703194
data_8w_LFD_vs_8w_HFD	TG 62:13|TG 18:1_22:6_22:6	-0.00372597	0.00290186575144986	0.207055808873554	0.314242169945728
data_8w_LFD_vs_8w_HFD	TG 62:14|TG 20:4_20:4_22:6	-0.000576261	0.000969781457694957	0.555851907353957	0.667875563449076
data_8w_LFD_vs_8w_HFD	1,2-Dimethylbenzene	-0.00041145	0.000758879447042779	0.593491120856132	0.700683030555009
data_8w_LFD_vs_8w_HFD	1,3-Dimethyluric acid	-8.3672e-05	0.0026634666701499	0.975274292455329	0.984526332061254
data_8w_LFD_vs_8w_HFD	16-Hydroxypalmitic acid	0.0151709186400003	0.00804536985074547	0.0748758544557131	0.140027571969126
data_8w_LFD_vs_8w_HFD	1-Methyladenine	0.000674179419999612	0.00180433909872903	0.710998661292498	0.798039762881263
data_8w_LFD_vs_8w_HFD	1-Methylxanthine	0.00536060817999998	0.00188676874144483	0.0103430525056291	0.0284111926201766
data_8w_LFD_vs_8w_HFD	27-Hydroxycholesterol	-0.0121835	0.0141088280939294	0.396730096735959	0.52158715188487
data_8w_LFD_vs_8w_HFD	2-Hydroxymyristic acid	-9.53666e-06	0.000154544009307013	0.951475135626811	0.971526080542008
data_8w_LFD_vs_8w_HFD	2-Methylpyrrolidine	0.228349084030004	0.0819648037916082	0.0119878339782734	0.0320289906723381
data_8w_LFD_vs_8w_HFD	3,4-Dihydroxymandelic acid	-0.00947835	0.0601231965626796	0.875562175787141	0.91822982630556
data_8w_LFD_vs_8w_HFD	3-Amino-2-oxazolidinone	0.0358290367499993	0.00878271962307138	0.000609400696745633	0.00283884473003484
data_8w_LFD_vs_8w_HFD	3beta,7alpha-Dihydroxy-5-cholestenoate	0.0000409728800000045	0.000056480689785729	0.47751297349681	0.599616188315051
data_8w_LFD_vs_8w_HFD	3-dehydrocholate	0.0289212016999999	0.0363922243889923	0.435503080750021	0.559785529890287
data_8w_LFD_vs_8w_HFD	4-Hydroxyquinoline	0.0269920902100003	0.0127475353654053	0.0479889289369164	0.098554444662392
data_8w_LFD_vs_8w_HFD	Acetylcholine	0.00024403409999999	0.000290301134906256	0.410480942747026	0.534925391453138
data_8w_LFD_vs_8w_HFD	Ala	-0.000127771	0.000385949300446724	0.741603934738042	0.819326237181766
data_8w_LFD_vs_8w_HFD	Allocholic acid(ACA)	0.0589745149100029	0.0586732286703488	0.326850757942648	0.450524017704731
data_8w_LFD_vs_8w_HFD	Amino-nitrotoluene	-0.00454026	0.00517114100228189	0.390723305306213	0.515628383498442
data_8w_LFD_vs_8w_HFD	Asp	0.000529886949999999	0.000148994426828821	0.00225383882931621	0.0082349215733822
data_8w_LFD_vs_8w_HFD	CA	0.0651011532199993	0.073484382048141	0.386415842191278	0.510907902610991
data_8w_LFD_vs_8w_HFD	CAR 10:0	0.000341848960000046	0.000916262467817043	0.71332815485836	0.800104157201954
data_8w_LFD_vs_8w_HFD	CAR 12:0	0.000102015930000044	0.00144870337033266	0.944496095805583	0.967370492974214
data_8w_LFD_vs_8w_HFD	CAR 12:0;O	-0.00522044	0.0023009380937589	0.0261264883839797	0.0602260993714192
data_8w_LFD_vs_8w_HFD	CAR 12:1	-0.00103178	0.00211829729479875	0.632038467681713	0.731378004672575
data_8w_LFD_vs_8w_HFD	CAR 13:0	-0.00901957	0.00751687917434321	0.233807040413863	0.345836637421835
data_8w_LFD_vs_8w_HFD	CAR 14:0;O	0.00101503	0.00348891610248401	0.771947430295976	0.841749358291558
data_8w_LFD_vs_8w_HFD	CAR 14:1	0.00157794502000003	0.00156738660541756	0.323770548517216	0.447917661921529
data_8w_LFD_vs_8w_HFD	CAR 16:2	0.000170497509999954	0.00102375729237167	0.868908043200477	0.914151558432497
data_8w_LFD_vs_8w_HFD	CAR 2:0	0.00212869270999992	0.027574658678954	0.938685935062934	0.964139002027709
data_8w_LFD_vs_8w_HFD	CAR 3:0	-0.0101255	0.00369169755509911	0.0133774140754954	0.0350050740363681
data_8w_LFD_vs_8w_HFD	CAR 4:0	-0.000295458	0.000474622993174533	0.535511317999603	0.65123283977299
data_8w_LFD_vs_8w_HFD	CAR 5:0	-0.0272538	0.0194005735819051	0.177105178139361	0.277651921924531
data_8w_LFD_vs_8w_HFD	CAR 5:1	0.0000472655499999836	0.0012170272548104	0.969152671294229	0.980771285377542
data_8w_LFD_vs_8w_HFD	CDCA	0.00101072952000001	0.000704267523201801	0.167318997952688	0.265232019596678
data_8w_LFD_vs_8w_HFD	Cepanone	0.00197869833999996	0.00145431474198252	0.190444072812731	0.293673757635001
data_8w_LFD_vs_8w_HFD	Cholesterol	0.24299681084999	0.164460843588093	0.156816024431682	0.252307346571645
data_8w_LFD_vs_8w_HFD	Choline	0.343604546849985	0.28021832316488	0.23556946544883	0.34760340652124
data_8w_LFD_vs_8w_HFD	Ciliatine	-0.0142009	0.0118446861629997	0.246109693988648	0.359794882582388
data_8w_LFD_vs_8w_HFD	Cinnamic acid	0.0026723449799999	0.000554921930926961	0.00010821617136441	0.000686303594559781
data_8w_LFD_vs_8w_HFD	Aconitic acid	0.00123234221000001	0.000660887564247594	0.0770370225023594	0.143411886757244
data_8w_LFD_vs_8w_HFD	Citric Acid	0.0268494363700008	0.0233329330848056	0.264904481419307	0.381149557951546
data_8w_LFD_vs_8w_HFD	Citrulline	0.000189549	0.00008537923997908	0.0379957360596826	0.0818307186081748
data_8w_LFD_vs_8w_HFD	Cortisol	0.000528418979999995	0.000875241800061059	0.549769017674041	0.662677422146919
data_8w_LFD_vs_8w_HFD	DCA	0.00102307291000002	0.000710138196632208	0.165766215214461	0.263674915428851
data_8w_LFD_vs_8w_HFD	D-Galactose	-0.0114975	0.00806058695779015	0.170745947216965	0.269147507267952
data_8w_LFD_vs_8w_HFD	D-Histidine	0.00488683178000018	0.00129189102380352	0.00136369268952799	0.00548164155002385
data_8w_LFD_vs_8w_HFD	Dimethylglycine	0.000212709560000003	0.0000657025229627192	0.00311241360923293	0.0106860988995823
data_8w_LFD_vs_8w_HFD	DL-2-Aminooctanoic acid	0.142543150230016	0.0788686307712842	0.0873545997899109	0.158227199619461
data_8w_LFD_vs_8w_HFD	Epsilon-caprolactam	2.22316	0.441450887936008	0.0000806104474322761	0.000537869015346666
data_8w_LFD_vs_8w_HFD	Erythronic acid	0.00117012020001766	0.14675761210001	0.993703714649052	0.996757506027814
data_8w_LFD_vs_8w_HFD	FA 12:0	0.00894176787999993	0.00302495214739722	0.00681420438335142	0.0203428930859077
data_8w_LFD_vs_8w_HFD	FA 16:1; O2	0.00013377096999998	0.000377826486814169	0.727411759347864	0.80977898448548
data_8w_LFD_vs_8w_HFD	FA 18:1; O	0.00159609139000008	0.00206950035833166	0.450568092453142	0.573727277152298
data_8w_LFD_vs_8w_HFD	FA 18:2; O	0.0109723780999998	0.00539916520596158	0.0485550029309527	0.0994666503556252
data_8w_LFD_vs_8w_HFD	FA 20:4; O	0.00538958704999997	0.00260657216964026	0.0496472800364834	0.101196121173448
data_8w_LFD_vs_8w_HFD	FA 22:6; O	0.00163379289999999	0.000474467474201095	0.0025890056964438	0.00917869072396007
data_8w_LFD_vs_8w_HFD	FA 5:0; O	-3.30927e-05	0.000036560906800618	0.376599527068771	0.500810252567956
data_8w_LFD_vs_8w_HFD	Fumaric acid	0.0250144310599993	0.0126912169601602	0.0642998642413077	0.123746908539875
data_8w_LFD_vs_8w_HFD	GCA	0.00079669872999997	0.00172838763402816	0.649876166045546	0.746024316285813
data_8w_LFD_vs_8w_HFD	GLCS	0.190917008379999	0.249216293300411	0.452335138419083	0.575378757521391
data_8w_LFD_vs_8w_HFD	Glu-Leu	0.0189316006799999	0.0138326281109276	0.187620845989183	0.290234332373789
data_8w_LFD_vs_8w_HFD	Glutamine	-0.00616006	0.00160658009247211	0.00116391555175047	0.00483335923780349
data_8w_LFD_vs_8w_HFD	Glycerol 3-phosphate	-0.000849497	0.000705714342433094	0.24278711090328	0.356107158472876
data_8w_LFD_vs_8w_HFD	Glycerophosphocholine	-0.0165839	0.125363096741633	0.896178535494213	0.932218429217859
data_8w_LFD_vs_8w_HFD	Gly-Phe	0.00247627432999992	0.00094259094760607	0.0163204983823361	0.0411231682181553
data_8w_LFD_vs_8w_HFD	GUDCA	-1.9284e-07	0.000150229868279703	0.998987513271317	0.999363668116196
data_8w_LFD_vs_8w_HFD	His	0.000868483509999966	0.000365489760222476	0.0273136690853773	0.0622856446884885
data_8w_LFD_vs_8w_HFD	Homoserine	0.0225525343299998	0.0050831259137348	0.000166923946072011	0.000974087771118672
data_8w_LFD_vs_8w_HFD	Hypoxanthine	0.417894749709984	0.223107831383466	0.0773930029493943	0.144017548985722
data_8w_LFD_vs_8w_HFD	Indan-1-ol	-0.000141125	0.000909258353340766	0.877201107564689	0.919439103423778
data_8w_LFD_vs_8w_HFD	Indoline	1.84757034484008	0.713921400996396	0.0183293331209841	0.0451557382153131
data_8w_LFD_vs_8w_HFD	Inositol	-0.00159037	0.00235013811773925	0.507141197954759	0.626536286950921
data_8w_LFD_vs_8w_HFD	Jasmonic acid	0.000692106040000044	0.000258756827955343	0.0134600261354418	0.0351843502184321
data_8w_LFD_vs_8w_HFD	Lactic acid	-0.0403539	0.125773159721594	0.752021980957784	0.828323873738878
data_8w_LFD_vs_8w_HFD	L-Aspartic acid	0.00198338805000002	0.000436946309817065	0.000192025809895803	0.00109575567045437
data_8w_LFD_vs_8w_HFD	L-Carnitine	-0.0188544	0.126933523981545	0.883408922035763	0.923984208991048
data_8w_LFD_vs_8w_HFD	LEA(Linoleoyl ethanolamide)	0.0179055150400001	0.00519594160590811	0.00203578811418782	0.00759117944178488
data_8w_LFD_vs_8w_HFD	Leu	0.527768238910001	0.15473293495068	0.00311584900070138	0.010690397132049
data_8w_LFD_vs_8w_HFD	L-Glutamic acid	-0.0522675	0.0143538796257285	0.00113720635435173	0.00476273853265021
data_8w_LFD_vs_8w_HFD	L-Glutamine	-0.00555144	0.00113196466283849	0.000114265293071339	0.000717234454970864
data_8w_LFD_vs_8w_HFD	L-Methionine	0.120584938789994	0.0413530758608176	0.00883534946778954	0.0251061352259417
data_8w_LFD_vs_8w_HFD	Lolitriol	0.00520990183999991	0.00455756374562811	0.267960169803631	0.384505566048821
data_8w_LFD_vs_8w_HFD	LPA 16:1	0.00424546	0.00157878837652326	0.0149960002813503	0.0383678176932617
data_8w_LFD_vs_8w_HFD	LPA 20:4	0.0028213048199998	0.00300615819283558	0.360404206774313	0.484497253258385
data_8w_LFD_vs_8w_HFD	LPA 22:6	0.00387007907999997	0.00183394348478186	0.0490934517752418	0.10028928372339
data_8w_LFD_vs_8w_HFD	L-Tryptophan	0.00754454393000013	0.00162771454628099	0.000177295046108669	0.00102604792641613
data_8w_LFD_vs_8w_HFD	L-Tyrosine	0.0115162844900002	0.00197410890725636	0.000015872468551073	0.000146074447417394
data_8w_LFD_vs_8w_HFD	Lys	0.00107335145000006	0.0005138577625442	0.0512000236274018	0.103542055216753
data_8w_LFD_vs_8w_HFD	Malic acid	0.00158325030999957	0.00143062171552186	0.283000557155409	0.401021033232998
data_8w_LFD_vs_8w_HFD	Methionine sulfoxide	0.00156410096999999	0.000538108182304581	0.00941974750906627	0.0263688300768373
data_8w_LFD_vs_8w_HFD	Monoethylhexyl phthalic acid	0.000799427519999296	0.0100475618102009	0.937063726663341	0.963229898329566
data_8w_LFD_vs_8w_HFD	N-a-Acetyl-L-arginine	-0.000740887	0.00156717079873645	0.641933416940485	0.740209697976379
data_8w_LFD_vs_8w_HFD	N-Heptanoylglycine	0.0846415514100052	0.0290385987577376	0.00906352652194878	0.0255911337090318
data_8w_LFD_vs_8w_HFD	Nicotyrine	0.0158570866399999	0.00646587527366681	0.0242162609423585	0.0568373986451521
data_8w_LFD_vs_8w_HFD	N-Undecanoylglycine	0.0265685915399998	0.00618028439488269	0.000440170396374924	0.00217026612351624
data_8w_LFD_vs_8w_HFD	Octylamine	0.0090649576199993	0.00534707381343296	0.107242791677849	0.185758269897379
data_8w_LFD_vs_8w_HFD	Ornithine	0.000527672849999978	0.000203816122016447	0.0185238423657223	0.0455056358367166
data_8w_LFD_vs_8w_HFD	PC 30:0	0.0952035722499998	0.0872111952602035	0.278357547989951	0.395752363261532
data_8w_LFD_vs_8w_HFD	p-Cresol sulfate	-0.00236069	0.00177846869814795	0.20069589673067	0.306585681870003
data_8w_LFD_vs_8w_HFD	Penicillamine	0.00117968135000002	0.000259642989870286	0.000251680548360198	0.00137987454061761
data_8w_LFD_vs_8w_HFD	Petromyzonol	-0.000253532	0.00192158046736934	0.895357051138607	0.931902236899366
data_8w_LFD_vs_8w_HFD	Phe	0.0865895214900005	0.0191254969479306	0.000225411053119889	0.00125693542022593
data_8w_LFD_vs_8w_HFD	Phe-Pro	0.00817824128000053	0.00478435212214571	0.103697168482552	0.180869731703091
data_8w_LFD_vs_8w_HFD	Phosphoric acid	0.0199359108500006	0.0492029786472973	0.688921364219642	0.780055272714932
data_8w_LFD_vs_8w_HFD	Pipecolic acid	0.00233618116000008	0.00079897411710528	0.00906328796736784	0.0255911337090318
data_8w_LFD_vs_8w_HFD	Pipericine	0.0127962823300001	0.00423051005159172	0.00560976633851688	0.0172738465367161
data_8w_LFD_vs_8w_HFD	Pregnanediol 3-O-glucuronide	-0.0104556	0.00613919149453101	0.105754318042231	0.183542410894988
data_8w_LFD_vs_8w_HFD	Pro	0.0105675549399997	0.00289055580372237	0.00151979800626422	0.00596228448611348
data_8w_LFD_vs_8w_HFD	Pro-leu	-0.00281403	0.0392019520813111	0.942965532268437	0.966455776844519
data_8w_LFD_vs_8w_HFD	Pyroglutamic acid	0.00148881077999994	0.000845052913392809	0.0939418430753272	0.167433295848854
data_8w_LFD_vs_8w_HFD	Pyrrolidine	0.0576682161799977	0.0195947947657427	0.00836151654471284	0.0240528701544736
data_8w_LFD_vs_8w_HFD	Ricinoleic acid	0.00131409278999998	0.000674840441177244	0.0551027142496135	0.109623278734705
data_8w_LFD_vs_8w_HFD	Schidigeragenin C	-6.89503e-05	0.000204021877463789	0.739045351976594	0.817709840288679
data_8w_LFD_vs_8w_HFD	TCA	0.497881844390007	0.729714371875261	0.502732249158619	0.62313344098243
data_8w_LFD_vs_8w_HFD	TCDCS	-0.000213793	0.00026984223687406	0.43776151088926	0.562098179206351
data_8w_LFD_vs_8w_HFD	Trp	0.0567691254100004	0.0134473362442741	0.000422733472341004	0.00211409916300465
data_8w_LFD_vs_8w_HFD	Tyr	0.471762789529983	0.10583716888572	0.000272204871563259	0.00147751114320811
data_8w_LFD_vs_8w_HFD	UDCA	0.00150559355999998	0.00087940064751507	0.1010745005674	0.177369446156986
data_8w_LFD_vs_8w_HFD	Val	0.744381211770101	0.603895611960201	0.233570622200049	0.345591346718477
data_8w_LFD_vs_8w_HFHC	13-Docosenamide	-0.00729437	0.0303008973657973	0.812484134177328	0.874268641963121
data_8w_LFD_vs_8w_HFHC	BMP 32:0|BMP 16:0_16:0	0.692818652640032	0.0949484760551957	0.000000885211564079489	0.0000141633850252718
data_8w_LFD_vs_8w_HFHC	BMP 32:1|BMP 16:1_16:0	-0.15048	0.0307619721976233	0.0000914564867839806	0.000594649348332496
data_8w_LFD_vs_8w_HFHC	BMP 32:2|BMP 16:1_16:1	-0.0185432	0.0028854174442961	0.00000386099079306544	0.0000470234102558418
data_8w_LFD_vs_8w_HFHC	BMP 36:0|BMP 18:0_18:0	0.000820377260000193	0.00210936609718655	0.701896790719804	0.791673661360213
data_8w_LFD_vs_8w_HFHC	BMP 36:0|BMP 18:1_18:0	0.0255384405900003	0.0050381399512722	0.0000799818101096273	0.000536164764147235
data_8w_LFD_vs_8w_HFHC	BMP 36:2|BMP 18:2_18:1	-0.209975	0.081245364248142	0.0186998275106093	0.0458689155771258
data_8w_LFD_vs_8w_HFHC	BMP 36:4|BMP 18:2_18:2	-0.0337367	0.00916751913275531	0.00171325088827394	0.00655830832602752
data_8w_LFD_vs_8w_HFHC	C18-Sphingosine	-0.052025	0.00636458398806708	0.000000180119377251669	0.00000395454919741782
data_8w_LFD_vs_8w_HFHC	CAR 16:0	-0.224219	0.146368998244713	0.14152655177985	0.233382956387385
data_8w_LFD_vs_8w_HFHC	CAR 16:1	-0.202026	0.155141899014521	0.208655411168966	0.316081959493582
data_8w_LFD_vs_8w_HFHC	CAR 18:0	0.000856132619999532	0.0144769729987332	0.953455104041096	0.972524206121918
data_8w_LFD_vs_8w_HFHC	CAR 18:1	-0.864506	0.614254002054885	0.175430777873022	0.275291374508435
data_8w_LFD_vs_8w_HFHC	CAR 18:2	-0.0238167	0.0796654446351058	0.768287212627361	0.839673221092624
data_8w_LFD_vs_8w_HFHC	CAR 20:1	-0.0139414	0.00634785770540287	0.0413958527741101	0.0877472534945317
data_8w_LFD_vs_8w_HFHC	CAR 22:1	-0.134528	0.0804200817091455	0.111608054125486	0.191798186380617
data_8w_LFD_vs_8w_HFHC	CE 16:1	-0.0307495	0.00637605091880846	0.000136480433221497	0.000832139727338043
data_8w_LFD_vs_8w_HFHC	CE 18:1	-0.0150997	0.0038849373589494	0.0010809038548753	0.00455430746425944
data_8w_LFD_vs_8w_HFHC	CE 18:2	-0.0236818	0.00724014082635394	0.00424540079154129	0.0137834763099378
data_8w_LFD_vs_8w_HFHC	CE 18:3	-0.0138274	0.00328444943655969	0.00052646361631736	0.0025146984053559
data_8w_LFD_vs_8w_HFHC	CE 20:4	0.00479317823000003	0.000778547056736627	0.000000448880623942378	0.00000810966618015456
data_8w_LFD_vs_8w_HFHC	CE 20:5	-0.00717783	0.0013416785476637	0.000043821132206382	0.000329060565956978
data_8w_LFD_vs_8w_HFHC	CE 22:6	-0.0404103	0.00780404834123918	0.0000632414478003303	0.000443956475518147
data_8w_LFD_vs_8w_HFHC	Cer 32:1;2O|Cer 18:1;2O/14:0	-0.00266683	0.000281851941068491	0.0000000207104414149912	0.000000729484324948181
data_8w_LFD_vs_8w_HFHC	Cer 34:1;2O|Cer 18:1;2O/16:0	-0.0312742	0.00896092156103552	0.00261354236471322	0.00922559727298912
data_8w_LFD_vs_8w_HFHC	Cer 34:2;2O|Cer 18:2;2O/16:0	-0.00430886	0.000589310056983278	0.000000799343716780898	0.0000130019496257783
data_8w_LFD_vs_8w_HFHC	Cer 36:1;2O|Cer 18:1;2O/18:0	-0.0179058	0.00334183889169704	0.0000213988209337202	0.000186753346330649
data_8w_LFD_vs_8w_HFHC	Cer 38:1;2O|Cer 18:1;2O/20:0	-0.0301477	0.00373793839970253	0.000000155298414648835	0.0000034404571860665
data_8w_LFD_vs_8w_HFHC	Cer 39:1;2O|Cer 17:1;2O/22:0	-0.0373732	0.0043192431711534	0.00000007881881296198	0.00000199446911508156
data_8w_LFD_vs_8w_HFHC	Cer 40:1;2O|Cer 18:1;2O/22:0	-0.0827875	0.0122762824045459	0.00000254914185197149	0.0000328436802822432
data_8w_LFD_vs_8w_HFHC	Cer 40:2;2O|Cer 18:1;2O/22:1	-0.0971283	0.0154199499896714	0.00000600896390119553	0.0000665608309055505
data_8w_LFD_vs_8w_HFHC	Cer 41:1;2O|Cer 18:1;2O/23:0	-0.088956	0.00757032655303165	0.000000000231798049556206	0.0000000202657723326283
data_8w_LFD_vs_8w_HFHC	Cer 41:2;2O|Cer 17:1;2O/24:1	-0.113197	0.00720844929043562	0.00000000000599161536813136	0.0000000010476767443704
data_8w_LFD_vs_8w_HFHC	Cer 42:0;2O|Cer 18:0;2O/24:0	0.00243269548999952	0.00283979478074837	0.402902080145603	0.528000156422075
data_8w_LFD_vs_8w_HFHC	Cer 42:1;2O|Cer 18:1;2O/24:0	0.0221443166799998	0.0164493390140517	0.192536038597375	0.296153454279845
data_8w_LFD_vs_8w_HFHC	Cer 42:2;2O|Cer 18:1;2O/24:1	-0.154747	0.0117846933768129	0.000000000000755111234657889	0.000000000234534711425436
data_8w_LFD_vs_8w_HFHC	Cer 42:3;2O|Cer 18:2;2O/24:1	-0.0377729	0.00329323919926676	0.00000000104119708422515	0.0000000688878503292751
data_8w_LFD_vs_8w_HFHC	Cer 43:1;2O|Cer 18:1;2O/25:0	-0.0372299	0.00405609622969975	0.0000000135663656481896	0.00000053136740970829
data_8w_LFD_vs_8w_HFHC	Cer 43:2;2O|Cer 18:1;2O/25:1	-0.0152118	0.00166373910744367	0.0000000260751361274995	0.00000087441004438519
data_8w_LFD_vs_8w_HFHC	Cer 44:3;2O|Cer 18:1;2O/26:2	-0.00645051	0.00130905242452306	0.0000452995278812605	0.000337574563937065
data_8w_LFD_vs_8w_HFHC	CoQ10	-0.00330166	0.000683362658187968	0.00013389543912423	0.000818428922237225
data_8w_LFD_vs_8w_HFHC	CoQ8	-0.00810512	0.00202962456780425	0.000812389481361091	0.00357363782636469
data_8w_LFD_vs_8w_HFHC	CoQ9	-0.0117577	0.00462094804625742	0.020335187579114	0.0490932339188078
data_8w_LFD_vs_8w_HFHC	CL 70:4|CL 16:0_18:1_18:1_18:2	-0.00843963	0.00149763345443484	0.00000959225335208523	0.0000992889480165101
data_8w_LFD_vs_8w_HFHC	CL 70:5|CL 18:1_18:1_18:1_16:2	-0.0435873	0.00413038929620495	0.000000000608694061729792	0.000000043825972444545
data_8w_LFD_vs_8w_HFHC	CL 70:6|CL 16:1_18:1_18:2_18:2	-0.022579	0.00462825227955794	0.000107168916495931	0.000682313413737426
data_8w_LFD_vs_8w_HFHC	CL 70:7|CL 16:1_18:2_18:2_18:2	0.0358180986799991	0.00497151356556559	0.00000105315172537936	0.0000161637330641297
data_8w_LFD_vs_8w_HFHC	CL 72:6|CL 18:1_18:1_18:2_18:2	0.0005046503900004	0.00612366279591308	0.935210949542963	0.961931262387048
data_8w_LFD_vs_8w_HFHC	CL 72:7|CL 18:1_18:2_18:2_18:2	0.0886080248200007	0.0112161303588791	0.000000262680823457614	0.00000524932780264686
data_8w_LFD_vs_8w_HFHC	CL 72:8|CL 18:2_18:2_18:2_18:2	0.179768970279998	0.0187926152537841	0.000000017601597461098	0.000000647950535109293
data_8w_LFD_vs_8w_HFHC	CL 72:9|CL 18:2_18:2_18:2_18:3	0.00778619978999996	0.00133668587564762	0.0000113175415221505	0.000112943800428024
data_8w_LFD_vs_8w_HFHC	CL 74:10|CL 18:2_18:2_18:2_20:4	-0.0005733	0.000802170382789154	0.483969874556445	0.605859500339645
data_8w_LFD_vs_8w_HFHC	CL 74:11|CL 16:1_18:2_18:2_22:6	-0.00327583	0.000419916998450936	0.0000000187708791182533	0.000000675751648257119
data_8w_LFD_vs_8w_HFHC	CL 74:7|CL 18:1_18:1_18:2_20:3	-0.00100449	0.000935989689889587	0.29736510109331	0.418001589133748
data_8w_LFD_vs_8w_HFHC	CL 74:8|CL 18:1_18:2_18:2_20:3	0.00231285392999953	0.00197366373646803	0.256226023026933	0.371898495296754
data_8w_LFD_vs_8w_HFHC	CL 74:9|CL 18:2_18:2_18:2_20:3	0.0179780534800006	0.00270502166502051	0.00000273127674968931	0.0000347333271856594
data_8w_LFD_vs_8w_HFHC	CL 76:11|CL 18:1_18:2_18:2_22:6	-0.00354009	0.000897505953492373	0.00062549296596905	0.00290001284222014
data_8w_LFD_vs_8w_HFHC	CL 76:12|CL 18:2_18:2_18:2_22:6	0.00273637612000004	0.00122345254047207	0.0303685049794748	0.0680165601004156
data_8w_LFD_vs_8w_HFHC	FA 14:0	-0.103109	0.0115010622353746	0.0000000459262666208499	0.00000129973989234498
data_8w_LFD_vs_8w_HFHC	FA 14:1	-0.0203938	0.00300216283172058	0.0000015716759789162	0.0000215544134251365
data_8w_LFD_vs_8w_HFHC	FA 15:0	-0.0586332	0.00541828098637173	0.00000000000365058986194925	0.000000000714931518564141
data_8w_LFD_vs_8w_HFHC	FA 15:1	-0.00493374	0.000712314136493518	0.00000104704686942897	0.0000161205706689442
data_8w_LFD_vs_8w_HFHC	FA 16:0	-1.38716	0.448328534715102	0.00599302958717539	0.0183043498807303
data_8w_LFD_vs_8w_HFHC	FA 16:1	-1.40726	0.236805970776417	0.0000106019739223038	0.000108592603187447
data_8w_LFD_vs_8w_HFHC	FA 16:2	-0.0519684	0.00757781013491153	0.00000157772335458098	0.0000215769093408617
data_8w_LFD_vs_8w_HFHC	FA 17:0	-0.101334	0.00864668259522248	0.000000000738697054130778	0.0000000524153735800622
data_8w_LFD_vs_8w_HFHC	FA 17:1	-0.174128	0.019627543766211	0.0000000313264573833188	0.00000097072364144765
data_8w_LFD_vs_8w_HFHC	FA 18:0	-0.324994	0.170346974780199	0.072494659902223	0.136670718090598
data_8w_LFD_vs_8w_HFHC	FA 18:1	-4.98739	0.78804741316483	0.00000578890951976455	0.0000645615057147317
data_8w_LFD_vs_8w_HFHC	FA 18:2	0.207304869400004	0.233311904424547	0.385501091943857	0.510249620480434
data_8w_LFD_vs_8w_HFHC	FA 18:3	0.0166468341099989	0.0217439449360102	0.453333124299576	0.576348734502915
data_8w_LFD_vs_8w_HFHC	FA 18:4	-0.00016273	0.00150314078980836	0.914953314300248	0.946663446072277
data_8w_LFD_vs_8w_HFHC	FA 19:0	-0.0226898	0.00211570222736272	0.00000000301279441122735	0.00000016209496085021
data_8w_LFD_vs_8w_HFHC	FA 19:1	-0.0565643	0.00619298608623583	0.0000000353433729245675	0.00000106815527060915
data_8w_LFD_vs_8w_HFHC	FA 20:1	-0.271497	0.042719781440304	0.00000548489471327338	0.0000620185785593221
data_8w_LFD_vs_8w_HFHC	FA 20:2	-0.0634403	0.0114750090568708	0.0000300149603290085	0.00024492207628471
data_8w_LFD_vs_8w_HFHC	FA 20:3	-0.326209	0.0453482041806419	0.00000107545733080212	0.0000162513552210098
data_8w_LFD_vs_8w_HFHC	FA 20:4	-0.2016	0.13994637994944	0.166880289761389	0.264758878377109
data_8w_LFD_vs_8w_HFHC	FA 20:5	-0.299679	0.045230820875775	0.0000032127348701118	0.0000398216453773858
data_8w_LFD_vs_8w_HFHC	FA 22:0	-0.00500608	0.00111298504146186	0.00027828240952115	0.00150217274202376
data_8w_LFD_vs_8w_HFHC	FA 22:3	-0.0131366	0.00235159097481772	0.0000265849113347312	0.000221737182103652
data_8w_LFD_vs_8w_HFHC	FA 22:4	0.0264750639299989	0.00491013121430828	0.0000378959137930637	0.000293573408118417
data_8w_LFD_vs_8w_HFHC	FA 22:5	-0.011823	0.012652025200539	0.361528915450112	0.485742472569634
data_8w_LFD_vs_8w_HFHC	FA 22:6	-0.466772	0.091953190543579	0.0000701456683616679	0.000481673481484889
data_8w_LFD_vs_8w_HFHC	FA 24:0	-0.00249081	0.00118086379069194	0.0381258462393756	0.0819781041668787
data_8w_LFD_vs_8w_HFHC	FA 24:1	-0.00593507	0.00107851638918765	0.0000316620074098559	0.000257932093641688
data_8w_LFD_vs_8w_HFHC	FA 24:4	0.00143064264000002	0.000270403532543659	0.000041587523750688	0.00031715345215478
data_8w_LFD_vs_8w_HFHC	FA 24:5	0.00343977	0.00124322176306207	0.0122489615729728	0.0325928890550407
data_8w_LFD_vs_8w_HFHC	FA 24:6	-0.0102448	0.00342720287430627	0.00768898959296263	0.0224748018191911
data_8w_LFD_vs_8w_HFHC	FA 25:0	-0.000441549	0.000392900936530646	0.264590269191832	0.381087658610761
data_8w_LFD_vs_8w_HFHC	FA 26:0	-0.000287795	0.000539256472525493	0.595910592005232	0.703200351520274
data_8w_LFD_vs_8w_HFHC	Inosine	0.0724077451700041	0.0205637836274728	0.00239982142116208	0.00863300931521641
data_8w_LFD_vs_8w_HFHC	DG 30:0|DG 14:0_16:0	-0.0138901	0.00141739682088134	0.00000000304797973772194	0.000000162205530390072
data_8w_LFD_vs_8w_HFHC	DG 32:0|DG 16:0_16:0	-0.0837443	0.0104148425909152	0.000000104747275922234	0.00000247750078703023
data_8w_LFD_vs_8w_HFHC	DG 32:1|DG 16:0_16:1	-0.549966	0.0916910475836191	0.0000106838493218621	0.000108963295968972
data_8w_LFD_vs_8w_HFHC	DG 32:2|DG 16:1_16:1	-0.0435804	0.0133362230245696	0.00422491993183264	0.0137443242433572
data_8w_LFD_vs_8w_HFHC	DG 33:0|DG 16:0_17:0	-0.007701	0.000765546634277927	0.00000000815215763337654	0.000000354411719506782
data_8w_LFD_vs_8w_HFHC	DG 33:1|DG 15:0_18:1	-0.0836193	0.00926161641409687	0.0000000307133757312698	0.000000963927484489084
data_8w_LFD_vs_8w_HFHC	DG 33:2|DG 16:1_17:1	-0.0268296	0.00380266701564619	0.00000122261920046147	0.0000180097712085994
data_8w_LFD_vs_8w_HFHC	DG 34:0|DG 16:0_18:0	-0.227408	0.0247096931379733	0.0000000102863828394245	0.000000430445558818995
data_8w_LFD_vs_8w_HFHC	DG 34:1|DG 16:0_18:1	-3.93893	0.440634141286925	0.0000000264171444084612	0.000000879852646420584
data_8w_LFD_vs_8w_HFHC	DG 34:2|DG 16:1_18:1	-0.617637	0.278576324881141	0.0393634938403845	0.0842323714346689
data_8w_LFD_vs_8w_HFHC	DG 34:3|DG 16:1_18:2	0.0288447394100043	0.0269350162581138	0.297737264829811	0.418284547663344
data_8w_LFD_vs_8w_HFHC	DG 35:1|DG 17:0_18:1	-0.038008	0.00374607211464921	0.00000000455652495667477	0.000000220878675127522
data_8w_LFD_vs_8w_HFHC	DG 35:2|DG 17:1_18:1	-0.0936318	0.0121962822945695	0.000000360543535163687	0.00000666121187985437
data_8w_LFD_vs_8w_HFHC	DG 35:3|DG 17:1_18:2	-0.010126	0.0021465699533977	0.000143631683107286	0.000863907519033506
data_8w_LFD_vs_8w_HFHC	DG 36:0|DG 18:0_18:0	-0.0123208	0.00310952572407383	0.000142714666925272	0.000859702873793643
data_8w_LFD_vs_8w_HFHC	DG 36:1|DG 18:0_18:1	-0.233573	0.0286832201676855	0.00000019019250263723	0.00000410212551943559
data_8w_LFD_vs_8w_HFHC	DG 36:2|DG 18:1_18:1	-3.65145	0.57995648703946	0.00000618777264086369	0.0000680794041565587
data_8w_LFD_vs_8w_HFHC	DG 36:3|DG 18:1_18:2	0.737209	0.253992139294462	0.00903649494106229	0.0255590290187412
data_8w_LFD_vs_8w_HFHC	DG 36:4|DG 16:0_20:4	0.423904435250001	0.0728724159956207	0.0000164272247408562	0.000150332135198565
data_8w_LFD_vs_8w_HFHC	DG 36:4|DG 16:1_20:3	0.425977908880009	0.0740306284117286	0.0000187217107368043	0.000167878197376179
data_8w_LFD_vs_8w_HFHC	DG 37:2|DG 18:1_19:1	-0.022574	0.00211331682850337	0.000000000539827785646867	0.0000000400454066443494
data_8w_LFD_vs_8w_HFHC	DG 38:1|DG 18:0_20:1	-0.0347575	0.00385004829077949	0.0000000201485976348323	0.000000714837203044487
data_8w_LFD_vs_8w_HFHC	DG 38:2|DG 18:1_20:1	-0.358449	0.0403778461765179	0.0000000274005180195958	0.000000892328497759225
data_8w_LFD_vs_8w_HFHC	DG 38:3|DG 18:0_20:3	-0.0496718	0.010081514549048	0.000108758449536711	0.000687960424976404
data_8w_LFD_vs_8w_HFHC	DG 38:3|DG 18:1_20:2	-0.0496718	0.010081514549048	0.000108758449536711	0.000687960424976404
data_8w_LFD_vs_8w_HFHC	DG 38:4|DG 18:1_20:3	-0.100673	0.0199109445402341	0.0000822218294348711	0.000545916679503964
data_8w_LFD_vs_8w_HFHC	DG 38:5|DG 16:0_22:5	-0.0116801	0.0148760899909261	0.44257202737332	0.567085225338858
data_8w_LFD_vs_8w_HFHC	DG 38:6|DG 16:0_22:6	-0.0675968	0.0166451849438968	0.000732590600127069	0.00328458203133895
data_8w_LFD_vs_8w_HFHC	DG 38:7|DG 16:1_22:6	-0.00972982	0.00313260631051457	0.00609897772110766	0.0185729911337134
data_8w_LFD_vs_8w_HFHC	DG 39:1|DG 21:0_18:1	-0.00238763	0.000361298187817353	0.000000654199878292191	0.0000111991699444705
data_8w_LFD_vs_8w_HFHC	DG 40:4|DG 18:1_22:3	-0.00618105	0.00113113045404174	0.0000269362296811883	0.000224285341018874
data_8w_LFD_vs_8w_HFHC	DG 40:5|DG 18:1_22:4	-0.00400446	0.00257649036397809	0.135992005543213	0.226083823137376
data_8w_LFD_vs_8w_HFHC	DG 40:6	0.00632094627000015	0.0046039472342695	0.186635017738806	0.288983253272991
data_8w_LFD_vs_8w_HFHC	DG 40:7|DG 18:1_22:6	-0.0429039	0.0146071713021538	0.00881029671221838	0.0250528504764898
data_8w_LFD_vs_8w_HFHC	Hex2Cer 34:1;2O|Hex2Cer 18:1;2O/16:0	-0.0193539	0.0046503303992276	0.000432331776254969	0.00214457586276021
data_8w_LFD_vs_8w_HFHC	Hex2Cer 34:2;2O|Hex2Cer 18:2;2O/16:0	-0.0354572	0.013555386116522	0.0175101210650839	0.0434293580216062
data_8w_LFD_vs_8w_HFHC	Hex2Cer 42:2;2O|Hex2Cer 18:1;2O/24:1	-0.00711758	0.000796208611364187	0.0000000035399793827497	0.000000186362785569274
data_8w_LFD_vs_8w_HFHC	HexCer 34:1;2O|HexCer 18:1;2O/16:0	-0.0125225	0.00433334878773514	0.00975769580847799	0.0271287215663306
data_8w_LFD_vs_8w_HFHC	HexCer 38:1;2O	-0.00288909	0.00223925100433199	0.211976361828164	0.320023517579615
data_8w_LFD_vs_8w_HFHC	HexCer 40:1;2O|HexCer 18:1;2O/22:0	-0.014716	0.00665423006185537	0.039820865787032	0.0850252764471474
data_8w_LFD_vs_8w_HFHC	HexCer 40:2;2O|HexCer 18:2;2O/22:0	-0.0166309	0.00329070232232707	0.0000704068521332703	0.000482789843199568
data_8w_LFD_vs_8w_HFHC	HexCer 41:1;2O|HexCer 18:1;2O/23:0	-0.0771266	0.00899855935932547	0.000000063191530762888	0.00000169063242959071
data_8w_LFD_vs_8w_HFHC	HexCer 42:1;2O|HexCer 18:1;2O/24:0	0.00152706054999937	0.00284756960509764	0.598339030725214	0.705046424652383
data_8w_LFD_vs_8w_HFHC	HexCer 42:2;2O|HexCer 18:1;2O/24:1	-0.0191706	0.00449445921620139	0.000326538984431011	0.00170440817459939
data_8w_LFD_vs_8w_HFHC	LPA 16:0	-0.0321236	0.00637626606841527	0.0000855201835835601	0.000563535422375653
data_8w_LFD_vs_8w_HFHC	LPC 16:0	-0.378679	0.0887312143185358	0.000462817356983551	0.00226369008970176
data_8w_LFD_vs_8w_HFHC	LPC 16:1	-0.0628999	0.0135248900373817	0.000198835952928057	0.00112673706659232
data_8w_LFD_vs_8w_HFHC	LPC 17:0	-0.0201087	0.00232986674327343	0.0000000818017875450283	0.0000020433752643901
data_8w_LFD_vs_8w_HFHC	LPC 18:0	-0.0963019	0.0354632840376257	0.0141757707878978	0.0367025773545995
data_8w_LFD_vs_8w_HFHC	LPC 18:1	-0.374847	0.0591685345220001	0.00000571435277312476	0.0000638755049708192
data_8w_LFD_vs_8w_HFHC	LPC 18:2	0.0790041071299951	0.0688926378641023	0.266491862450708	0.38295983520947
data_8w_LFD_vs_8w_HFHC	LPC 18:3	-0.0714596	0.0157011349429166	0.000247443860306871	0.00136121925849713
data_8w_LFD_vs_8w_HFHC	LPC 18:4	-0.00487246	0.00428637993924028	0.269635017825693	0.386342712108456
data_8w_LFD_vs_8w_HFHC	LPC 20:0	0.000597677189999885	0.000439075552202956	0.190008177065268	0.293093898837918
data_8w_LFD_vs_8w_HFHC	LPC 20:1	-0.00996016	0.0024131663051988	0.000629479784448581	0.0029129801745371
data_8w_LFD_vs_8w_HFHC	LPC 20:2	-0.00396218	0.00122758799972288	0.00467000509201355	0.0148662840900509
data_8w_LFD_vs_8w_HFHC	LPC 20:3-1	-0.0339881	0.00843830752340329	0.000789353124503342	0.00348757713278151
data_8w_LFD_vs_8w_HFHC	LPC 20:3-2	-0.0336118	0.00831036795534798	0.000760231471159475	0.00337675109294767
data_8w_LFD_vs_8w_HFHC	LPC 20:4-1	0.0477270956400008	0.0182910525181171	0.0173267164575222	0.0430617278050908
data_8w_LFD_vs_8w_HFHC	LPC 20:4-2	0.0477270956400008	0.0182910525181171	0.0173267164575222	0.0430617278050908
data_8w_LFD_vs_8w_HFHC	LPC 20:5	-0.0202623	0.00597432943624827	0.00325168356834163	0.0110557241323615
data_8w_LFD_vs_8w_HFHC	LPC 22:6	-0.0917545	0.0195950126767256	0.000185414264737461	0.00106924409912204
data_8w_LFD_vs_8w_HFHC	LPE 16:0	-0.0998027	0.0169690542804877	0.0000143791799700393	0.000136435009948279
data_8w_LFD_vs_8w_HFHC	LPE 16:1	-0.00874551	0.00196822734580492	0.000313934983398678	0.00165271578356981
data_8w_LFD_vs_8w_HFHC	LPE 17:0	-0.00687218	0.000934788027589774	0.000000798627372449036	0.0000130019496257783
data_8w_LFD_vs_8w_HFHC	LPE 18:0	-0.140929	0.0316328856155374	0.000305808004508447	0.00161863350278201
data_8w_LFD_vs_8w_HFHC	LPE 18:1	-0.123194	0.0194711402476824	0.00000580993838869937	0.0000646487689797094
data_8w_LFD_vs_8w_HFHC	LPE 18:2	-0.0119684	0.00248807261478521	0.000140214193893725	0.000848665116235418
data_8w_LFD_vs_8w_HFHC	LPE 18:3	-0.00480509	0.00308823782699604	0.132846292498625	0.222014976883481
data_8w_LFD_vs_8w_HFHC	LPE 18:4	-0.00195117	0.0076092961958374	0.798354757134084	0.863429399365689
data_8w_LFD_vs_8w_HFHC	LPE 20:1	-0.00919189	0.00137936380509091	0.00000297886629748687	0.0000372054321237135
data_8w_LFD_vs_8w_HFHC	LPE 20:2	-0.00085741	0.000263215780566999	0.00437504774468467	0.0141015363778645
data_8w_LFD_vs_8w_HFHC	LPE 20:3	-0.0106043	0.00222676252416113	0.000155731875801228	0.000920849352563785
data_8w_LFD_vs_8w_HFHC	LPE 20:4	-0.00153014	0.00801646500136797	0.850759087155448	0.901778846224956
data_8w_LFD_vs_8w_HFHC	LPE 20:5	-0.0135652	0.00138147204106171	0.0000000118140165377417	0.000000478028305527135
data_8w_LFD_vs_8w_HFHC	LPE 22:3	-0.00429247	0.00066266200351316	0.00000430144034285334	0.0000514910804855989
data_8w_LFD_vs_8w_HFHC	LPE 22:5	-0.00337849	0.000657075369690171	0.0000683885857840079	0.000472924457625004
data_8w_LFD_vs_8w_HFHC	LPE 22:6	-0.0600983	0.0109239114035538	0.0000317722820307546	0.000258400486416237
data_8w_LFD_vs_8w_HFHC	LPE O-16:1	-7.3515e-07	0.000290665773438673	0.998009818229793	0.998918491602537
data_8w_LFD_vs_8w_HFHC	LPE O-18:1	0.000132922830000002	0.000154221686687491	0.400082504633704	0.52500775735369
data_8w_LFD_vs_8w_HFHC	LPE O-18:2	-0.00312814	0.000701326713233866	0.00030233666981759	0.00160372734065755
data_8w_LFD_vs_8w_HFHC	LPG 18:1	-0.00202804	0.00392499204277467	0.610420043349342	0.714467256093326
data_8w_LFD_vs_8w_HFHC	LPI 20:4	0.0290967773500007	0.00958169433932596	0.0070951262018724	0.0210276863706824
data_8w_LFD_vs_8w_HFHC	PC 28:0|PC 14:0_14:0	-0.000361267	0.0000384883563134377	0.0000000234522147545802	0.000000808605939707217
data_8w_LFD_vs_8w_HFHC	PC 30:1|PC 14:0_16:0	-0.00539422	0.000467970031363275	0.00000000000159996128294801	0.000000000356064110968794
data_8w_LFD_vs_8w_HFHC	PC 30:1|PC 14:0_16:1	-0.00485404	0.000448417154295514	0.000000000266074340415699	0.0000000224603443219873
data_8w_LFD_vs_8w_HFHC	PC 30:2|PC 15:1_15:1	-0.000665538	0.0000974121109601521	0.00000165441553719407	0.0000224377242939119
data_8w_LFD_vs_8w_HFHC	PC 31:0|PC 15:0_16:0	-0.00474954	0.000553315514633146	0.0000000886228858109996	0.00000215869477079927
data_8w_LFD_vs_8w_HFHC	PC 31:1|PC 15:0_16:1	-0.00678541	0.000491790448457636	0.00000000000431705099023107	0.00000000081293390954505
data_8w_LFD_vs_8w_HFHC	PC 32:0|PC 16:0_16:0	0.0796255111499985	0.00974732508935589	0.000000181774243528016	0.00000397306560854091
data_8w_LFD_vs_8w_HFHC	PC 32:1	-0.31114	0.0377598319914566	0.0000000793090715199636	0.00000199446911508156
data_8w_LFD_vs_8w_HFHC	PC 32:2|PC 16:1_16:1	-0.0182571	0.00519361226618002	0.00209748450402267	0.00776211952509071
data_8w_LFD_vs_8w_HFHC	PC 32:3	-0.00171543	0.000316900405291617	0.0000271786086082895	0.000225665556168223
data_8w_LFD_vs_8w_HFHC	PC 33:0	-0.00805478	0.000589553944703478	0.00000000000818542496197698	0.00000000133586135379464
data_8w_LFD_vs_8w_HFHC	PC 33:1	-0.0679563	0.00435133629626047	0.000000000000925006444630253	0.000000000238359555416301
data_8w_LFD_vs_8w_HFHC	PC 33:2	-0.00893857	0.00175644550789377	0.0000721718189093661	0.000492821792720023
data_8w_LFD_vs_8w_HFHC	PC 34:1	-0.146826	0.128100352579999	0.266728749934909	0.383087219741378
data_8w_LFD_vs_8w_HFHC	PC 34:2	1.07710018860999	0.212088128636251	0.0000783729064225208	0.000527804332661158
data_8w_LFD_vs_8w_HFHC	PC 34:3|PC 16:1_18:2	0.177507248059998	0.0161756046629647	0.000000000112908546079636	0.0000000106307738770365
data_8w_LFD_vs_8w_HFHC	PC 34:4|PC 14:0_20:4	-0.000920425	0.000973102657529467	0.352341681148495	0.476142663787754
data_8w_LFD_vs_8w_HFHC	PC 34:5	-0.00375459	0.000497974153804635	0.000000264527854056358	0.00000526474948560947
data_8w_LFD_vs_8w_HFHC	PC 35:0	-0.00761552	0.000372482976043588	0.00000000000000123268580268442	0.00000000000150880742248573
data_8w_LFD_vs_8w_HFHC	PC 35:1	-0.0567296	0.00219688110144074	0.0000000000000000000239199849144431	0.0000000000000000585561230705567
data_8w_LFD_vs_8w_HFHC	PC 35:2|PC 17:0_18:2	-0.0419351	0.00382111452715153	0.00000000146555487150746	0.0000000885846500111179
data_8w_LFD_vs_8w_HFHC	PC 35:3	-0.000503988	0.00132352473782121	0.707814254615947	0.795925261965934
data_8w_LFD_vs_8w_HFHC	PC 35:4	-0.00149652	0.000311114413852894	0.000140230816796253	0.000848665116235418
data_8w_LFD_vs_8w_HFHC	PC 36:0	-0.0167982	0.00268328586013312	0.00000664233394902129	0.0000725912210143041
data_8w_LFD_vs_8w_HFHC	PC 36:1	-0.291933	0.035319289762557	0.000000140071314373839	0.0000031674712727983
data_8w_LFD_vs_8w_HFHC	PC 36:2|PC 18:1_18:1	0.297298399530006	0.060513638570184	0.0000519215090541178	0.00037828528025143
data_8w_LFD_vs_8w_HFHC	PC 36:3|PC 16:0_20:3	0.32346235966997	0.0521857775164142	0.00000541065908880064	0.0000613208030064072
data_8w_LFD_vs_8w_HFHC	PC 36:4|PC 18:2_18:2	0.967536234180002	0.0882206664870908	0.00000000212462320548375	0.000000119565002460327
data_8w_LFD_vs_8w_HFHC	PC 36:5	-0.131483	0.0238877945946926	0.0000223432421053048	0.000191154003210443
data_8w_LFD_vs_8w_HFHC	PC 36:6|PC 16:1_20:5	-0.00554254	0.00140183934822597	0.000930924136129615	0.00400510067705676
data_8w_LFD_vs_8w_HFHC	PC 37:1	-0.0114528	0.00110847381085092	0.00000000429689438648693	0.000000212500958749899
data_8w_LFD_vs_8w_HFHC	PC 37:2	-0.00807742	0.00114528810712202	0.00000107473105479326	0.0000162513552210098
data_8w_LFD_vs_8w_HFHC	PC 37:3	-0.00392216	0.000754268328874663	0.000056665436325229	0.000406209885048044
data_8w_LFD_vs_8w_HFHC	PC 37:4|PC 17:0_20:4	0.00235699406000071	0.00177284314836832	0.200284878472385	0.306148849516327
data_8w_LFD_vs_8w_HFHC	PC 37:5|PC 17:1_20:4	-0.00446727	0.000834303675022137	0.0000342547314672848	0.000273923246887632
data_8w_LFD_vs_8w_HFHC	PC 37:6|PC 15:0_22:6	-0.012482	0.00115314291735889	0.00000000260608616325529	0.000000143364020846044
data_8w_LFD_vs_8w_HFHC	PC 38:1	-0.00802464	0.000758847336217476	0.00000000153354924457105	0.0000000915641109929249
data_8w_LFD_vs_8w_HFHC	PC 38:2|PC 18:1_20:1	-0.0181937	0.00486861310601882	0.00149881491391861	0.00589775430137582
data_8w_LFD_vs_8w_HFHC	PC 38:3	0.0721372083800048	0.0177541178798676	0.000729674660405945	0.00327450700031852
data_8w_LFD_vs_8w_HFHC	PC 38:4	0.474122185620002	0.0304036418941579	0.00000000000031007662068288	0.000000000126511261238615
data_8w_LFD_vs_8w_HFHC	PC 38:5|PC 16:0_22:5	0.192148009290003	0.0254770366853206	0.000000326617298462431	0.00000619813291965916
data_8w_LFD_vs_8w_HFHC	PC 38:6	0.0608590979100045	0.0739461758223247	0.419267275490414	0.544202699045882
data_8w_LFD_vs_8w_HFHC	PC 38:7|PC 16:1_22:6	-0.0277905	0.00334330690080628	0.000000000477065049441399	0.0000000365578034134716
data_8w_LFD_vs_8w_HFHC	PC 39:2	-0.000919061	0.000116630536969844	0.000000212264593222594	0.00000447951486386991
data_8w_LFD_vs_8w_HFHC	PC 39:3	-0.0017376	0.000295482283522359	0.0000144101172426369	0.000136464089013444
data_8w_LFD_vs_8w_HFHC	PC 39:4	0.00026445183000017	0.000718008038336589	0.716935564009358	0.802312347746243
data_8w_LFD_vs_8w_HFHC	PC 39:5	-0.00146584	0.000289156887574279	0.0000799985810370708	0.000536164764147235
data_8w_LFD_vs_8w_HFHC	PC 39:6	-0.0143491	0.00169784379505562	0.0000000909374473338496	0.00000219324996131295
data_8w_LFD_vs_8w_HFHC	PC 40:6	0.028395028280001	0.0138133962773197	0.0498080735137494	0.101397225747741
data_8w_LFD_vs_8w_HFHC	PC 40:7	-0.036852	0.0173708379529083	0.0480217056321977	0.0985804070336436
data_8w_LFD_vs_8w_HFHC	PC 40:8	0.0190503454600003	0.00386886014748232	0.0000478514051705387	0.000353898005611718
data_8w_LFD_vs_8w_HFHC	PC 42:10	0.00522054172000001	0.00102707716713425	0.0000727028564198913	0.000495756525113911
data_8w_LFD_vs_8w_HFHC	PC 42:5|PC 22:1_20:4	0.000515617740000012	0.00012565567024501	0.00066710604982169	0.00304962765632773
data_8w_LFD_vs_8w_HFHC	PC 42:6	-5.88233e-05	0.000350668097429018	0.868570914383169	0.914151558432497
data_8w_LFD_vs_8w_HFHC	PC 42:7	0.000543937919999874	0.000601924624877929	0.377660006668195	0.501498072320988
data_8w_LFD_vs_8w_HFHC	PC 42:9|PC 20:3_22:6	0.0000359868100000702	0.000247409101325727	0.885888258699155	0.925588756848284
data_8w_LFD_vs_8w_HFHC	PC 44:5|PC 18:0_26:5	0.00107387	0.000205979484696284	0.00000767832977591318	0.0000819021842764073
data_8w_LFD_vs_8w_HFHC	PC 44:6	-0.000315104	0.000372994844361573	0.409313820260323	0.533830704313943
data_8w_LFD_vs_8w_HFHC	PC O-32:0	0.00703929637000018	0.00110631647635772	0.00000473912079113612	0.0000551133857325474
data_8w_LFD_vs_8w_HFHC	PC O-34:0|PC O-18:0_16:0	0.000110794769999983	0.000134880204498643	0.418325922612939	0.543557249764583
data_8w_LFD_vs_8w_HFHC	PC O-34:1|PC O-18:1_16:0	0.000693295919999816	0.00109188513592152	0.533118481215796	0.648645150107489
data_8w_LFD_vs_8w_HFHC	PC O-35:1|PC O-17:0_18:1	0.00442915943999991	0.00083025130945082	0.0000452511965230475	0.000337574563937065
data_8w_LFD_vs_8w_HFHC	PC O-35:4|PC O-17:2_18:2	-0.00092335	0.000950434262790544	0.341475188219057	0.464899279621306
data_8w_LFD_vs_8w_HFHC	PC O-36:2|PC O-18:0_18:2	-0.000364666	0.000239440067690012	0.142326044738608	0.234070646637631
data_8w_LFD_vs_8w_HFHC	PC O-37:1	0.00615703344999901	0.00656102062384345	0.360114412112227	0.484240637654893
data_8w_LFD_vs_8w_HFHC	PC O-37:2	0.00541209149999968	0.00179199936059816	0.00735572355289543	0.021681891941587
data_8w_LFD_vs_8w_HFHC	PC O-38:7|PC O-18:2_20:5	0.0042725573800001	0.00936693348340596	0.652017271909317	0.747780876848915
data_8w_LFD_vs_8w_HFHC	PC O-38:8|PC O-18:3_20:5	0.00172848870000005	0.00127286930822161	0.189694041563045	0.292701552944427
data_8w_LFD_vs_8w_HFHC	PC O-40:4|PC O-20:0_20:4	0.000416142549999993	0.0000659069304133139	0.00000488636287807166	0.0000564236619128274
data_8w_LFD_vs_8w_HFHC	PC O-40:6|PC O-18:0_22:6	0.00076899342999997	0.000154555395532037	0.0000860731561153291	0.000565656607168659
data_8w_LFD_vs_8w_HFHC	PC O-40:7|PC O-18:1_22:6	0.000508152860000023	0.000443350914926308	0.266736995935122	0.383087219741378
data_8w_LFD_vs_8w_HFHC	PE 32:1	-0.0670037	0.00654622900940693	0.000000000813459729974281	0.0000000568956976850583
data_8w_LFD_vs_8w_HFHC	PE 32:2|PE 16:1_16:1	-0.00836468	0.00119849052860333	0.000000222803320577091	0.00000464189386189548
data_8w_LFD_vs_8w_HFHC	PE 34:1|PE 16:0_18:1	-0.218586	0.039518162499668	0.000026273162686857	0.000220010183177493
data_8w_LFD_vs_8w_HFHC	PE 34:2|PE 16:0_18:2	0.32194792336001	0.13968270259332	0.0332993755269557	0.0731749293446926
data_8w_LFD_vs_8w_HFHC	PE 34:3|PE 16:1_18:2	0.00277989771999875	0.0135936446523915	0.840257694655447	0.893937782058468
data_8w_LFD_vs_8w_HFHC	PE 35:1|PE 17:0_18:1	-0.0214677	0.00254115849028228	0.0000000882177852751936	0.00000215869477079927
data_8w_LFD_vs_8w_HFHC	PE 35:2|PE 17:1_18:1	-0.0248127	0.00726279262701312	0.00307755522913373	0.0105961395230933
data_8w_LFD_vs_8w_HFHC	PE 36:0	-0.0108957	0.00128071160998167	0.0000000428669255397886	0.00000124926468715955
data_8w_LFD_vs_8w_HFHC	PE 36:1|PE 18:0_18:1	-0.115276	0.0120076700849236	0.00000000131303303921243	0.0000000824180738459496
data_8w_LFD_vs_8w_HFHC	PE 36:2|PE 18:1_18:1	0.0925258024000013	0.0833589914904874	0.281621739782871	0.399542172696881
data_8w_LFD_vs_8w_HFHC	PE 36:3|PE 18:1_18:2	0.0742431864199957	0.112894285533639	0.519095497089346	0.636805701265206
data_8w_LFD_vs_8w_HFHC	PE 36:4|PE 16:0_20:4;PE 18:2_18:2	2.05324654832001	0.234195196421262	0.0000000446091389165542	0.00000128329144829795
data_8w_LFD_vs_8w_HFHC	PE 36:5|PE 16:0_20:5	-0.221292	0.0463932790056134	0.00011370199615255	0.000714614856435026
data_8w_LFD_vs_8w_HFHC	PE 36:6|PE 16:1_20:5	-0.0195386	0.00372547931084661	0.0000399300229317609	0.000305942710913774
data_8w_LFD_vs_8w_HFHC	PE 37:2|PE 19:0_18:2	-0.00821333	0.00231338401340375	0.00228622196114862	0.00833458132671903
data_8w_LFD_vs_8w_HFHC	PE 37:4|PE 17:0_20:4	0.029999379010004	0.0208033705319368	0.166323346785423	0.264217750117272
data_8w_LFD_vs_8w_HFHC	PE 38:1|PE 20:0_18:1	-0.00380494	0.00187393930410694	0.0558548791092276	0.110849407425528
data_8w_LFD_vs_8w_HFHC	PE 38:2|PE 18:1_20:1	-0.0303979	0.00495886847230196	0.00000698162933008289	0.0000756240203541722
data_8w_LFD_vs_8w_HFHC	PE 38:3|PE 18:0_20:3	0.215530827560003	0.0383515977850217	0.0000247747311925276	0.00020949410003215
data_8w_LFD_vs_8w_HFHC	PE 38:4|PE 18:0_20:4	1.71656888044006	0.35576329916951	0.000135775861853286	0.00082887608433128
data_8w_LFD_vs_8w_HFHC	PE 38:5|PE 16:0_22:5;18:1_20:4	-0.0172803	0.1300001530237	0.895727847619698	0.932090019542198
data_8w_LFD_vs_8w_HFHC	PE 38:6|PE 16:0_22:6	0.038685474790238	0.648573920445052	0.953094037999908	0.97235849344604
data_8w_LFD_vs_8w_HFHC	PE 38:7|PE 16:1_22:6	-0.0489473	0.0299230333209295	0.116685629049105	0.199613151580859
data_8w_LFD_vs_8w_HFHC	PE 39:6|PE 17:0_22:6	-0.0588126	0.00999637214274177	0.0000139272731690888	0.00013344017502125
data_8w_LFD_vs_8w_HFHC	PE 40:4|PE 18:0_22:4	0.010424885020003	0.00637302931552664	0.119250515794051	0.202655510353235
data_8w_LFD_vs_8w_HFHC	PE 40:5|PE 18:0_22:5	0.027528338459998	0.0144061391252453	0.0720804395095548	0.135994540207622
data_8w_LFD_vs_8w_HFHC	PE 40:6|PE 20:1_20:5	0.222823786689984	0.147530364055229	0.148307556405431	0.241812044564597
data_8w_LFD_vs_8w_HFHC	PE 40:7|PE 18:1_22:6	-0.425677	0.131255377902738	0.00451068557730072	0.0144625517920526
data_8w_LFD_vs_8w_HFHC	PE 40:8|PE 18:2_22:6	-0.0530076	0.0126859188087859	0.000390863856562701	0.00198418778227661
data_8w_LFD_vs_8w_HFHC	PE P-34:1|PE P-16:0_18:1	-0.0103177	0.00222878139221332	0.000142237361510396	0.00085868572374217
data_8w_LFD_vs_8w_HFHC	PE P-34:2|PE P-16:0_18:2	0.00321923720000002	0.000822570042442079	0.00101803756387299	0.00431916110287881
data_8w_LFD_vs_8w_HFHC	PE P-36:1|PE P-18:0_18:1	-0.0145535	0.00232669144132775	0.00000286539024367112	0.0000361570892603448
data_8w_LFD_vs_8w_HFHC	PE P-36:2|PE P-18:1_18:1	-0.00233382	0.00184964451454146	0.221194709526752	0.330778649310622
data_8w_LFD_vs_8w_HFHC	PE P-36:4|PE P-16:0_20:4	-0.00429526	0.00298683579578258	0.167575167632159	0.265401430158313
data_8w_LFD_vs_8w_HFHC	PE P-38:3|PE P-18:0_20:3	0.0128760505299995	0.00231545217521429	0.0000280193035989519	0.000231576540848964
data_8w_LFD_vs_8w_HFHC	PE P-38:4|PE P-16:0_22:4	0.0440184057600006	0.00944041064495336	0.000193629328780978	0.00109977864699729
data_8w_LFD_vs_8w_HFHC	PE P-38:4|PE P-18:0_20:4;PE P-18:1_20:3	0.0440184057600006	0.00944041064495336	0.000193629328780978	0.00109977864699729
data_8w_LFD_vs_8w_HFHC	PE P-38:5|PE P-16:0_22:5	0.0198022818900001	0.00532236837184613	0.00114069183920992	0.00476928031150452
data_8w_LFD_vs_8w_HFHC	PE P-38:5|PE P-18:1_20:4	0.017277127940001	0.00646895235434149	0.0155877207170147	0.0396248601404487
data_8w_LFD_vs_8w_HFHC	PE P-38:6|PE P-16:0_22:6;PE P-18:2_20:4	-0.0023794	0.0114036896862956	0.836659385869893	0.891853767302198
data_8w_LFD_vs_8w_HFHC	PE O-40:8|PE O-18:2_22:6	0.0167601906699998	0.00679430716454949	0.0191096398706275	0.0465765118866702
data_8w_LFD_vs_8w_HFHC	PE P-40:4|PE P-18:0_22:4	0.00636481278000057	0.0025295942324118	0.0215709053991261	0.051663843710315
data_8w_LFD_vs_8w_HFHC	PE P-40:5|PE P-18:0_22:5;E P-18:1_22:4	-0.00601598	0.00380319061530876	0.130757393274162	0.219167476025436
data_8w_LFD_vs_8w_HFHC	PE P-40:6|PE P-18:0_22:6;PE P-20:2_20:4	-0.00172229	0.00598185810328882	0.776697661951496	0.845798877427607
data_8w_LFD_vs_8w_HFHC	PE P-42:6|PE P-20:0_22:6	0.000317054869999813	0.00150519435383579	0.835533980790045	0.891624753693998
data_8w_LFD_vs_8w_HFHC	PG 34:1|PG 16:0_18:1	0.00917682586998297	0.0720668399079779	0.900052858015947	0.935199234474973
data_8w_LFD_vs_8w_HFHC	PG 34:2|PG 16:1_18:1	0.072586133430003	0.0150622764364044	0.00009773515938887	0.000628792825713413
data_8w_LFD_vs_8w_HFHC	PG 36:1|PG 18:0_18:1	0.00452171205000009	0.00402397919218525	0.274540016336449	0.391994144060442
data_8w_LFD_vs_8w_HFHC	PG 36:3|PG 18:1_18:2	-0.153306	0.0339669799598681	0.0000663990049913619	0.000461774898349017
data_8w_LFD_vs_8w_HFHC	PI 32:1|PI 16:0_16:1	0.00842125561999797	0.025760353401609	0.74750859757653	0.824247896534439
data_8w_LFD_vs_8w_HFHC	PI 34:1|PI 16:0_18:1	0.00771443637000035	0.00698116931051698	0.281180667983869	0.39914773860511
data_8w_LFD_vs_8w_HFHC	PI 34:2|PI 16:0/18:2; PI 18:0/16:2	-0.0237202	0.00615642655607604	0.000859534887225351	0.00374402385040509
data_8w_LFD_vs_8w_HFHC	PI 36:1|PI 18:0/18:1	-0.100543	0.0133450448158403	0.00000056981986397322	0.00000999941954843328
data_8w_LFD_vs_8w_HFHC	PI 36:2|PI 18:0/18:2; PI 18:1/18:1	0.00784891382000217	0.00782762658231	0.329284377906103	0.452985758423232
data_8w_LFD_vs_8w_HFHC	PI 36:3|PI 16:0/20:3; PI 18:0/18:3; PI 18:1/18:2	0.0288433495400001	0.00799008660633445	0.00200237694368573	0.00750661371844205
data_8w_LFD_vs_8w_HFHC	PI 36:4	0.0111703071400048	0.0143764861667585	0.447259418484014	0.57114817759461
data_8w_LFD_vs_8w_HFHC	PI 38:3|PI 18:0/20:3	-3.10383	0.461792741214027	0.0000000279871312839149	0.000000901480228723995
data_8w_LFD_vs_8w_HFHC	PI 38:4|PI 18:0_20:4	0.343290150169988	0.0724388021295552	0.000163824799551153	0.000959433275840246
data_8w_LFD_vs_8w_HFHC	PI 38:5|PI 16:0/22:5; PI 18:0/20:5; PI 18:1/20:4	-0.0562524	0.0158915837262094	0.0010925659303254	0.00459553504714187
data_8w_LFD_vs_8w_HFHC	PI 38:6|PI 38:6|PI 18:1_20:5	-0.218452	0.0383226101368509	0.0000209402392434	0.000183733712071122
data_8w_LFD_vs_8w_HFHC	PI 40:4|PI 18:0_22:4	0.00816634290999479	0.0129470847209669	0.536133852556651	0.65182799655261
data_8w_LFD_vs_8w_HFHC	PI 40:5|PI 18:0/22:5	-0.0807512	0.023232302884435	0.00258146238052114	0.00916522104063197
data_8w_LFD_vs_8w_HFHC	PI 40:6|PI 18:0/22:6	-0.047965	0.00701923516489253	0.00000214121324683428	0.0000281055765589829
data_8w_LFD_vs_8w_HFHC	PS 34:2	-0.00308946	0.00140259759250253	0.040890301937414	0.0870051796112904
data_8w_LFD_vs_8w_HFHC	PS 36:1|PS 18:0_18:1	-0.224867	0.0810705136755498	0.0125117165481386	0.0331299968738165
data_8w_LFD_vs_8w_HFHC	PS 36:2|PS 18:0_18:2	-0.0155858	0.00933650166418395	0.111485947245638	0.191667146006631
data_8w_LFD_vs_8w_HFHC	PS 36:4|PS 16:0_20:4	0.107726972749999	0.0159989355150132	0.00000202364562427049	0.0000269966457123387
data_8w_LFD_vs_8w_HFHC	PS 38:0|PS 16:0/22:0	-0.680389	0.242155012862544	0.0115919129919904	0.0312694247982285
data_8w_LFD_vs_8w_HFHC	PS 38:1|PS 16:0/22:1	1.48277456651002	0.237516209852822	0.0000060765365211567	0.0000671064797473838
data_8w_LFD_vs_8w_HFHC	PS 38:2|PS 20:0/18:2	0.240897767269994	0.0453203939018197	0.0000394911869698428	0.000303054626025627
data_8w_LFD_vs_8w_HFHC	PS 38:3|PS 18:0_20:3	0.112274616830001	0.00561467247832175	0.0000000000000958723041017722	0.0000000000521545334313641
data_8w_LFD_vs_8w_HFHC	PS 38:4|PS 18:0_20:4	0.400216187589993	0.0321205336943648	0.0000000000699642156107402	0.00000000728818722617413
data_8w_LFD_vs_8w_HFHC	PS 38:5	-0.00566678	0.0162614777471195	0.730849550610383	0.812128778889795
data_8w_LFD_vs_8w_HFHC	PS 38:6	0.0819833092399967	0.0500828761408574	0.11900405819875	0.202475024665425
data_8w_LFD_vs_8w_HFHC	PS 40:1|PS 18:0/22:1; PS 18:1/22:0	0.149146744490025	0.0818503154598343	0.0850846714343919	0.154918018349863
data_8w_LFD_vs_8w_HFHC	PS 40:4|PS 18:0_22:4	0.0122571231999998	0.0021622699377871	0.0000223715775816143	0.000191154003210443
data_8w_LFD_vs_8w_HFHC	PS 40:6|PS 18:0_22:6	-0.00159025	0.0348509626769098	0.964078107525019	0.977656672419737
data_8w_LFD_vs_8w_HFHC	PS 40:7	-0.122929	0.0114930261167657	0.0000000000217216068803465	0.00000000272689710990196
data_8w_LFD_vs_8w_HFHC	PS 22:0/20:3	0.540420033190003	0.0393888814110332	0.00000000000503553825104448	0.000000000913110936189399
data_8w_LFD_vs_8w_HFHC	PS 22:0/20:4	0.194075546160003	0.0472705798457656	0.000617432151611361	0.00286807193006568
data_8w_LFD_vs_8w_HFHC	PS 22:0/22:5	0.0724862857199991	0.0298705789803398	0.0245207026915053	0.0573225010068892
data_8w_LFD_vs_8w_HFHC	PS 22:0/22:6	-0.0955793	0.0316718467450905	0.00739414446925053	0.0217820284725936
data_8w_LFD_vs_8w_HFHC	SM 34:0;2O	-0.00637216	0.00567573934617913	0.276216870245283	0.39381415163684
data_8w_LFD_vs_8w_HFHC	SM 34:1;2O|SM 18:1;2O/16:0	-0.106902	0.0665636484157317	0.125671306952756	0.212190825602654
data_8w_LFD_vs_8w_HFHC	SM 35:1;2O|SM 18:1;2O/17:0	-0.00912021	0.00251890161262464	0.00195714543290078	0.00735958835597711
data_8w_LFD_vs_8w_HFHC	SM 36:0;2O	0.00109478676999991	0.00119326441102482	0.370163235415121	0.494358756299081
data_8w_LFD_vs_8w_HFHC	SM 36:1;2O|SM 18:1;2O/18:0	0.012185110430001	0.011501364200355	0.303404497167056	0.425270088213544
data_8w_LFD_vs_8w_HFHC	SM 36:2;2O	-0.00819815	0.00197623958334001	0.000581741429188557	0.00273567337145404
data_8w_LFD_vs_8w_HFHC	SM 36:3;2O	0.00127114889000005	0.000410054386255922	0.00618000444794977	0.018746779291922
data_8w_LFD_vs_8w_HFHC	SM 36:4;2O	0.0158975002899997	0.00390970750224296	0.000724812757498542	0.00325567271625033
data_8w_LFD_vs_8w_HFHC	SM 38:0;2O	0.00275570636999978	0.00287735681069447	0.35089141667717	0.474838136000946
data_8w_LFD_vs_8w_HFHC	SM 38:1;2O|SM 18:1;2O/20:0	0.0373868259499982	0.0172633177425872	0.0440101155682929	0.0920433685699966
data_8w_LFD_vs_8w_HFHC	SM 38:2;2O|SM 18:2;2O/20:0	0.00121335859000006	0.00105446965320929	0.264920740545162	0.381149557951546
data_8w_LFD_vs_8w_HFHC	SM 39:1;2O	-0.0250294	0.00503475366322866	0.0000987909308558553	0.000634751177782504
data_8w_LFD_vs_8w_HFHC	SM 39:2;2O	-0.00224009	0.00129247818108216	0.100162028031807	0.176083766335271
data_8w_LFD_vs_8w_HFHC	SM 40:1;2O|SM 18:1;2O/22:0	-0.379838	0.130401663333921	0.00928465610771779	0.0260801355727976
data_8w_LFD_vs_8w_HFHC	SM 40:2;2O|SM 18:1;2O/22:1	0.0046101566200148	0.0425164726045945	0.914852415697522	0.946663446072277
data_8w_LFD_vs_8w_HFHC	SM 40:3;2O	0.00529132250000008	0.00198934296995456	0.0116922535401698	0.0314557354807837
data_8w_LFD_vs_8w_HFHC	SM 41:1;2O|SM 18:1;2O/23:0;d22:0/19:1	-0.0335211	0.0453050858257005	0.468903482211877	0.591536060012716
data_8w_LFD_vs_8w_HFHC	SM 41:2;2O|SM 18:2;2O/23:0	-0.039406	0.00620113509691416	0.0000000481245513052696	0.0000013541253056931
data_8w_LFD_vs_8w_HFHC	SM 41:3;2O	-0.00666164	0.00107651267780375	0.0000050023991289479	0.0000574923618200209
data_8w_LFD_vs_8w_HFHC	SM 42:1;2O|SM 18:1;2O/24:0	-0.03502	0.0213780272002617	0.117884240027808	0.201200021353134
data_8w_LFD_vs_8w_HFHC	SM 42:2;2O|SM 18:1;2O/24:1;SM 42:2;2O|SM 18:2;2O/24:0	-0.587493	0.154276599674909	0.00128802429419042	0.00523768018634245
data_8w_LFD_vs_8w_HFHC	SM 42:3;2O|SM 18:2;2O/24:1	0.0316166981100044	0.0213389310957752	0.155729331377314	0.250967264114767
data_8w_LFD_vs_8w_HFHC	TG 40:1|TG 8:0_16:0_16:1	-0.00394362	0.00352368520531642	0.270994924738376	0.38783722640137
data_8w_LFD_vs_8w_HFHC	TG 42:2|TG 8:0_16:0_18:2	-0.00532028	0.00156134678527047	0.00313910235011679	0.0107482653313815
data_8w_LFD_vs_8w_HFHC	TG 44:0|TG 12:0_14:0_18:0	-0.0402197	0.00920756068577378	0.000370693794812044	0.00190043646010447
data_8w_LFD_vs_8w_HFHC	TG 44:1|TG 10:0_16:0_18:1	-0.189314	0.0502300254125241	0.00140531518246428	0.00563046082925133
data_8w_LFD_vs_8w_HFHC	TG 44:2|TG 10:0_16:0_18:2	-0.0505315	0.0126333176478057	0.000840151890181979	0.00367266397708122
data_8w_LFD_vs_8w_HFHC	TG 46:0|TG 14:0_16:0_16:0	-0.115602	0.0247589537264335	0.000190994857444421	0.00109114448313639
data_8w_LFD_vs_8w_HFHC	TG 46:1|TG 14:0_16:0_16:1	-1.11595	0.259775274652762	0.000435117616273516	0.00215621037376026
data_8w_LFD_vs_8w_HFHC	TG 46:2|TG 14:0_16:1_16:1	-0.932386	0.244357758943645	0.00126640388830845	0.00517123722865568
data_8w_LFD_vs_8w_HFHC	TG 46:3|TG 14:1_16:1_16:1	-0.0886609	0.0233352736610749	0.00120095797155328	0.0049494025494317
data_8w_LFD_vs_8w_HFHC	TG 47:1|TG 15:0_16:0_16:1	-0.177708	0.0357785556237645	0.0000997443675892965	0.000640037252578238
data_8w_LFD_vs_8w_HFHC	TG 47:2|TG 15:0_16:1_16:1	-0.242829	0.0592453066041996	0.000674263606573445	0.00307947259121603
data_8w_LFD_vs_8w_HFHC	TG 48:0|TG 16:0_16:0_16:0	-0.301009	0.0701138690571372	0.000437601228236519	0.00216632519054196
data_8w_LFD_vs_8w_HFHC	TG 48:1|TG 14:0_16:0_18:1	-2.74849	0.620599192438585	0.000324178705250999	0.00169933505450631
data_8w_LFD_vs_8w_HFHC	TG 48:3|TG 14:1_16:1_18:1;TG 16:1_16:1_16:1	-2.20399	0.616630883680782	0.0021678761253028	0.00796840954165352
data_8w_LFD_vs_8w_HFHC	TG 49:1|TG 15:0_16:0_18:1	-0.430554	0.0833958207772832	0.0000653637330211894	0.000455221674070759
data_8w_LFD_vs_8w_HFHC	TG 49:2|TG 15:0_16:1_18:1	-1.15395	0.273467386528362	0.000515190959926464	0.00247049455416255
data_8w_LFD_vs_8w_HFHC	TG 49:3|TG 15:0_16:1_18:2	-0.406225	0.105521452320516	0.00117395798667416	0.00485857844696253
data_8w_LFD_vs_8w_HFHC	TG 49:4|TG 15:1_16:1_18:2	-0.0494731	0.0139406128384355	0.00229381421159552	0.00835603748509795
data_8w_LFD_vs_8w_HFHC	TG 50:0|TG 16:0_16:0_18:0	-0.559722	0.128180827490989	0.000371894626687622	0.00190436747826594
data_8w_LFD_vs_8w_HFHC	TG 50:1|TG 16:0_16:0_18:1	-5.14835	1.15025877809358	0.000292176910976809	0.00155997617899941
data_8w_LFD_vs_8w_HFHC	TG 50:2|TG 16:0_16:1_18:1;TG 14:0_18:1_18:1	-10.6903	2.4793650479989	0.000420076406786655	0.00210295918980313
data_8w_LFD_vs_8w_HFHC	TG 50:4|TG 16:1_16:1_18:2	-2.39899	0.802126147085335	0.0078408404196004	0.0228504492228354
data_8w_LFD_vs_8w_HFHC	TG 51:1|TG 16:0_17:0_18:1	-0.381308	0.0774622170756887	0.000109803043961727	0.000692777968088419
data_8w_LFD_vs_8w_HFHC	TG 51:2|TG 16:0_17:1_18:1	-3.12001	0.740738615339036	0.000524060270441654	0.00250811249665918
data_8w_LFD_vs_8w_HFHC	TG 51:3|TG 16:1_17:1_18:1	-1.10031	0.273230976279724	0.000790688443093847	0.00348757713278151
data_8w_LFD_vs_8w_HFHC	TG 51:4|TG 16:1_17:1_18:2	-0.240726	0.0668381189540193	0.00203758481901405	0.00759209685988796
data_8w_LFD_vs_8w_HFHC	TG 52:0|TG 16:0_18:0_18:0	-0.137578	0.0308211067953755	0.000300066154036858	0.00159513994588975
data_8w_LFD_vs_8w_HFHC	TG 52:1|TG 16:0_18:0_18:1	-1.51268	0.412106267693402	0.00174950829559229	0.00668142949705137
data_8w_LFD_vs_8w_HFHC	TG 52:2|TG 16:0_18:1_18:1	-12.6771	3.13252076172172	0.000756618741441178	0.00336824322843831
data_8w_LFD_vs_8w_HFHC	TG 52:3|TG 16:0_18:1_18:2;TG 16:1_18:1_18:1	-6.79829	2.64418360124656	0.0192339608604476	0.046850483767538
data_8w_LFD_vs_8w_HFHC	TG 52:4|TG 16:1_18:1_18:2	-1.53461	1.71014130260367	0.381374454672057	0.506018788638046
data_8w_LFD_vs_8w_HFHC	TG 52:5|TG 16:1_18:1_18:3	-0.30569	0.65850153081074	0.648054635516731	0.744981332587442
data_8w_LFD_vs_8w_HFHC	TG 52:6|TG 16:1_16:1_20:4	-0.0841964	0.107901340588156	0.44534931786902	0.569302940022643
data_8w_LFD_vs_8w_HFHC	TG 52:7|TG 14:0_16:1_22:6;TG 16:1_16:1_20:5	-0.0246184	0.0150432551059881	0.119097844892298	0.202475024665425
data_8w_LFD_vs_8w_HFHC	TG 53:2|TG 16:0_18:1_19:1;TG 17:0_18:1_18:1	-1.41342	0.308598255548471	0.000232204539624305	0.00129043521679977
data_8w_LFD_vs_8w_HFHC	TG 53:3|TG 17:1_18:1_18:1	-1.43165	0.327522712893359	0.000368278908490493	0.0018920184008074
data_8w_LFD_vs_8w_HFHC	TG 53:4|TG 17:1_18:1_18:2	-0.197652	0.0520631073527748	0.00132196998882536	0.0053446449754657
data_8w_LFD_vs_8w_HFHC	TG 53:5|TG 16:1_17:1_20:3	-0.0634622	0.0206972966197314	0.00665288149649941	0.0199708815492711
data_8w_LFD_vs_8w_HFHC	TG 54:1|TG 16:0_20:0_18:1	-0.53657	0.123304681704176	0.000345713649689016	0.00179302333567524
data_8w_LFD_vs_8w_HFHC	TG 54:2|TG 16:0_18:1_20:1	-5.61983	1.38626159912772	0.000712440087406627	0.00321188459294921
data_8w_LFD_vs_8w_HFHC	TG 54:3|TG 18:1_18:1_18:1	-5.57861	1.28328	0.000388333502832371	0.00197544435187372
data_8w_LFD_vs_8w_HFHC	TG 54:4|TG 18:1_18:1_18:2	-1.47564	0.736270792170879	0.0603345431431241	0.117829247398778
data_8w_LFD_vs_8w_HFHC	TG 54:5|TG 18:1_18:2_18:2	0.205635163730014	0.5525717517688	0.714130375459198	0.800733624677346
data_8w_LFD_vs_8w_HFHC	TG 54:6|TG 16:1_18:2_20:3;TG 18:2_18:2_18:2	-0.106708	0.405437314862548	0.795392177247591	0.861916275271074
data_8w_LFD_vs_8w_HFHC	TG 54:7|TG 16:0_18:2_20:5;TG 18:2_18:2_18:3	-0.191378	0.169230407645544	0.268237412148811	0.384677905647504
data_8w_LFD_vs_8w_HFHC	TG 55:2|TG 19:0_18:1_18:1	-0.302459	0.0894693437918582	0.0032157026395223	0.0109562144210864
data_8w_LFD_vs_8w_HFHC	TG 55:3|TG 18:1_18:1_19:1	-0.365064	0.0887878219510708	0.000655003469404981	0.0030111708790674
data_8w_LFD_vs_8w_HFHC	TG 55:4|TG 18:1_19:1_18:2	-0.0205088	0.0164713116955067	0.229052702562489	0.340037001742252
data_8w_LFD_vs_8w_HFHC	TG 55:5|TG 17:0_18:1_20:4	0.000313229290000253	0.00876559834137654	0.971887828207603	0.982929726689615
data_8w_LFD_vs_8w_HFHC	TG 56:1|TG 16:0_22:0_18:1	-0.0915462	0.0228308161411811	0.000706786509360555	0.0031922755994735
data_8w_LFD_vs_8w_HFHC	TG 56:10|TG 18:2_18:3_20:5	0.00126970869000002	0.00336333979791461	0.710060262450744	0.797534995402349
data_8w_LFD_vs_8w_HFHC	TG 56:2|TG 16:0_18:1_22:1	-0.732961	0.196953276157347	0.00147673660069255	0.00583036411105851
data_8w_LFD_vs_8w_HFHC	TG 56:3|TG 18:1_18:1_20:1	-2.34641	0.547742533776774	0.000403429587810251	0.00203838107525179
data_8w_LFD_vs_8w_HFHC	TG 56:4|TG 18:1_18:1_20:2	-0.229419	0.0686580571310977	0.00283859205266232	0.0098705587285758
data_8w_LFD_vs_8w_HFHC	TG 56:5|TG 18:1_18:1_20:3	-0.26998	0.100846069965494	0.0153786703313104	0.0391748022591548
data_8w_LFD_vs_8w_HFHC	TG 56:6|TG 16:0_18:1_22:5;TG 18:1_18:1_20:4	-0.00407307	0.158005057195772	0.979717969350376	0.987584759715759
data_8w_LFD_vs_8w_HFHC	TG 56:7|TG 16:0_18:1_22:6;TG 16:0_18:2_22:5	-0.216783	0.276459551466307	0.443154505401529	0.567488052959024
data_8w_LFD_vs_8w_HFHC	TG 56:8|TG 16:1_18:1_22:6	0.0805883211200015	0.227404655587863	0.726555323759333	0.809193554396199
data_8w_LFD_vs_8w_HFHC	TG 56:9|TG 16:1_18:2_22:6	0.0259487627399998	0.0411029405992929	0.533041839850326	0.648645150107489
data_8w_LFD_vs_8w_HFHC	TG 58:10|TG 18:2_18:2_22:6	0.0406921669399994	0.0282499900088298	0.162160483564465	0.258817642655841
data_8w_LFD_vs_8w_HFHC	TG 58:2|TG 16:0_24:0_18:2	-0.0660295	0.017007519727423	0.00100582197968588	0.00428217775003658
data_8w_LFD_vs_8w_HFHC	TG 58:3|TG 18:1_18:1_22:1	-0.288511	0.0723238607055919	0.000753224275922075	0.00336170105279351
data_8w_LFD_vs_8w_HFHC	TG 58:4|TG 18:1_22:1_18:2	-0.0850738	0.0176085656019732	0.000133897378821899	0.000818428922237225
data_8w_LFD_vs_8w_HFHC	TG 58:5|TG 18:1_18:1_22:3	-0.0464389	0.015016800995203	0.00628205568466924	0.0189857682914448
data_8w_LFD_vs_8w_HFHC	TG 58:6|TG 16:0_18:1_24:5	-0.0122876	0.0162114306725278	0.454443854018129	0.577311133698173
data_8w_LFD_vs_8w_HFHC	TG 58:7|TG 18:1_18:2_22:4	-0.0211818	0.0380157694049556	0.584264014913504	0.694815792328519
data_8w_LFD_vs_8w_HFHC	TG 58:8|TG 18:1_18:1_22:6	-0.113936	0.0851680123905723	0.197623052325547	0.30255236528639
data_8w_LFD_vs_8w_HFHC	TG 58:8|TG 18:1_18:2_22:5	-0.130177	0.0858409448602271	0.146761119733228	0.239753901305933
data_8w_LFD_vs_8w_HFHC	TG 58:9|TG 18:1_18:2_22:6;TG 18:2_18:2_22:5	0.0639598534999991	0.0654488764475257	0.34139896897024	0.464899279621306
data_8w_LFD_vs_8w_HFHC	TG 60:10|TG 18:2_20:4_22:4	-0.00345777	0.0109996794559571	0.75603280983633	0.830872421315078
data_8w_LFD_vs_8w_HFHC	TG 60:12|TG 16:0_22:6_22:6;TG 20:4_20:4_20:4	-0.00387993	0.00716423212434161	0.59083775401852	0.699067579428389
data_8w_LFD_vs_8w_HFHC	TG 60:4|TG 24:0_18:2_18:2	-0.0106087	0.0028041975190133	0.00120299824993385	0.00495364123774274
data_8w_LFD_vs_8w_HFHC	TG 60:8|TG 18:0_20:4_22:4	-0.00592775	0.00894287783184436	0.51582824815499	0.634387114535753
data_8w_LFD_vs_8w_HFHC	TG 60:9|TG 18:1_20:4_22:4	0.0102848716300002	0.00763571685618799	0.19471355308159	0.299126939406171
data_8w_LFD_vs_8w_HFHC	TG 62:13|TG 18:1_22:6_22:6	-0.00402864	0.00287348265230643	0.169958949403005	0.268338928177075
data_8w_LFD_vs_8w_HFHC	TG 62:14|TG 20:4_20:4_22:6	0.000990725599999977	0.00089057498582949	0.272393099604825	0.389382953478897
data_8w_LFD_vs_8w_HFHC	1,2-Dimethylbenzene	0.00000908997000015716	0.000898631511930333	0.992018691586569	0.995883435310199
data_8w_LFD_vs_8w_HFHC	1,3-Dimethyluric acid	-0.00106959	0.00292446796237479	0.718657628062709	0.803688384420974
data_8w_LFD_vs_8w_HFHC	16-Hydroxypalmitic acid	0.0146183476799999	0.00802940926627102	0.0846025645192525	0.154154877516286
data_8w_LFD_vs_8w_HFHC	1-Methyladenine	0.00442331445999986	0.00196459844687809	0.035212146904823	0.0766216316648949
data_8w_LFD_vs_8w_HFHC	1-Methylxanthine	-0.00551481	0.00234859022576996	0.0283864537679632	0.0642831071452118
data_8w_LFD_vs_8w_HFHC	27-Hydroxycholesterol	0.00728063	0.00789359544040924	0.362009527778707	0.486254773115102
data_8w_LFD_vs_8w_HFHC	2-Hydroxymyristic acid	-0.000422422	0.000187086904366291	0.0355296040131398	0.0772094723694329
data_8w_LFD_vs_8w_HFHC	2-Methylpyrrolidine	-0.0115756	0.0801671106487629	0.8866680517134	0.925810787201707
data_8w_LFD_vs_8w_HFHC	3,4-Dihydroxymandelic acid	0.148986	0.0577681203894249	0.0143265585457895	0.0369713431769431
data_8w_LFD_vs_8w_HFHC	3-Amino-2-oxazolidinone	0.00235004754999973	0.0104089972025816	0.82363711140661	0.882970724205554
data_8w_LFD_vs_8w_HFHC	3beta,7alpha-Dihydroxy-5-cholestenoate	-3.57081e-05	0.00006223949797093	0.573256202065456	0.684551796417676
data_8w_LFD_vs_8w_HFHC	3-dehydrocholate	0.0254795767600001	0.0364468810275655	0.4920078208966	0.613173158789052
data_8w_LFD_vs_8w_HFHC	4-Hydroxyquinoline	0.0077441320199989	0.0121948152129372	0.532950020122136	0.648645150107489
data_8w_LFD_vs_8w_HFHC	Acetylcholine	0.000609722409999978	0.000244768842706029	0.0206042210444199	0.0497182189420796
data_8w_LFD_vs_8w_HFHC	Ala	-0.000841762	0.000506479457549154	0.105255857559108	0.182806909758564
data_8w_LFD_vs_8w_HFHC	Allocholic acid(ACA)	-0.046246	0.0674005230863395	0.499684744671231	0.620644639037193
data_8w_LFD_vs_8w_HFHC	Amino-nitrotoluene	-0.000111495	0.00471153556262469	0.981365817031331	0.988431812422422
data_8w_LFD_vs_8w_HFHC	Asp	-0.000374862	0.000178320670803734	0.0414237051753149	0.0877487695925239
data_8w_LFD_vs_8w_HFHC	CA	0.0595385492099993	0.0736464770464501	0.428545553218109	0.553166102967535
data_8w_LFD_vs_8w_HFHC	CAR 10:0	-0.00325535	0.00246825965654764	0.203741687895419	0.310270390026741
data_8w_LFD_vs_8w_HFHC	CAR 12:0	-0.00483526	0.00492338719535153	0.333683268656904	0.45764391983254
data_8w_LFD_vs_8w_HFHC	CAR 12:0;O	-0.00033343	0.00282959826510309	0.906806996158002	0.940174011666802
data_8w_LFD_vs_8w_HFHC	CAR 12:1	-0.00468727	0.00517944103290355	0.377432213760097	0.501464705507713
data_8w_LFD_vs_8w_HFHC	CAR 13:0	0.00119844016000006	0.00754954885583459	0.874296232384186	0.917196133223264
data_8w_LFD_vs_8w_HFHC	CAR 14:0;O	0.00214434380999999	0.00390746100121651	0.586286073286723	0.696374724602571
data_8w_LFD_vs_8w_HFHC	CAR 14:1	-0.00862093	0.00883018693765289	0.34185439466377	0.465180410304008
data_8w_LFD_vs_8w_HFHC	CAR 16:2	-0.000446908	0.0012040740986059	0.714848233420251	0.800879267383313
data_8w_LFD_vs_8w_HFHC	CAR 2:0	0.000542915719999961	0.026752123675118	0.983865955783497	0.990338758124177
data_8w_LFD_vs_8w_HFHC	CAR 3:0	0.00014025119000021	0.00415841206803724	0.973465957706392	0.983956218886043
data_8w_LFD_vs_8w_HFHC	CAR 4:0	-0.000454552	0.000591562192824513	0.447611266546893	0.571362438627873
data_8w_LFD_vs_8w_HFHC	CAR 5:0	-0.0275541	0.0198510961983311	0.182067259554627	0.283254306571165
data_8w_LFD_vs_8w_HFHC	CAR 5:1	-0.00762056	0.00351603543331666	0.0434571789201496	0.0910425109084521
data_8w_LFD_vs_8w_HFHC	CDCA	0.0000491143099999935	0.000759213239491169	0.949059942863831	0.970521670433342
data_8w_LFD_vs_8w_HFHC	Cepanone	0.00122446294999999	0.0018682580310439	0.520497487297201	0.638045993441937
data_8w_LFD_vs_8w_HFHC	Cholesterol	0.138779582539963	0.128950766143498	0.296042292200438	0.416740386030289
data_8w_LFD_vs_8w_HFHC	Choline	1.42394715615998	0.264370070263555	0.0000386576736459303	0.000298059795544055
data_8w_LFD_vs_8w_HFHC	Ciliatine	-0.0214447	0.0154289014974814	0.18135241940165	0.282501255294457
data_8w_LFD_vs_8w_HFHC	Cinnamic acid	-0.000813964	0.000802288783643064	0.322483028473589	0.446856485388205
data_8w_LFD_vs_8w_HFHC	Aconitic acid	-0.00084504	0.000663590902905802	0.216339735098023	0.324808139539993
data_8w_LFD_vs_8w_HFHC	Citric Acid	0.0203041629200006	0.0241766503041936	0.412017439408259	0.536643106838276
data_8w_LFD_vs_8w_HFHC	Citrulline	-2.66135e-05	0.000105039533011675	0.802615249089394	0.866514262916284
data_8w_LFD_vs_8w_HFHC	Cortisol	0.0012011	0.000626131703199655	0.0691050082135571	0.131393444743136
data_8w_LFD_vs_8w_HFHC	DCA	0.0000632436899999767	0.000764496763292357	0.934889145288743	0.961802323037126
data_8w_LFD_vs_8w_HFHC	D-Galactose	0.00965811182000087	0.00661585135897439	0.16133004134573	0.258077502517214
data_8w_LFD_vs_8w_HFHC	D-Histidine	-0.000236583	0.00158772924837176	0.883013410026918	0.923767875105083
data_8w_LFD_vs_8w_HFHC	Dimethylglycine	-0.000230917	0.000118011096754822	0.0613283941180268	0.119152308572166
data_8w_LFD_vs_8w_HFHC	DL-2-Aminooctanoic acid	0.135422607350004	0.0769647405475174	0.0953150172123585	0.169448919488637
data_8w_LFD_vs_8w_HFHC	Epsilon-caprolactam	3.66781425359993	0.432340386656146	0.0000000909047703175002	0.00000219324996131295
data_8w_LFD_vs_8w_HFHC	Erythronic acid	0.142419833279983	0.172854909626841	0.420764758023931	0.545712385506004
data_8w_LFD_vs_8w_HFHC	FA 12:0	-0.00279021	0.00346727676582312	0.427611302831417	0.552435131098584
data_8w_LFD_vs_8w_HFHC	FA 16:1; O2	-0.000274594	0.000408675372519458	0.510174365413178	0.628697128885709
data_8w_LFD_vs_8w_HFHC	FA 18:1; O	0.0018238250799999	0.00196244814982596	0.364083020472104	0.488771721478317
data_8w_LFD_vs_8w_HFHC	FA 18:2; O	0.0113157031899999	0.00544506325704098	0.044536960857057	0.0929863370388705
data_8w_LFD_vs_8w_HFHC	FA 20:4; O	0.00549578532999993	0.00260591363966945	0.0434006631952339	0.0910359413538395
data_8w_LFD_vs_8w_HFHC	FA 22:6; O	-0.000799315	0.000756700201250601	0.297668985162388	0.418284547663344
data_8w_LFD_vs_8w_HFHC	FA 5:0; O	-8.50349e-05	0.0000409014886290835	0.0521886050020946	0.105193664096441
data_8w_LFD_vs_8w_HFHC	Fumaric acid	-0.0705808	0.0164038664245959	0.000187336822888594	0.00107779210912169
data_8w_LFD_vs_8w_HFHC	GCA	0.00153336087999998	0.00168532116008264	0.373843653352255	0.498084949606833
data_8w_LFD_vs_8w_HFHC	GLCS	0.140031010240002	0.253583611863373	0.586700030947026	0.696528455750883
data_8w_LFD_vs_8w_HFHC	Glu-Leu	0.0162256042600017	0.0151085033084094	0.296836682110226	0.417378631709267
data_8w_LFD_vs_8w_HFHC	Glutamine	-0.000251607	0.0015506715402399	0.872911027031938	0.916528498466302
data_8w_LFD_vs_8w_HFHC	Glycerol 3-phosphate	0.000627161010000001	0.000550959341646694	0.269916877139931	0.386633420268315
data_8w_LFD_vs_8w_HFHC	Glycerophosphocholine	0.230892002080001	0.0819909497639278	0.0111440827786673	0.030311905157975
data_8w_LFD_vs_8w_HFHC	Gly-Phe	0.00224238437999999	0.00102625801799603	0.0412041582874974	0.0874828963467421
data_8w_LFD_vs_8w_HFHC	GUDCA	-3.29325e-05	0.000157731338895718	0.836576243924622	0.891853767302198
data_8w_LFD_vs_8w_HFHC	His	0.000131501020000007	0.000421065922100201	0.758397477551719	0.832500047129608
data_8w_LFD_vs_8w_HFHC	Homoserine	-0.00490768	0.00676074549734591	0.474551235708462	0.596509075745477
data_8w_LFD_vs_8w_HFHC	Hypoxanthine	0.279314656469992	0.212009126684391	0.204207263284038	0.310882699327938
data_8w_LFD_vs_8w_HFHC	Indan-1-ol	0.000321111960000085	0.000986182874328405	0.747353212792682	0.824247896534439
data_8w_LFD_vs_8w_HFHC	Indoline	0.299627003690113	0.732903851521181	0.687301399040716	0.778941585579478
data_8w_LFD_vs_8w_HFHC	Inositol	0.00216832122000001	0.00239219042055498	0.376630586183663	0.500810252567956
data_8w_LFD_vs_8w_HFHC	Jasmonic acid	-8.11867e-05	0.000272095133850399	0.768328437601094	0.839673221092624
data_8w_LFD_vs_8w_HFHC	Lactic acid	0.147827268570004	0.115396412720821	0.216087756970998	0.324622441745936
data_8w_LFD_vs_8w_HFHC	L-Aspartic acid	-0.000819538	0.000506626688606382	0.11833958577915	0.201878262012097
data_8w_LFD_vs_8w_HFHC	L-Carnitine	0.575711186850018	0.12247847762208	0.000149818493249744	0.000892349565633511
data_8w_LFD_vs_8w_HFHC	LEA(Linoleoyl ethanolamide)	0.0154312217099998	0.00522015864112104	0.00675586229542452	0.0202056822226014
data_8w_LFD_vs_8w_HFHC	Leu	-0.0809424	0.171001841122237	0.641163578955867	0.739664675440133
data_8w_LFD_vs_8w_HFHC	L-Glutamic acid	-0.0113709	0.017204790604158	0.51703602671374	0.635553197788218
data_8w_LFD_vs_8w_HFHC	L-Glutamine	-8.82388e-05	0.00135091947567282	0.948641055827618	0.970444339601341
data_8w_LFD_vs_8w_HFHC	L-Methionine	-0.0254497	0.0436621760544562	0.566380481716508	0.677658238577352
data_8w_LFD_vs_8w_HFHC	Lolitriol	0.0152435	0.00392077099675397	0.00107818589312533	0.00455068804546691
data_8w_LFD_vs_8w_HFHC	LPA 16:1	0.00000754843000007194	0.00169662921062117	0.99649910368614	0.998130035116069
data_8w_LFD_vs_8w_HFHC	LPA 20:4	0.00909962054000002	0.00219453909299861	0.000606194121665659	0.00282659659016673
data_8w_LFD_vs_8w_HFHC	LPA 22:6	-0.000290044	0.00173921970190165	0.869412723504019	0.914424209296601
data_8w_LFD_vs_8w_HFHC	L-Tryptophan	-0.00252598	0.00176860717939567	0.166817650578853	0.264745289216876
data_8w_LFD_vs_8w_HFHC	L-Tyrosine	-0.000509902	0.00217997709988592	0.817700517611852	0.878144710293404
data_8w_LFD_vs_8w_HFHC	Lys	-0.00127536	0.000836689576041844	0.144811118534549	0.237280868924081
data_8w_LFD_vs_8w_HFHC	Malic acid	-0.00993775	0.00230989301777679	0.000428943858738011	0.00213209048972721
data_8w_LFD_vs_8w_HFHC	Methionine sulfoxide	-0.000502796	0.000508280424724461	0.335547033656606	0.459609290289002
data_8w_LFD_vs_8w_HFHC	Monoethylhexyl phthalic acid	0.00344448314000009	0.0102381049086365	0.738963324761498	0.817709840288679
data_8w_LFD_vs_8w_HFHC	N-a-Acetyl-L-arginine	0.00178512977000024	0.0015021988590679	0.249758465758042	0.364042110256438
data_8w_LFD_vs_8w_HFHC	N-Heptanoylglycine	0.125222665829999	0.0288551219710003	0.000374881632027473	0.00191588775616546
data_8w_LFD_vs_8w_HFHC	Nicotyrine	0.00107323963000063	0.00637618433076362	0.868053020486813	0.914151558432497
data_8w_LFD_vs_8w_HFHC	N-Undecanoylglycine	0.0342772364899998	0.00647106774299076	0.0000490390641287286	0.00036213462741215
data_8w_LFD_vs_8w_HFHC	Octylamine	-0.0860748	0.0365657248444011	0.0276896974823501	0.0628630055987754
data_8w_LFD_vs_8w_HFHC	Ornithine	-0.000201307	0.000204735176233072	0.337313254422611	0.461437746200923
data_8w_LFD_vs_8w_HFHC	PC 30:0	-0.62604	0.108284540560291	0.00000153657748808668	0.000021251647970826
data_8w_LFD_vs_8w_HFHC	p-Cresol sulfate	-0.000384141	0.000631907616723584	0.550592764636946	0.663312543224037
data_8w_LFD_vs_8w_HFHC	Penicillamine	-0.000879272	0.000319764016778691	0.0111203835559	0.030264256748019
data_8w_LFD_vs_8w_HFHC	Petromyzonol	-0.000429939	0.00200388295329639	0.83057115938251	0.887489392478561
data_8w_LFD_vs_8w_HFHC	Phe	-0.0193671	0.025597665197219	0.458111970489276	0.580464857017467
data_8w_LFD_vs_8w_HFHC	Phe-Pro	0.00902938975999971	0.00494669891422292	0.0838164028545828	0.153235664068722
data_8w_LFD_vs_8w_HFHC	Phosphoric acid	0.0575522859899997	0.0379877633464632	0.144663640134083	0.237118574521751
data_8w_LFD_vs_8w_HFHC	Pipecolic acid	0.000071521680000124	0.00106584306244809	0.947239133792634	0.969212706175285
data_8w_LFD_vs_8w_HFHC	Pipericine	0.0127104979300001	0.00416882716245856	0.00527947349964037	0.0164116204788821
data_8w_LFD_vs_8w_HFHC	Pregnanediol 3-O-glucuronide	0.0041836128999996	0.00529022934829529	0.438409848701071	0.56264269764793
data_8w_LFD_vs_8w_HFHC	Pro	-0.00307493	0.00364735909563869	0.406229710949383	0.530656527430143
data_8w_LFD_vs_8w_HFHC	Pro-leu	-0.00307511	0.0381775994646261	0.936015664314881	0.962556751204717
data_8w_LFD_vs_8w_HFHC	Pyroglutamic acid	-0.00125465	0.00100917679940112	0.228333632039997	0.339175200991452
data_8w_LFD_vs_8w_HFHC	Pyrrolidine	-0.0119588	0.0209274826838063	0.573809815081899	0.684890559612412
data_8w_LFD_vs_8w_HFHC	Ricinoleic acid	-0.000958906	0.000836629493033089	0.262493318732917	0.37877019997535
data_8w_LFD_vs_8w_HFHC	Schidigeragenin C	0.000399100949999974	0.000202303431989642	0.0640821444873729	0.123532331072156
data_8w_LFD_vs_8w_HFHC	TCA	0.360390990519986	0.743576874775675	0.632955414352147	0.732093009371158
data_8w_LFD_vs_8w_HFHC	TCDCS	-0.000136591	0.000273906098412009	0.623472087961966	0.724719691989978
data_8w_LFD_vs_8w_HFHC	Trp	-0.0238807	0.0165804382820626	0.16367550044505	0.261027768787936
data_8w_LFD_vs_8w_HFHC	Tyr	0.566127631999985	0.108509915853574	0.0000504852874880102	0.000371135086398345
data_8w_LFD_vs_8w_HFHC	UDCA	-0.000998503	0.00118036778758039	0.40500051853572	0.529855709043989
data_8w_LFD_vs_8w_HFHC	Val	0.948240398009888	0.800364627198134	0.251435089317215	0.365832450905523
data_8w_HFD_vs_8w_HFHC	13-Docosenamide	-0.0404289	0.0258625127425474	0.131651615109494	0.220515329311011
data_8w_HFD_vs_8w_HFHC	BMP 32:0|BMP 16:0_16:0	-0.673808	0.0885026432246376	0.00000049231496710151	0.00000882920908032598
data_8w_HFD_vs_8w_HFHC	BMP 32:1|BMP 16:1_16:0	0.250184156429998	0.028433908269009	0.0000000274985460156613	0.000000892328497759225
data_8w_HFD_vs_8w_HFHC	BMP 32:2|BMP 16:1_16:1	0.0198584830100002	0.00287258096106852	0.00000146057308236619	0.0000203731219694155
data_8w_HFD_vs_8w_HFHC	BMP 36:0|BMP 18:0_18:0	-0.00773432	0.00304152764830235	0.0201345626572236	0.0487049499850627
data_8w_HFD_vs_8w_HFHC	BMP 36:0|BMP 18:1_18:0	-0.0218145	0.00534711316215104	0.000643731770616544	0.00297029390132572
data_8w_HFD_vs_8w_HFHC	BMP 36:2|BMP 18:2_18:1	0.359094052170027	0.0793596890694581	0.000262117282126487	0.00143068697133922
data_8w_HFD_vs_8w_HFHC	BMP 36:4|BMP 18:2_18:2	0.0579134976100023	0.00893845788638606	0.00000428884070919682	0.0000514910804855989
data_8w_HFD_vs_8w_HFHC	C18-Sphingosine	0.0590739842800003	0.00593031472392637	0.00000000947949941170583	0.000000403579383649667
data_8w_HFD_vs_8w_HFHC	CAR 16:0	-0.0357602	0.22286757282371	0.874268520021411	0.917196133223264
data_8w_HFD_vs_8w_HFHC	CAR 16:1	0.177448	0.156541442064472	0.271312728919871	0.388178585853795
data_8w_HFD_vs_8w_HFHC	CAR 18:0	-0.0350807	0.0220217020534016	0.128567501991779	0.215940476758748
data_8w_HFD_vs_8w_HFHC	CAR 18:1	0.438045233210011	0.685539383235248	0.530575391977624	0.646998037141331
data_8w_HFD_vs_8w_HFHC	CAR 18:2	-0.0291342	0.111347015272998	0.796519547206161	0.862498647866692
data_8w_HFD_vs_8w_HFHC	CAR 20:1	0.0130407	0.00648380497780208	0.059497725055364	0.116503989315904
data_8w_HFD_vs_8w_HFHC	CAR 22:1	0.133185795279998	0.080249819287252	0.114323251772671	0.195845570566479
data_8w_HFD_vs_8w_HFHC	CE 16:1	0.0333191031700006	0.00631816744698869	0.0000515555207895717	0.000376740044456333
data_8w_HFD_vs_8w_HFHC	CE 18:1	0.0182746878499996	0.00378036692759514	0.000133118147566854	0.000816651106918824
data_8w_HFD_vs_8w_HFHC	CE 18:2	0.0300084	0.00712178503079026	0.000522080279691842	0.00250108126161571
data_8w_HFD_vs_8w_HFHC	CE 18:3	0.0158717199200004	0.00322575394792454	0.000110354212463462	0.000695359361931928
data_8w_HFD_vs_8w_HFHC	CE 20:4	-0.0207591	0.00209823311244844	0.0000000105267279687493	0.000000436770001144037
data_8w_HFD_vs_8w_HFHC	CE 20:5	0.00722954255000003	0.00133531005258191	0.0000382266818007723	0.000295667984354789
data_8w_HFD_vs_8w_HFHC	CE 22:6	0.0227242168699998	0.00810738928307731	0.0117634024329968	0.031558147020248
data_8w_HFD_vs_8w_HFHC	Cer 32:1;2O|Cer 18:1;2O/14:0	0.00326206	0.000271326765702468	0.000000000489717131233406	0.0000000368870011464424
data_8w_HFD_vs_8w_HFHC	Cer 34:1;2O|Cer 18:1;2O/16:0	0.0448911833400014	0.0087997872321789	0.0000746004966089383	0.000505878159830141
data_8w_HFD_vs_8w_HFHC	Cer 34:2;2O|Cer 18:2;2O/16:0	0.00513040951999998	0.000591479644418661	0.0000000158003106094722	0.000000598461419484411
data_8w_HFD_vs_8w_HFHC	Cer 36:1;2O|Cer 18:1;2O/18:0	0.00727201787000042	0.00470980172821583	0.139301332852292	0.230489802515992
data_8w_HFD_vs_8w_HFHC	Cer 38:1;2O|Cer 18:1;2O/20:0	0.0190604061400002	0.00420685362702411	0.000225531858313293	0.00125693542022593
data_8w_HFD_vs_8w_HFHC	Cer 39:1;2O|Cer 17:1;2O/22:0	0.032771982519999	0.00478337811315179	0.00000206859463291671	0.0000274467190318705
data_8w_HFD_vs_8w_HFHC	Cer 40:1;2O|Cer 18:1;2O/22:0	0.0327308860600007	0.01195870714571	0.0135428443861898	0.0353630752612189
data_8w_HFD_vs_8w_HFHC	Cer 40:2;2O|Cer 18:1;2O/22:1	0.0983913199899996	0.015322956824899	0.00000467018917629653	0.0000548215090561439
data_8w_HFD_vs_8w_HFHC	Cer 41:1;2O|Cer 18:1;2O/23:0	0.0994839860999998	0.0106965703424033	0.0000000228374578244668	0.000000792994280202762
data_8w_HFD_vs_8w_HFHC	Cer 41:2;2O|Cer 17:1;2O/24:1	0.124669592490001	0.00731349990975296	0.000000000000176690875821259	0.0000000000865078528020882
data_8w_HFD_vs_8w_HFHC	Cer 42:0;2O|Cer 18:0;2O/24:0	0.00371916103000064	0.00303768028113079	0.236124815783326	0.348317896376971
data_8w_HFD_vs_8w_HFHC	Cer 42:1;2O|Cer 18:1;2O/24:0	0.0255529453699972	0.0259064249629689	0.336874609327039	0.460966486099827
data_8w_HFD_vs_8w_HFHC	Cer 42:2;2O|Cer 18:1;2O/24:1	0.173481124450001	0.0124555572634751	0.00000000000115754839449264	0.000000000269874139973142
data_8w_HFD_vs_8w_HFHC	Cer 42:3;2O|Cer 18:2;2O/24:1	0.0427863528299995	0.00340489280236474	0.000000000120240608875757	0.0000000111075098312397
data_8w_HFD_vs_8w_HFHC	Cer 43:1;2O|Cer 18:1;2O/25:0	0.0404816176200006	0.00406724544409147	0.00000000358850979943054	0.000000186907914659701
data_8w_HFD_vs_8w_HFHC	Cer 43:2;2O|Cer 18:1;2O/25:1	0.0165513911500001	0.00164463952527997	0.00000000565076776075442	0.000000263487228158606
data_8w_HFD_vs_8w_HFHC	Cer 44:3;2O|Cer 18:1;2O/26:2	0.00871731351999995	0.0012023038379867	0.000000552873792620066	0.00000978005554625005
data_8w_HFD_vs_8w_HFHC	CoQ10	0.00417180179999988	0.000648381942353704	0.00000469162832812996	0.0000548215090561439
data_8w_HFD_vs_8w_HFHC	CoQ8	0.00954909179999987	0.00202510855889251	0.000162431638759622	0.000955125889464458
data_8w_HFD_vs_8w_HFHC	CoQ9	0.000130721380000289	0.00682313748025398	0.9849253996526	0.990997689416179
data_8w_HFD_vs_8w_HFHC	CL 70:4|CL 16:0_18:1_18:1_18:2	0.00748918300000034	0.00159944432146082	0.000105032032034412	0.000671327452794359
data_8w_HFD_vs_8w_HFHC	CL 70:5|CL 18:1_18:1_18:1_16:2	0.0463114	0.00407424816520035	0.000000000105056584837082	0.0000000100854321443599
data_8w_HFD_vs_8w_HFHC	CL 70:6|CL 16:1_18:1_18:2_18:2	0.0403209411900003	0.00392960273789299	0.00000000265389402034175	0.000000144371834706591
data_8w_HFD_vs_8w_HFHC	CL 70:7|CL 16:1_18:2_18:2_18:2	0.00159247904000025	0.00245117344203124	0.524103857977617	0.641022355398054
data_8w_HFD_vs_8w_HFHC	CL 72:6|CL 18:1_18:1_18:2_18:2	-0.0120314	0.0064756648304968	0.0785297900683278	0.145692251676595
data_8w_HFD_vs_8w_HFHC	CL 72:7|CL 18:1_18:2_18:2_18:2	-0.107819	0.0129617054340806	0.0000000947247325805485	0.00000227339358193316
data_8w_HFD_vs_8w_HFHC	CL 72:8|CL 18:2_18:2_18:2_18:2	-0.174383	0.0200584227992674	0.0000000735138145256369	0.00000188441694197654
data_8w_HFD_vs_8w_HFHC	CL 72:9|CL 18:2_18:2_18:2_18:3	-0.00264583	0.00075970663307718	0.00265668013272147	0.00935090289705559
data_8w_HFD_vs_8w_HFHC	CL 74:10|CL 18:2_18:2_18:2_20:4	-0.00209797	0.00105568441482163	0.0623143370524929	0.120828116518418
data_8w_HFD_vs_8w_HFHC	CL 74:11|CL 16:1_18:2_18:2_22:6	0.00449938948000004	0.000350265883389519	0.0000000000267182299845839	0.00000000327031135011307
data_8w_HFD_vs_8w_HFHC	CL 74:7|CL 18:1_18:1_18:2_20:3	-0.00694667	0.00145211828490153	0.0000535007628944184	0.000386065817802592
data_8w_HFD_vs_8w_HFHC	CL 74:8|CL 18:1_18:2_18:2_20:3	-0.0167137	0.0030066988205612	0.0000281633009965897	0.000231743733914796
data_8w_HFD_vs_8w_HFHC	CL 74:9|CL 18:2_18:2_18:2_20:3	-0.0372583	0.00368743707231497	0.00000000761253890016398	0.000000335774688785611
data_8w_HFD_vs_8w_HFHC	CL 76:11|CL 18:1_18:2_18:2_22:6	0.00200957190000029	0.000765964977786108	0.0170498786952074	0.0426116417007327
data_8w_HFD_vs_8w_HFHC	CL 76:12|CL 18:2_18:2_18:2_22:6	-0.00461601	0.00074585904415297	0.00000767372475539615	0.0000819021842764073
data_8w_HFD_vs_8w_HFHC	FA 14:0	0.124705508679999	0.0107289675469591	0.00000000000040260196602629	0.000000000140795658976051
data_8w_HFD_vs_8w_HFHC	FA 14:1	0.0237268	0.00292373912273639	0.000000111218027338753	0.0000026179012588968
data_8w_HFD_vs_8w_HFHC	FA 15:0	0.0678752963899995	0.00492050308138256	0.0000000000000781348392147719	0.0000000000478185215994404
data_8w_HFD_vs_8w_HFHC	FA 15:1	0.00572075965000001	0.000649718756591651	0.0000000365672861937241	0.00000109836462088634
data_8w_HFD_vs_8w_HFHC	FA 16:0	2.38069743597998	0.398307317771205	0.00000912760949906913	0.0000950825023562605
data_8w_HFD_vs_8w_HFHC	FA 16:1	1.75665	0.226733976714529	0.000000278798085217095	0.00000548190933824457
data_8w_HFD_vs_8w_HFHC	FA 16:2	0.0577444443899994	0.00753199254284994	0.00000032633487366219	0.00000619813291965916
data_8w_HFD_vs_8w_HFHC	FA 17:0	0.113936	0.00819291505695329	0.0000000000454052866568795	0.00000000516986705749028
data_8w_HFD_vs_8w_HFHC	FA 17:1	0.189606682009999	0.019483393209701	0.00000000719166919626449	0.000000323031306283587
data_8w_HFD_vs_8w_HFHC	FA 18:0	0.393753700110015	0.139910938140779	0.0114795856388797	0.0310005798609791
data_8w_HFD_vs_8w_HFHC	FA 18:1	6.62077	0.749738024077459	0.0000000583658796582873	0.00000158755192670541
data_8w_HFD_vs_8w_HFHC	FA 18:2	1.00836613873001	0.159425987284012	0.00000443366278945621	0.0000529444219931161
data_8w_HFD_vs_8w_HFHC	FA 18:3	0.0951312418899993	0.0130210405746324	0.000000358064273840787	0.0000066404647148655
data_8w_HFD_vs_8w_HFHC	FA 18:4	0.00624765483000003	0.00104980098273978	0.0000124577643031461	0.000122230889836079
data_8w_HFD_vs_8w_HFHC	FA 19:0	0.0254196019699999	0.0020245598715485	0.000000000242478792602827	0.0000000208276520804113
data_8w_HFD_vs_8w_HFHC	FA 19:1	0.0640748089699999	0.0060955268249303	0.00000000411781037690731	0.000000209550544387907
data_8w_HFD_vs_8w_HFHC	FA 20:1	0.306848122159999	0.0417162277878058	0.000000793019355757537	0.0000129853604206987
data_8w_HFD_vs_8w_HFHC	FA 20:2	0.0823694492900012	0.0122256610398365	0.00000258011121551249	0.0000331554449111527
data_8w_HFD_vs_8w_HFHC	FA 20:3	0.377485277330015	0.0463043342157567	0.000000187112135724435	0.00000406794544389537
data_8w_HFD_vs_8w_HFHC	FA 20:4	0.399875643679977	0.150928569212921	0.0163077553497936	0.0411136818705403
data_8w_HFD_vs_8w_HFHC	FA 20:5	0.347455111759996	0.0444895019914808	0.000000344625958436394	0.00000644003317749842
data_8w_HFD_vs_8w_HFHC	FA 22:0	0.00545549517999996	0.0010628975604636	0.0000697369388699285	0.000480213857534697
data_8w_HFD_vs_8w_HFHC	FA 22:3	0.0127925	0.00256250109676686	0.0000944221818876947	0.00061143287511453
data_8w_HFD_vs_8w_HFHC	FA 22:4	-0.0236477	0.00613855945565973	0.00113786250536919	0.00476273853265021
data_8w_HFD_vs_8w_HFHC	FA 22:5	0.0523717688900007	0.0101544999444517	0.000050060358953125	0.00036876190342469
data_8w_HFD_vs_8w_HFHC	FA 22:6	0.775503425419999	0.0635976400176963	0.000000000390109586429746	0.0000000318329422526672
data_8w_HFD_vs_8w_HFHC	FA 24:0	0.0056595750900001	0.00072917143559318	0.0000000226610006984671	0.000000792487567283535
data_8w_HFD_vs_8w_HFHC	FA 24:1	0.0080721039000001	0.00109448932742399	0.000000459886685134823	0.00000827796033242681
data_8w_HFD_vs_8w_HFHC	FA 24:4	-0.00118999	0.00023080490196229	0.0000280701297253096	0.000231576540848964
data_8w_HFD_vs_8w_HFHC	FA 24:5	0.00178010310999998	0.000864120459437712	0.0541765012239697	0.108397282383554
data_8w_HFD_vs_8w_HFHC	FA 24:6	0.0211732623500002	0.00256761412359187	0.000000132297571030804	0.00000302677059704119
data_8w_HFD_vs_8w_HFHC	FA 25:0	0.00130984	0.00024911502426962	0.00000123834729360276	0.0000181525399685003
data_8w_HFD_vs_8w_HFHC	FA 26:0	0.000856659630000002	0.000243294114352278	0.000724630815677977	0.00325567271625033
data_8w_HFD_vs_8w_HFHC	Inosine	-0.0557928	0.00778065882203553	0.0000000656430310137801	0.00000171865390290624
data_8w_HFD_vs_8w_HFHC	DG 30:0|DG 14:0_16:0	0.0134684673400001	0.0015045953538107	0.000000000443824081484671	0.0000000350477855314347
data_8w_HFD_vs_8w_HFHC	DG 32:0|DG 16:0_16:0	0.0742924516099999	0.0112530950243398	0.000000961782085588177	0.000015141109617491
data_8w_HFD_vs_8w_HFHC	DG 32:1|DG 16:0_16:1	0.561898836010003	0.0915933066966425	0.00000796559400933211	0.0000847816266732392
data_8w_HFD_vs_8w_HFHC	DG 32:2|DG 16:1_16:1	0.0685862021199977	0.0126206694052542	0.0000327093072936932	0.000264265294570828
data_8w_HFD_vs_8w_HFHC	DG 33:0|DG 16:0_17:0	0.00775408323000001	0.000764493338257735	0.00000000717836883554266	0.000000323031306283587
data_8w_HFD_vs_8w_HFHC	DG 33:1|DG 15:0_18:1	0.082932484949999	0.00926795495272381	0.0000000343525262321837	0.00000104722310943095
data_8w_HFD_vs_8w_HFHC	DG 33:2|DG 16:1_17:1	0.0289347165700001	0.00379423417871251	0.00000038440001084754	0.00000704877323262006
data_8w_HFD_vs_8w_HFHC	DG 34:0|DG 16:0_18:0	0.176929858580001	0.0290551563090654	0.000000857281920257616	0.0000138067509262542
data_8w_HFD_vs_8w_HFHC	DG 34:1|DG 16:0_18:1	2.96106	0.532352384481927	0.0000114208138455247	0.000113635736925339
data_8w_HFD_vs_8w_HFHC	DG 34:2|DG 16:1_18:1	0.669882701599992	0.326805561082414	0.0498798013190206	0.101501042085588
data_8w_HFD_vs_8w_HFHC	DG 34:3|DG 16:1_18:2	0.0763652362800006	0.0256773496251237	0.00533398471034417	0.0165705514859423
data_8w_HFD_vs_8w_HFHC	DG 35:1|DG 17:0_18:1	0.0378010380700001	0.00374989077706963	0.00000000449905649052356	0.000000220273805776033
data_8w_HFD_vs_8w_HFHC	DG 35:2|DG 17:1_18:1	0.0940581518900002	0.0122108078008778	0.000000328208343713611	0.00000620427818850132
data_8w_HFD_vs_8w_HFHC	DG 35:3|DG 17:1_18:2	0.012208	0.00223466271733352	0.000012716424140214	0.000123811673653758
data_8w_HFD_vs_8w_HFHC	DG 36:0|DG 18:0_18:0	0.0117011	0.00348778321645221	0.00113815442875832	0.00476273853265021
data_8w_HFD_vs_8w_HFHC	DG 36:1|DG 18:0_18:1	0.211386	0.0366771352868314	0.000000308182046893703	0.00000596387075727894
data_8w_HFD_vs_8w_HFHC	DG 36:2|DG 18:1_18:1	3.4066	0.584949415536733	0.00000865794724048839	0.0000909641838828995
data_8w_HFD_vs_8w_HFHC	DG 36:3|DG 18:1_18:2	-0.66422	0.487577186313731	0.178637569290843	0.279427967810853
data_8w_HFD_vs_8w_HFHC	DG 36:4|DG 16:0_20:4	-0.151015	0.0913490971763363	0.102941219489562	0.180000075221748
data_8w_HFD_vs_8w_HFHC	DG 36:4|DG 16:1_20:3	-0.150796	0.0914152949234371	0.103689765904591	0.180869731703091
data_8w_HFD_vs_8w_HFHC	DG 37:2|DG 18:1_19:1	0.0241149542999998	0.00214562136322155	0.0000000000286901671088809	0.00000000342602580890441
data_8w_HFD_vs_8w_HFHC	DG 38:1|DG 18:0_20:1	0.0326096	0.00387072872165613	0.0000000257662921369233	0.000000870012181395701
data_8w_HFD_vs_8w_HFHC	DG 38:2|DG 18:1_20:1	0.361277581060002	0.0396569340192002	0.0000000114080539202503	0.000000465448599946213
data_8w_HFD_vs_8w_HFHC	DG 38:3|DG 18:0_20:3	0.0514558	0.0109612539693468	0.0000112605358256342	0.000112943800428024
data_8w_HFD_vs_8w_HFHC	DG 38:3|DG 18:1_20:2	0.0514558	0.0109612539693468	0.0000112605358256342	0.000112943800428024
data_8w_HFD_vs_8w_HFHC	DG 38:4|DG 18:1_20:3	0.0541553266300006	0.0366241456354036	0.14325353865911	0.235358833984901
data_8w_HFD_vs_8w_HFHC	DG 38:5|DG 16:0_22:5	-0.0924582	0.05712843559053	0.109885588682999	0.189503290662897
data_8w_HFD_vs_8w_HFHC	DG 38:6|DG 16:0_22:6	0.0283417775499999	0.0200313458234558	0.165765502969786	0.263674915428851
data_8w_HFD_vs_8w_HFHC	DG 38:7|DG 16:1_22:6	0.0099827	0.00514532398398062	0.0560559971250916	0.111169675622241
data_8w_HFD_vs_8w_HFHC	DG 39:1|DG 21:0_18:1	0.00243136	0.000284174457201336	0.0000000344368710413362	0.00000104722310943095
data_8w_HFD_vs_8w_HFHC	DG 40:4|DG 18:1_22:3	0.00225198517999995	0.0016523782812619	0.179758705600792	0.28091242343488
data_8w_HFD_vs_8w_HFHC	DG 40:5|DG 18:1_22:4	-0.0248783	0.0108986265876334	0.0252984878051677	0.0587720975151777
data_8w_HFD_vs_8w_HFHC	DG 40:6	-0.0155122	0.0112125055010675	0.171412896541876	0.269938096323263
data_8w_HFD_vs_8w_HFHC	DG 40:7|DG 18:1_22:6	0.0203505927599995	0.0312625411908383	0.517385944502029	0.635634933404171
data_8w_HFD_vs_8w_HFHC	Hex2Cer 34:1;2O|Hex2Cer 18:1;2O/16:0	0.0133467373099998	0.00466797004878922	0.00822481768828854	0.0237713739090087
data_8w_HFD_vs_8w_HFHC	Hex2Cer 34:2;2O|Hex2Cer 18:2;2O/16:0	0.0684169880900004	0.0107085118420083	0.00000446148195900962	0.0000531469967671803
data_8w_HFD_vs_8w_HFHC	Hex2Cer 42:2;2O|Hex2Cer 18:1;2O/24:1	0.00881854956999996	0.000699027319916086	0.000000000000766453305311881	0.000000000234534711425436
data_8w_HFD_vs_8w_HFHC	HexCer 34:1;2O|HexCer 18:1;2O/16:0	0.0204786635299994	0.00445064030429486	0.000203413278425924	0.00114736337692779
data_8w_HFD_vs_8w_HFHC	HexCer 38:1;2O	-0.00472908	0.00268424442295051	0.0935849215682843	0.166918679780809
data_8w_HFD_vs_8w_HFHC	HexCer 40:1;2O|HexCer 18:1;2O/22:0	0.00480847448999958	0.00623832065158382	0.450827371983662	0.573908167767033
data_8w_HFD_vs_8w_HFHC	HexCer 40:2;2O|HexCer 18:2;2O/22:0	0.0187684585300004	0.00271718237340459	0.00000140602157745148	0.0000198382756288255
data_8w_HFD_vs_8w_HFHC	HexCer 41:1;2O|HexCer 18:1;2O/23:0	0.0924265523899991	0.00862282504189428	0.00000000190259670474703	0.000000108315272865598
data_8w_HFD_vs_8w_HFHC	HexCer 42:1;2O|HexCer 18:1;2O/24:0	0.00818905196999952	0.00277817760221042	0.00861085519780407	0.02463982878343
data_8w_HFD_vs_8w_HFHC	HexCer 42:2;2O|HexCer 18:1;2O/24:1	0.0249429990499995	0.00473251093703605	0.0000247213035369111	0.000209403982900894
data_8w_HFD_vs_8w_HFHC	LPA 16:0	0.0497489	0.00614028746954415	0.000000204498840326091	0.00000435315792276758
data_8w_HFD_vs_8w_HFHC	LPC 16:0	0.25607409039995	0.0941989874434135	0.0140886607967223	0.0365737451011413
data_8w_HFD_vs_8w_HFHC	LPC 16:1	0.0788819180199986	0.0127433118589658	0.00000760391470470265	0.0000814633837948012
data_8w_HFD_vs_8w_HFHC	LPC 17:0	0.0206586302499999	0.00233742966898159	0.0000000576358516352154	0.00000157645323802243
data_8w_HFD_vs_8w_HFHC	LPC 18:0	-0.0326519	0.040359636615681	0.429066428379353	0.553546570051466
data_8w_HFD_vs_8w_HFHC	LPC 18:1	0.400276894420003	0.0567255966949104	0.0000013949371868268	0.0000197846358387477
data_8w_HFD_vs_8w_HFHC	LPC 18:2	0.0476600151899992	0.0159423621649247	0.00786245717713126	0.0228963741613563
data_8w_HFD_vs_8w_HFHC	LPC 18:3	0.0680378	0.0154071631832633	0.000333463156644698	0.0017368463988643
data_8w_HFD_vs_8w_HFHC	LPC 18:4	0.00676021162999989	0.00352008617203693	0.0690355098731213	0.131312298499923
data_8w_HFD_vs_8w_HFHC	LPC 20:0	-0.000799707	0.000424659431364117	0.0754695565928803	0.140868833045651
data_8w_HFD_vs_8w_HFHC	LPC 20:1	0.0112972793399999	0.00234620970608794	0.000137814471687864	0.000838907358079599
data_8w_HFD_vs_8w_HFHC	LPC 20:2	0.00463877212000021	0.0011440814037161	0.000743740599475688	0.00332240326189139
data_8w_HFD_vs_8w_HFHC	LPC 20:3-1	0.0202807595500029	0.00844241598221449	0.0273052325473518	0.0622856446884885
data_8w_HFD_vs_8w_HFHC	LPC 20:3-2	0.0198110048800039	0.00827095567175514	0.0276951599421075	0.0628630055987754
data_8w_HFD_vs_8w_HFHC	LPC 20:4-1	-0.0883309	0.0157994684161183	0.0000263284028125725	0.000220010183177493
data_8w_HFD_vs_8w_HFHC	LPC 20:4-2	-0.0883309	0.0157994684161183	0.0000263284028125725	0.000220010183177493
data_8w_HFD_vs_8w_HFHC	LPC 20:5	0.0337275425700006	0.00557914607315901	0.0000102740301664164	0.000105454196425104
data_8w_HFD_vs_8w_HFHC	LPC 22:6	0.0858588333799967	0.0184230828841243	0.000194644196205606	0.00110426185935417
data_8w_HFD_vs_8w_HFHC	LPE 16:0	0.105697734019997	0.0172014745595461	0.00000839158484751799	0.0000885456883910519
data_8w_HFD_vs_8w_HFHC	LPE 16:1	0.0123234260599998	0.00188756479055074	0.00000388554181550574	0.0000472049943640598
data_8w_HFD_vs_8w_HFHC	LPE 17:0	0.00726000454000001	0.00092291918715246	0.000000311563442844314	0.00000600348937734393
data_8w_HFD_vs_8w_HFHC	LPE 18:0	0.0822417316500052	0.0334825618763246	0.0244352350176696	0.0571710823948903
data_8w_HFD_vs_8w_HFHC	LPE 18:1	0.126981283720001	0.0190513633191948	0.00000297158657827427	0.0000372054321237135
data_8w_HFD_vs_8w_HFHC	LPE 18:2	0.0193104176399993	0.00242190689594611	0.0000002570205352529	0.00000519472373702227
data_8w_HFD_vs_8w_HFHC	LPE 18:3	0.00736375140000004	0.00107616395026889	0.00000210324353263013	0.0000276813987520353
data_8w_HFD_vs_8w_HFHC	LPE 18:4	0.00126890780000001	0.000754989214412889	0.110092862891408	0.189727087897337
data_8w_HFD_vs_8w_HFHC	LPE 20:1	0.00981166062999978	0.00138693210927726	0.00000134749972103963	0.0000192905223222516
data_8w_HFD_vs_8w_HFHC	LPE 20:2	0.00108464	0.00025787855091571	0.000531011155499935	0.00253394797010495
data_8w_HFD_vs_8w_HFHC	LPE 20:3	0.00804799568999961	0.00222122073114899	0.00194416933828115	0.00732204083094195
data_8w_HFD_vs_8w_HFHC	LPE 20:4	0.00405215224999934	0.00741724616132756	0.591557663579679	0.699412296760712
data_8w_HFD_vs_8w_HFHC	LPE 20:5	0.0152547	0.00135114089245795	0.00000000133799519342634	0.0000000829218286963972
data_8w_HFD_vs_8w_HFHC	LPE 22:3	0.00457081	0.0006586657863461	0.00000174457683649584	0.0000235951607499547
data_8w_HFD_vs_8w_HFHC	LPE 22:5	0.00315840534000002	0.00067733011561801	0.000193507404595228	0.00109977864699729
data_8w_HFD_vs_8w_HFHC	LPE 22:6	0.063703094729999	0.0106672879936756	0.0000119399514346371	0.000117621734857109
data_8w_HFD_vs_8w_HFHC	LPE O-16:1	0.000439407580000022	0.000246803249041175	0.091896748776106	0.164446813599348
data_8w_HFD_vs_8w_HFHC	LPE O-18:1	-0.000618414	0.000176664749983229	0.00255643032768627	0.00909014782822526
data_8w_HFD_vs_8w_HFHC	LPE O-18:2	0.00226761510000021	0.000741149368844017	0.00674967565200842	0.0201995183326609
data_8w_HFD_vs_8w_HFHC	LPG 18:1	0.00197074831000002	0.00331265494084386	0.556098167534789	0.667972676214506
data_8w_HFD_vs_8w_HFHC	LPI 20:4	-0.0280087	0.00832482926388973	0.00345270132707579	0.0116022139309287
data_8w_HFD_vs_8w_HFHC	PC 28:0|PC 14:0_14:0	0.000379965430000004	0.0000374922210614784	0.00000000466408005453189	0.000000223875842617531
data_8w_HFD_vs_8w_HFHC	PC 30:1|PC 14:0_16:0	0.00751459755999995	0.000471784637877296	0.0000000000000624420176119708	0.0000000000436737311754584
data_8w_HFD_vs_8w_HFHC	PC 30:1|PC 14:0_16:1	0.00556173	0.000446775742016098	0.0000000000188344403113848	0.00000000242666894117211
data_8w_HFD_vs_8w_HFHC	PC 30:2|PC 15:1_15:1	0.00087798257999999	0.0000961130883106345	0.0000000274806626980306	0.000000892328497759225
data_8w_HFD_vs_8w_HFHC	PC 31:0|PC 15:0_16:0	0.00623525967999999	0.000477255271597445	0.0000000000574161629698209	0.00000000624687853111651
data_8w_HFD_vs_8w_HFHC	PC 31:1|PC 15:0_16:1	0.00729382127000002	0.000490892063800122	0.00000000000108783399490491	0.000000000266301761952723
data_8w_HFD_vs_8w_HFHC	PC 32:0|PC 16:0_16:0	-0.0506475	0.00865332658565559	0.0000108187138215719	0.000109398106263014
data_8w_HFD_vs_8w_HFHC	PC 32:1	0.440153159479992	0.0343313702258982	0.0000000000693098724899649	0.00000000728818722617413
data_8w_HFD_vs_8w_HFHC	PC 32:2|PC 16:1_16:1	0.0447195700599994	0.00471761286967791	0.00000000747236386291155	0.000000332588122480136
data_8w_HFD_vs_8w_HFHC	PC 32:3	0.00217471389999998	0.000317760533448613	0.00000124288974733641	0.0000181647409043554
data_8w_HFD_vs_8w_HFHC	PC 33:0	0.00906349058000006	0.000566282788212548	0.000000000000347167922557316	0.000000000130748780680048
data_8w_HFD_vs_8w_HFHC	PC 33:1	0.0733436258300004	0.00433494381348309	0.000000000000197278273008652	0.0000000000878067658773055
data_8w_HFD_vs_8w_HFHC	PC 33:2	0.0147826841499995	0.00156107166807959	0.0000000167392124368909	0.000000625182908308517
data_8w_HFD_vs_8w_HFHC	PC 34:1	0.0202436823200049	0.142175712741198	0.88835764066961	0.927179494504031
data_8w_HFD_vs_8w_HFHC	PC 34:2	-0.411478	0.120264264354713	0.00202921565080602	0.00758399986743991
data_8w_HFD_vs_8w_HFHC	PC 34:3|PC 16:1_18:2	0.0106237566200025	0.0137498199919411	0.448701557490103	0.572392606949334
data_8w_HFD_vs_8w_HFHC	PC 34:4|PC 14:0_20:4	-0.00160366	0.000983118854603978	0.115826822232809	0.198213254684318
data_8w_HFD_vs_8w_HFHC	PC 34:5	0.00296341234000003	0.000538382319751529	0.0000222908117969203	0.000191131023743821
data_8w_HFD_vs_8w_HFHC	PC 35:0	0.00836468987000004	0.000368688027082499	0.000000000000000100551250217411	0.000000000000164099640354815
data_8w_HFD_vs_8w_HFHC	PC 35:1	0.0613224500199998	0.00221776118014103	0.0000000000000000000047887943401569	0.0000000000000000234459370894082
data_8w_HFD_vs_8w_HFHC	PC 35:2|PC 17:0_18:2	0.0560053405699993	0.00353153487279456	0.00000000000264081515749879	0.000000000562149174396263
data_8w_HFD_vs_8w_HFHC	PC 35:3	0.00747773494000058	0.000853675077639865	0.0000000656326060516795	0.00000171865390290624
data_8w_HFD_vs_8w_HFHC	PC 35:4	0.00164304015999994	0.00029690675702091	0.0000296802281831796	0.000242594986953
data_8w_HFD_vs_8w_HFHC	PC 36:0	0.0159535517000001	0.00259426060820562	0.00000830837754717588	0.0000878570550129009
data_8w_HFD_vs_8w_HFHC	PC 36:1	0.259718191099997	0.0331677077891198	0.000000256302262090986	0.00000519472373702227
data_8w_HFD_vs_8w_HFHC	PC 36:2|PC 18:1_18:1	0.00778034127000283	0.0527136044297586	0.88430200214717	0.924325918555198
data_8w_HFD_vs_8w_HFHC	PC 36:3|PC 16:0_20:3	-0.0340052	0.0550387557497687	0.544418407298572	0.659770426270744
data_8w_HFD_vs_8w_HFHC	PC 36:4|PC 18:2_18:2	-1.69899	0.141095710031391	0.000000000477879783182635	0.0000000365578034134716
data_8w_HFD_vs_8w_HFHC	PC 36:5	0.191759731260003	0.0231637457904213	0.000000077030237009825	0.00000196427104375054
data_8w_HFD_vs_8w_HFHC	PC 36:6|PC 16:1_20:5	0.00562837620999996	0.000632669930756545	0.00000000000321575000867498	0.000000000656013001769696
data_8w_HFD_vs_8w_HFHC	PC 37:1	0.0120072226700001	0.00110321231288416	0.00000000187353320251826	0.000000107915512465052
data_8w_HFD_vs_8w_HFHC	PC 37:2	0.0127926096099998	0.000913517359638559	0.000000000010666937066187	0.00000000152124526755581
data_8w_HFD_vs_8w_HFHC	PC 37:3	0.00620757892999977	0.000717340313290384	0.0000000672093739669726	0.00000175030369650158
data_8w_HFD_vs_8w_HFHC	PC 37:4|PC 17:0_20:4	-0.00332219	0.00155771864938975	0.0462476884880499	0.0955798576772867
data_8w_HFD_vs_8w_HFHC	PC 37:5|PC 17:1_20:4	0.00518762076999986	0.000824628942800014	0.00000497054379015072	0.0000572606644625363
data_8w_HFD_vs_8w_HFHC	PC 37:6|PC 15:0_22:6	0.0116419770000002	0.00117434718258007	0.0000000102060447781765	0.000000430445558818995
data_8w_HFD_vs_8w_HFHC	PC 38:1	0.00767093126999998	0.000700658914620373	0.000000000156190208944981	0.0000000139921239352188
data_8w_HFD_vs_8w_HFHC	PC 38:2|PC 18:1_20:1	0.0211461950800012	0.00470380980558011	0.000277254878523603	0.0014999335748636
data_8w_HFD_vs_8w_HFHC	PC 38:3	-0.115672	0.0199274519743525	0.0000168568192764122	0.000153403321890918
data_8w_HFD_vs_8w_HFHC	PC 38:4	-1.12021	0.085656761859717	0.0000000000395085503541974	0.00000000460556815557502
data_8w_HFD_vs_8w_HFHC	PC 38:5|PC 16:0_22:5	-0.31475	0.0325860512817246	0.00000000928264022542689	0.000000398664969681492
data_8w_HFD_vs_8w_HFHC	PC 38:6	-0.575483	0.102629154558618	0.0000254314212183142	0.000214676272904942
data_8w_HFD_vs_8w_HFHC	PC 38:7|PC 16:1_22:6	0.0344652464699998	0.00324340554407854	0.0000000000000589040627655751	0.0000000000436737311754584
data_8w_HFD_vs_8w_HFHC	PC 39:2	0.00111217620999998	0.0000994079243575409	0.000000000587379522304442	0.0000000429225394209335
data_8w_HFD_vs_8w_HFHC	PC 39:3	0.00206376555000004	0.000281635936341472	0.000000837113024759058	0.0000135264203604632
data_8w_HFD_vs_8w_HFHC	PC 39:4	-0.000397405	0.000659670330924838	0.554010787643601	0.666446392212057
data_8w_HFD_vs_8w_HFHC	PC 39:5	0.00206955946000001	0.000277677688099483	0.000000661711791075801	0.0000112491004482886
data_8w_HFD_vs_8w_HFHC	PC 39:6	0.0147147944599998	0.00162275057503729	0.0000000393949109931352	0.00000117608222086823
data_8w_HFD_vs_8w_HFHC	PC 40:6	-0.139263	0.0192933851421722	0.0000000244288747930177	0.000000836390006899402
data_8w_HFD_vs_8w_HFHC	PC 40:7	0.048676345510001	0.0151693725502505	0.00442366468908692	0.0142229260310725
data_8w_HFD_vs_8w_HFHC	PC 40:8	-0.00824454	0.00685352209330265	0.243463132285144	0.356884878942535
data_8w_HFD_vs_8w_HFHC	PC 42:10	-0.00477831	0.000881369950428793	0.0000344191927273936	0.00027445662474482
data_8w_HFD_vs_8w_HFHC	PC 42:5|PC 22:1_20:4	-0.000634623	0.0000861463072264579	0.0000000306787327321433	0.000000963927484489084
data_8w_HFD_vs_8w_HFHC	PC 42:6	-0.000577647	0.000372995123471946	0.137972465607311	0.228754890488789
data_8w_HFD_vs_8w_HFHC	PC 42:7	0.000896844780000077	0.000593822405659033	0.148068549568506	0.241567350445653
data_8w_HFD_vs_8w_HFHC	PC 42:9|PC 20:3_22:6	0.000597594259999993	0.000199949413793032	0.00756744822338236	0.0221592263766029
data_8w_HFD_vs_8w_HFHC	PC 44:5|PC 18:0_26:5	-0.00238849	0.000316434794302342	0.000000555321781425146	0.00000978005554625005
data_8w_HFD_vs_8w_HFHC	PC 44:6	0.000703358489999982	0.000304679703422224	0.0330532874314853	0.0726994138654771
data_8w_HFD_vs_8w_HFHC	PC O-32:0	-0.00233612	0.000958444704140092	0.0253954285235669	0.0588991085037346
data_8w_HFD_vs_8w_HFHC	PC O-34:0|PC O-18:0_16:0	0.0000505863999999898	0.000125888192681202	0.692468165931824	0.783346612847091
data_8w_HFD_vs_8w_HFHC	PC O-34:1|PC O-18:1_16:0	0.00135979098000007	0.00119537101278572	0.269628189753201	0.386342712108456
data_8w_HFD_vs_8w_HFHC	PC O-35:1|PC O-17:0_18:1	-0.0100336	0.000865705618344064	0.00000000088059708473821	0.0000000598806017621983
data_8w_HFD_vs_8w_HFHC	PC O-35:4|PC O-17:2_18:2	-0.00194106	0.00100643639529402	0.06665471402049	0.127726606592688
data_8w_HFD_vs_8w_HFHC	PC O-36:2|PC O-18:0_18:2	0.00072925154000002	0.000276495409204348	0.0157531415580661	0.0400038283549231
data_8w_HFD_vs_8w_HFHC	PC O-37:1	-0.0381098	0.00649482123865078	0.0000147920880432945	0.000138739584406073
data_8w_HFD_vs_8w_HFHC	PC O-37:2	0.00225178472999983	0.00110781547957654	0.0571118312052448	0.112840809354673
data_8w_HFD_vs_8w_HFHC	PC O-38:7|PC O-18:2_20:5	0.016473739579998	0.0088525950998401	0.0791741613883461	0.146424293164749
data_8w_HFD_vs_8w_HFHC	PC O-38:8|PC O-18:3_20:5	0.00284902597999996	0.000961664135854297	0.00833556215873163	0.0240064190171471
data_8w_HFD_vs_8w_HFHC	PC O-40:4|PC O-20:0_20:4	-0.000931592	0.0000803858060473915	0.0000000000108749151071187	0.00000000152124526755581
data_8w_HFD_vs_8w_HFHC	PC O-40:6|PC O-18:0_22:6	-0.000744796	0.000180714813281466	0.000641087644407165	0.00296109915756366
data_8w_HFD_vs_8w_HFHC	PC O-40:7|PC O-18:1_22:6	0.000431097550000056	0.000256470327558868	0.109670709150066	0.189332789844401
data_8w_HFD_vs_8w_HFHC	PE 32:1	0.0822179306299995	0.00643353558655071	0.0000000000134965949971673	0.00000000178592781367922
data_8w_HFD_vs_8w_HFHC	PE 32:2|PE 16:1_16:1	0.0126290418499999	0.00112185394142746	0.0000000000126133554275701	0.00000000171541633814953
data_8w_HFD_vs_8w_HFHC	PE 34:1|PE 16:0_18:1	0.282761400269995	0.0402071491129694	0.000000726470404474487	0.0000121392460761334
data_8w_HFD_vs_8w_HFHC	PE 34:2|PE 16:0_18:2	0.164876539309999	0.123538990489229	0.190897934840605	0.294280947411714
data_8w_HFD_vs_8w_HFHC	PE 34:3|PE 16:1_18:2	0.0674548532000003	0.00871659914998367	0.0000000397268620717364	0.00000117880434365589
data_8w_HFD_vs_8w_HFHC	PE 35:1|PE 17:0_18:1	0.0219125043800001	0.00255073530378647	0.0000000875496072405282	0.00000215398430678204
data_8w_HFD_vs_8w_HFHC	PE 35:2|PE 17:1_18:1	0.0418669588299996	0.00650028690686847	0.00000462873899053248	0.0000544766973501131
data_8w_HFD_vs_8w_HFHC	PE 36:0	0.0118529873599999	0.00170669467389613	0.0000000644589575935179	0.00000170589760204251
data_8w_HFD_vs_8w_HFHC	PE 36:1|PE 18:0_18:1	0.12098	0.0176758257504086	0.0000000275207522797473	0.000000892328497759225
data_8w_HFD_vs_8w_HFHC	PE 36:2|PE 18:1_18:1	0.151395	0.0738262990416982	0.0450934679908512	0.0937484582943555
data_8w_HFD_vs_8w_HFHC	PE 36:3|PE 18:1_18:2	0.350933	0.0627365213229705	0.00000156094911616168	0.0000214838476973142
data_8w_HFD_vs_8w_HFHC	PE 36:4|PE 16:0_20:4;PE 18:2_18:2	-1.54794	0.258100366441214	0.0000113266760641666	0.000112943800428024
data_8w_HFD_vs_8w_HFHC	PE 36:5|PE 16:0_20:5	0.340098519019999	0.0453006157202786	0.000000224530347104274	0.00000465805330263782
data_8w_HFD_vs_8w_HFHC	PE 36:6|PE 16:1_20:5	0.023681	0.00379445440982518	0.00000453903221597455	0.0000538089630252091
data_8w_HFD_vs_8w_HFHC	PE 37:2|PE 19:0_18:2	0.0159598246300001	0.00145512505160699	0.000000000157182764795146	0.0000000139921239352188
data_8w_HFD_vs_8w_HFHC	PE 37:4|PE 17:0_20:4	-0.00524224	0.0207456535552722	0.803370427118996	0.866747820884664
data_8w_HFD_vs_8w_HFHC	PE 38:1|PE 20:0_18:1	-0.000212777	0.0034026868028939	0.950800113931636	0.971437709451237
data_8w_HFD_vs_8w_HFHC	PE 38:2|PE 18:1_20:1	0.0376268955099999	0.00528036507238357	0.00000059041065008245	0.0000102870126078423
data_8w_HFD_vs_8w_HFHC	PE 38:3|PE 18:0_20:3	-0.244399	0.0646991770120827	0.000308949077503992	0.0016299727192452
data_8w_HFD_vs_8w_HFHC	PE 38:4|PE 18:0_20:4	-2.79526	0.593272258276076	0.0000107049316505465	0.000108963295968972
data_8w_HFD_vs_8w_HFHC	PE 38:5|PE 16:0_22:5;18:1_20:4	-0.017798	0.176744135847643	0.920056548360622	0.950136439732884
data_8w_HFD_vs_8w_HFHC	PE 38:6|PE 16:0_22:6	0.207371926199997	0.810496032086852	0.799272066720438	0.864039752409641
data_8w_HFD_vs_8w_HFHC	PE 38:7|PE 16:1_22:6	0.148352	0.0308693601604616	0.0000568851122186727	0.00040717764535471
data_8w_HFD_vs_8w_HFHC	PE 39:6|PE 17:0_22:6	0.0678833639999994	0.00970209972514958	0.00000156214252047464	0.0000214838476973142
data_8w_HFD_vs_8w_HFHC	PE 40:4|PE 18:0_22:4	-0.0190591	0.00916677295411926	0.0422461151458446	0.0892693050298036
data_8w_HFD_vs_8w_HFHC	PE 40:5|PE 18:0_22:5	-0.00514603	0.0162777588620273	0.752897227180847	0.829093252586511
data_8w_HFD_vs_8w_HFHC	PE 40:6|PE 20:1_20:5	-0.123162	0.169384973851404	0.470272002235109	0.592804254104814
data_8w_HFD_vs_8w_HFHC	PE 40:7|PE 18:1_22:6	0.660001939390001	0.129937893502449	0.000053524699449561	0.000386065817802592
data_8w_HFD_vs_8w_HFHC	PE 40:8|PE 18:2_22:6	0.0829485795100001	0.0140888846475745	0.00000209465380388379	0.0000276813987520353
data_8w_HFD_vs_8w_HFHC	PE P-34:1|PE P-16:0_18:1	0.0141119094800002	0.00216168717618468	0.0000012193308278948	0.0000180097712085994
data_8w_HFD_vs_8w_HFHC	PE P-34:2|PE P-16:0_18:2	0.00124940430000002	0.000661560582577931	0.0704507001752514	0.13338230009978
data_8w_HFD_vs_8w_HFHC	PE P-36:1|PE P-18:0_18:1	0.0135727999299999	0.00261419563690403	0.0000195861660805404	0.000174362776983797
data_8w_HFD_vs_8w_HFHC	PE P-36:2|PE P-18:1_18:1	0.00704355035000001	0.00211058000918309	0.00240495305290759	0.00864511758225813
data_8w_HFD_vs_8w_HFHC	PE P-36:4|PE P-16:0_20:4	0.00795163343000003	0.00190004031492715	0.000556464876115113	0.00263997290063914
data_8w_HFD_vs_8w_HFHC	PE P-38:3|PE P-18:0_20:3	-0.0185489	0.00493361131138933	0.000361041014269515	0.00186265206097318
data_8w_HFD_vs_8w_HFHC	PE P-38:4|PE P-16:0_22:4	-0.0901388	0.0207437849258483	0.0000435013386866594	0.000327162141643448
data_8w_HFD_vs_8w_HFHC	PE P-38:4|PE P-18:0_20:4;PE P-18:1_20:3	-0.0901388	0.0207437849258483	0.0000435013386866594	0.000327162141643448
data_8w_HFD_vs_8w_HFHC	PE P-38:5|PE P-16:0_22:5	0.00335464524999989	0.00420953106441982	0.432128853741372	0.556471033118821
data_8w_HFD_vs_8w_HFHC	PE P-38:5|PE P-18:1_20:4	0.00594210619000044	0.00439400045883034	0.188071433260211	0.290747627799808
data_8w_HFD_vs_8w_HFHC	PE P-38:6|PE P-16:0_22:6;PE P-18:2_20:4	0.0268649398800002	0.0110724313328534	0.0200835219718972	0.0486295368815077
data_8w_HFD_vs_8w_HFHC	PE O-40:8|PE O-18:2_22:6	0.000767850699999556	0.0056231450460919	0.892872524518349	0.93010720851954
data_8w_HFD_vs_8w_HFHC	PE P-40:4|PE P-18:0_22:4	-0.0109489	0.00353778053625387	0.00278425439033979	0.00972998536409966
data_8w_HFD_vs_8w_HFHC	PE P-40:5|PE P-18:0_22:5;E P-18:1_22:4	0.00692343240999982	0.00543370836872263	0.208119270813215	0.315464999969505
data_8w_HFD_vs_8w_HFHC	PE P-40:6|PE P-18:0_22:6;PE P-20:2_20:4	-0.00331908	0.00703514566974442	0.639816133340384	0.738626657505258
data_8w_HFD_vs_8w_HFHC	PE P-42:6|PE P-20:0_22:6	0.000226412889999973	0.00136271163967008	0.868966779604747	0.914151558432497
data_8w_HFD_vs_8w_HFHC	PG 34:1|PG 16:0_18:1	0.177569162489991	0.0648265051266916	0.0132386301521223	0.0346796860485773
data_8w_HFD_vs_8w_HFHC	PG 34:2|PG 16:1_18:1	-0.0234732	0.0125937497487059	0.0787337827710222	0.145960091043894
data_8w_HFD_vs_8w_HFHC	PG 36:1|PG 18:0_18:1	-0.0173131	0.00484585905815379	0.00217592024105442	0.00798598613208577
data_8w_HFD_vs_8w_HFHC	PG 36:3|PG 18:1_18:2	0.128225	0.0319514200315259	0.000249394055160313	0.00136887140590235
data_8w_HFD_vs_8w_HFHC	PI 32:1|PI 16:0_16:1	0.0599384474900009	0.0204209945460776	0.00884843537712861	0.0251141678877807
data_8w_HFD_vs_8w_HFHC	PI 34:1|PI 16:0_18:1	-0.00749201	0.00904659130558287	0.415726778463147	0.540754066778843
data_8w_HFD_vs_8w_HFHC	PI 34:2|PI 16:0/18:2; PI 18:0/16:2	0.0377041981999999	0.0056860818756945	0.000000268176911192588	0.00000531576581861907
data_8w_HFD_vs_8w_HFHC	PI 36:1|PI 18:0/18:1	0.102737259389998	0.0128698838258452	0.0000002525488200613	0.00000517180661637993
data_8w_HFD_vs_8w_HFHC	PI 36:2|PI 18:0/18:2; PI 18:1/18:1	0.0263391493200001	0.00284623034495404	0.000000000103921844571318	0.0000000100854321443599
data_8w_HFD_vs_8w_HFHC	PI 36:3|PI 16:0/20:3; PI 18:0/18:3; PI 18:1/18:2	0.00544510001999999	0.00438427905088186	0.22621728702051	0.336497688055956
data_8w_HFD_vs_8w_HFHC	PI 36:4	-0.0174737	0.0160269706938978	0.281319345047028	0.399228844449348
data_8w_HFD_vs_8w_HFHC	PI 38:3|PI 18:0/20:3	3.25265716754998	0.463410856819553	0.00000000714013980284576	0.000000323031306283587
data_8w_HFD_vs_8w_HFHC	PI 38:4|PI 18:0_20:4	-0.59888	0.104141967275013	0.000000198717533395236	0.00000426719755922401
data_8w_HFD_vs_8w_HFHC	PI 38:5|PI 16:0/22:5; PI 18:0/20:5; PI 18:1/20:4	0.0957017157300001	0.0157812811489329	0.000000203243792666541	0.00000434533453666108
data_8w_HFD_vs_8w_HFHC	PI 38:6|PI 38:6|PI 18:1_20:5	0.258179644069999	0.0377242251514754	0.00000209817977623225	0.0000276813987520353
data_8w_HFD_vs_8w_HFHC	PI 40:4|PI 18:0_22:4	-0.0261579	0.0123835428327145	0.0488925205028955	0.0999489688443325
data_8w_HFD_vs_8w_HFHC	PI 40:5|PI 18:0/22:5	0.115397547709998	0.0224091890585885	0.0000600913827392481	0.000425155216606009
data_8w_HFD_vs_8w_HFHC	PI 40:6|PI 18:0/22:6	0.0553854315500002	0.00693974844216691	0.000000253519932175487	0.00000517180661637993
data_8w_HFD_vs_8w_HFHC	PS 34:2	0.00846184484000008	0.000958087960760786	0.0000000000531251043168714	0.00000000591137524398642
data_8w_HFD_vs_8w_HFHC	PS 36:1|PS 18:0_18:1	0.339228531829999	0.0807310837950527	0.000535875763954256	0.00255218651782105
data_8w_HFD_vs_8w_HFHC	PS 36:2|PS 18:0_18:2	0.0438453212400003	0.00863076821465504	0.0000420691145188183	0.000319829789882196
data_8w_HFD_vs_8w_HFHC	PS 36:4|PS 16:0_20:4	-0.0939543	0.0296760825097819	0.00223925361908045	0.00819386077654551
data_8w_HFD_vs_8w_HFHC	PS 38:0|PS 16:0/22:0	0.715417799209932	0.256540547096269	0.0121259236037357	0.0323357962766284
data_8w_HFD_vs_8w_HFHC	PS 38:1|PS 16:0/22:1	-0.364181	0.254954486999656	0.170295112686416	0.268696381473636
data_8w_HFD_vs_8w_HFHC	PS 38:2|PS 20:0/18:2	0.103612758250002	0.0367806512277926	0.0114080635777024	0.0308755551555726
data_8w_HFD_vs_8w_HFHC	PS 38:3|PS 18:0_20:3	-0.138882	0.013328409014527	0.00000000472162612636349	0.000000224437684608501
data_8w_HFD_vs_8w_HFHC	PS 38:4|PS 18:0_20:4	-0.567128	0.0661359557173103	0.0000000000838276260277227	0.00000000855041785482772
data_8w_HFD_vs_8w_HFHC	PS 38:5	0.0764577359899999	0.0140972457322108	0.0000157582171120938	0.000145296103542017
data_8w_HFD_vs_8w_HFHC	PS 38:6	0.0581961487700042	0.0425537094258974	0.188274124620914	0.290858183578416
data_8w_HFD_vs_8w_HFHC	PS 40:1|PS 18:0/22:1; PS 18:1/22:0	0.188038523750008	0.0871495994687673	0.0447165220408757	0.0932816752927684
data_8w_HFD_vs_8w_HFHC	PS 40:4|PS 18:0_22:4	-0.013086	0.00179126164538772	0.0000000825815823409798	0.00000205238287889054
data_8w_HFD_vs_8w_HFHC	PS 40:6|PS 18:0_22:6	0.0628914895900002	0.0313871061755536	0.0560953878978655	0.111191505727915
data_8w_HFD_vs_8w_HFHC	PS 40:7	0.136348	0.0112366031188732	0.000000000000863380019356595	0.000000000234839365264994
data_8w_HFD_vs_8w_HFHC	PS 22:0/20:3	-1.22788	0.0808358624422637	0.0000000000104772412391612	0.00000000152124526755581
data_8w_HFD_vs_8w_HFHC	PS 22:0/20:4	-0.361349	0.0388042992179039	0.0000000081798456503812	0.000000354411719506782
data_8w_HFD_vs_8w_HFHC	PS 22:0/22:5	-0.236624	0.0390665691290135	0.0000100319675277021	0.000103403185296062
data_8w_HFD_vs_8w_HFHC	PS 22:0/22:6	0.108008397030001	0.0250146272823275	0.000414409754732475	0.00208311104637597
data_8w_HFD_vs_8w_HFHC	SM 34:0;2O	0.0106451920499983	0.00510223551581403	0.0512322961347192	0.103564542475469
data_8w_HFD_vs_8w_HFHC	SM 34:1;2O|SM 18:1;2O/16:0	0.114074417029995	0.0652126602078799	0.0971005090741134	0.171688007376981
data_8w_HFD_vs_8w_HFHC	SM 35:1;2O|SM 18:1;2O/17:0	0.0107431944899984	0.00254012413896234	0.00050415538429964	0.00243426505081956
data_8w_HFD_vs_8w_HFHC	SM 36:0;2O	-0.00554116	0.0014936144957955	0.00152568937193712	0.00597618869245508
data_8w_HFD_vs_8w_HFHC	SM 36:1;2O|SM 18:1;2O/18:0	-0.0727644	0.0169975671223602	0.000439702621522309	0.00217014519654559
data_8w_HFD_vs_8w_HFHC	SM 36:2;2O	0.00599472190000083	0.00195813047841053	0.00672216077361402	0.02014179874395
data_8w_HFD_vs_8w_HFHC	SM 36:3;2O	-0.000902319	0.000291111279952246	0.00618541874254793	0.0187515852405664
data_8w_HFD_vs_8w_HFHC	SM 36:4;2O	-0.013038	0.00306368390198742	0.00047564262079518	0.00231516645516021
data_8w_HFD_vs_8w_HFHC	SM 38:0;2O	-0.0183547	0.00339095040887554	0.0000383337341129803	0.000296028331572794
data_8w_HFD_vs_8w_HFHC	SM 38:1;2O|SM 18:1;2O/20:0	-0.170922	0.0317988563795857	0.0000415187370405388	0.000317122833932103
data_8w_HFD_vs_8w_HFHC	SM 38:2;2O|SM 18:2;2O/20:0	-0.00317983	0.0012807600552948	0.0231192920023271	0.0547350356109254
data_8w_HFD_vs_8w_HFHC	SM 39:1;2O	0.022262448679999	0.00624499020295259	0.00221373023698536	0.00810652448786861
data_8w_HFD_vs_8w_HFHC	SM 39:2;2O	0.00606356134000017	0.000957046216855216	0.00000459819249050164	0.0000542681513194402
data_8w_HFD_vs_8w_HFHC	SM 40:1;2O|SM 18:1;2O/22:0	-0.313802	0.21984907089949	0.170598312228255	0.269001396672959
data_8w_HFD_vs_8w_HFHC	SM 40:2;2O|SM 18:1;2O/22:1	0.136234648759997	0.0268457838150729	0.0000790041472577997	0.000531324594744763
data_8w_HFD_vs_8w_HFHC	SM 40:3;2O	0.000260101939999957	0.00160490547734427	0.871688377809473	0.915833969475361
data_8w_HFD_vs_8w_HFHC	SM 41:1;2O|SM 18:1;2O/23:0;d22:0/19:1	0.256587528189999	0.0595376749406712	0.000406517406767023	0.00205186517889829
data_8w_HFD_vs_8w_HFHC	SM 41:2;2O|SM 18:2;2O/23:0	0.0470214080900001	0.00614465929734126	0.000000000340312705492036	0.0000000282401865438815
data_8w_HFD_vs_8w_HFHC	SM 41:3;2O	0.00617679390999995	0.00119089375228816	0.0000520074701409976	0.000378348549495281
data_8w_HFD_vs_8w_HFHC	SM 42:1;2O|SM 18:1;2O/24:0	0.117986	0.0235625557667531	0.0000822889112487593	0.000545916679503964
data_8w_HFD_vs_8w_HFHC	SM 42:2;2O|SM 18:1;2O/24:1;SM 42:2;2O|SM 18:2;2O/24:0	0.672430713679984	0.156221634745942	0.000426944506558264	0.00212863574756544
data_8w_HFD_vs_8w_HFHC	SM 42:3;2O|SM 18:2;2O/24:1	-0.00765837	0.01857312139238	0.6849612855905	0.777188981286463
data_8w_HFD_vs_8w_HFHC	TG 40:1|TG 8:0_16:0_16:1	-0.00012464	0.000679651380907171	0.856543707427833	0.905166844715448
data_8w_HFD_vs_8w_HFHC	TG 42:2|TG 8:0_16:0_18:2	0.00141866040000006	0.00147470561339163	0.348793910144199	0.472522131728279
data_8w_HFD_vs_8w_HFHC	TG 44:0|TG 12:0_14:0_18:0	0.0345362268300012	0.00903927068887305	0.00125236291978973	0.00512672981211581
data_8w_HFD_vs_8w_HFHC	TG 44:1|TG 10:0_16:0_18:1	0.172661881960004	0.0503915811471369	0.00301018561910343	0.0103860949902258
data_8w_HFD_vs_8w_HFHC	TG 44:2|TG 10:0_16:0_18:2	0.0430947	0.0127462374884567	0.00332878516918477	0.0112489085034211
data_8w_HFD_vs_8w_HFHC	TG 46:0|TG 14:0_16:0_16:0	0.077700572619999	0.0215563222660079	0.00202661456815534	0.00758006487829531
data_8w_HFD_vs_8w_HFHC	TG 46:1|TG 14:0_16:0_16:1	1.00850240998005	0.261696990093381	0.0011635366917617	0.00483335923780349
data_8w_HFD_vs_8w_HFHC	TG 46:2|TG 14:0_16:1_16:1	0.877468549000006	0.245117355159104	0.00214124285336371	0.00789422064011201
data_8w_HFD_vs_8w_HFHC	TG 46:3|TG 14:1_16:1_16:1	0.0817682136599994	0.0237793594527317	0.00276689328113925	0.00967622107461271
data_8w_HFD_vs_8w_HFHC	TG 47:1|TG 15:0_16:0_16:1	0.17157159870001	0.0358209259821685	0.000146660175864015	0.000877809561161635
data_8w_HFD_vs_8w_HFHC	TG 47:2|TG 15:0_16:1_16:1	0.234092395120004	0.0593242197034429	0.000947178400388303	0.00406431678203429
data_8w_HFD_vs_8w_HFHC	TG 48:0|TG 16:0_16:0_16:0	0.0825129369000037	0.0711869662781455	0.261168871175981	0.377192564388674
data_8w_HFD_vs_8w_HFHC	TG 48:1|TG 14:0_16:0_18:1	1.93274210131012	0.684341466541714	0.0112369483487594	0.0304629563208893
data_8w_HFD_vs_8w_HFHC	TG 48:3|TG 14:1_16:1_18:1;TG 16:1_16:1_16:1	2.01413694761001	0.62482682445338	0.00471264430252377	0.01498253669166
data_8w_HFD_vs_8w_HFHC	TG 49:1|TG 15:0_16:0_18:1	0.379061330839989	0.0843250961724417	0.00027992482610741	0.00150771391487556
data_8w_HFD_vs_8w_HFHC	TG 49:2|TG 15:0_16:1_18:1	1.07730506890995	0.274638628861501	0.000997657200370983	0.00425111371019698
data_8w_HFD_vs_8w_HFHC	TG 49:3|TG 15:0_16:1_18:2	0.373844517590004	0.106282167252478	0.00245938848308547	0.00880846087285039
data_8w_HFD_vs_8w_HFHC	TG 49:4|TG 15:1_16:1_18:2	0.0439603726399993	0.0141696448962867	0.00614751480198484	0.0186597845446483
data_8w_HFD_vs_8w_HFHC	TG 50:0|TG 16:0_16:0_18:0	-0.0451773	0.206306647260336	0.829128507450626	0.886721968649687
data_8w_HFD_vs_8w_HFHC	TG 50:1|TG 16:0_16:0_18:1	-0.717942	2.29262068617612	0.757763521689152	0.83233700534951
data_8w_HFD_vs_8w_HFHC	TG 50:2|TG 16:0_16:1_18:1;TG 14:0_18:1_18:1	3.71444179024968	3.61490489765794	0.317779508728106	0.442631145016445
data_8w_HFD_vs_8w_HFHC	TG 50:4|TG 16:1_16:1_18:2	1.50697269484998	0.937841740780869	0.125489174680106	0.212012907717251
data_8w_HFD_vs_8w_HFHC	TG 51:1|TG 16:0_17:0_18:1	0.289257212489998	0.0803940370659725	0.0020565514434166	0.00763951127994511
data_8w_HFD_vs_8w_HFHC	TG 51:2|TG 16:0_17:1_18:1	2.5520791490498	0.760581481261044	0.00352238180959984	0.0117797686747273
data_8w_HFD_vs_8w_HFHC	TG 51:3|TG 16:1_17:1_18:1	0.792646332230013	0.288813225595905	0.0133280448311973	0.034895244648953
data_8w_HFD_vs_8w_HFHC	TG 51:4|TG 16:1_17:1_18:2	0.164600409920002	0.0716064293683207	0.033721987292563	0.0739376846325071
data_8w_HFD_vs_8w_HFHC	TG 52:0|TG 16:0_18:0_18:0	-0.120674	0.0719699524268203	0.110880593675656	0.190815953123378
data_8w_HFD_vs_8w_HFHC	TG 52:1|TG 16:0_18:0_18:1	-1.38533	0.916406333715117	0.147968719136342	0.24148494963051
data_8w_HFD_vs_8w_HFHC	TG 52:2|TG 16:0_18:1_18:1	-7.86132	6.47857009827659	0.240647246577275	0.353604117419669
data_8w_HFD_vs_8w_HFHC	TG 52:3|TG 16:0_18:1_18:2;TG 16:1_18:1_18:1	-9.90655	5.47384503154006	0.0870566537655094	0.157936629452267
data_8w_HFD_vs_8w_HFHC	TG 52:4|TG 16:1_18:1_18:2	-7.98759	3.43894819489664	0.0321167383672168	0.0711656701724809
data_8w_HFD_vs_8w_HFHC	TG 52:5|TG 16:1_18:1_18:3	-1.98995	1.15561886742168	0.102213929276289	0.178984047831442
data_8w_HFD_vs_8w_HFHC	TG 52:6|TG 16:1_16:1_20:4	-0.120426	0.149136916242442	0.429928950067044	0.554367168693244
data_8w_HFD_vs_8w_HFHC	TG 52:7|TG 14:0_16:1_22:6;TG 16:1_16:1_20:5	0.00829712242999982	0.0163162580825041	0.617263175681889	0.719210020975376
data_8w_HFD_vs_8w_HFHC	TG 53:2|TG 16:0_18:1_19:1;TG 17:0_18:1_18:1	1.12239827212997	0.321275151685033	0.00259315521610903	0.0091867495933935
data_8w_HFD_vs_8w_HFHC	TG 53:3|TG 17:1_18:1_18:1	1.11560255380004	0.340750539673683	0.00421671711321329	0.0137308680524456
data_8w_HFD_vs_8w_HFHC	TG 53:4|TG 17:1_18:1_18:2	0.0889029205100093	0.0608659635618332	0.161351150981452	0.258077502517214
data_8w_HFD_vs_8w_HFHC	TG 53:5|TG 16:1_17:1_20:3	0.0130233250699978	0.0254663098919559	0.615290745161407	0.718022454006087
data_8w_HFD_vs_8w_HFHC	TG 54:1|TG 16:0_20:0_18:1	-0.081433	0.258076061497592	0.755981796354193	0.830872421315078
data_8w_HFD_vs_8w_HFHC	TG 54:2|TG 16:0_18:1_20:1	1.15639511528019	2.35799346138344	0.629764947328817	0.729264234182093
data_8w_HFD_vs_8w_HFHC	TG 54:3|TG 18:1_18:1_18:1	1.58853022725983	1.90978482226543	0.416429212661942	0.541366702966914
data_8w_HFD_vs_8w_HFHC	TG 54:4|TG 18:1_18:1_18:2	-3.70096	1.8301405435706	0.0582713433053662	0.114530910005248
data_8w_HFD_vs_8w_HFHC	TG 54:5|TG 18:1_18:2_18:2	-5.16888	1.95520648751927	0.0165098692978268	0.0414524718370051
data_8w_HFD_vs_8w_HFHC	TG 54:6|TG 16:1_18:2_20:3;TG 18:2_18:2_18:2	-4.19352	1.23098403047895	0.00314486273857072	0.0107597819483174
data_8w_HFD_vs_8w_HFHC	TG 54:7|TG 16:0_18:2_20:5;TG 18:2_18:2_18:3	-0.609119	0.381305765265929	0.127570382981902	0.214633881470581
data_8w_HFD_vs_8w_HFHC	TG 55:2|TG 19:0_18:1_18:1	0.236293496129995	0.0903146056229538	0.0171757474504282	0.042838746570197
data_8w_HFD_vs_8w_HFHC	TG 55:3|TG 18:1_18:1_19:1	0.301951010769998	0.0898775959955553	0.00349061881487865	0.0116895141707564
data_8w_HFD_vs_8w_HFHC	TG 55:4|TG 18:1_19:1_18:2	-0.0422801	0.0198033818365837	0.0467614054806263	0.0964786520156538
data_8w_HFD_vs_8w_HFHC	TG 55:5|TG 17:0_18:1_20:4	-0.0296308	0.0112400063363858	0.0160521454157102	0.0406155146734599
data_8w_HFD_vs_8w_HFHC	TG 56:1|TG 16:0_22:0_18:1	0.0360150946999989	0.0290307610779292	0.230687124511489	0.341841453271261
data_8w_HFD_vs_8w_HFHC	TG 56:10|TG 18:2_18:3_20:5	-0.00587457	0.00353561235393866	0.109864308730944	0.189503290662897
data_8w_HFD_vs_8w_HFHC	TG 56:2|TG 16:0_18:1_22:1	0.32794591500001	0.267148480634801	0.235417422957691	0.347483781368965
data_8w_HFD_vs_8w_HFHC	TG 56:3|TG 18:1_18:1_20:1	1.53789774568002	0.643138688039212	0.0279243280820594	0.0632951436526679
data_8w_HFD_vs_8w_HFHC	TG 56:4|TG 18:1_18:1_20:2	-0.221206	0.155444445005924	0.171821119495315	0.270493955321242
data_8w_HFD_vs_8w_HFHC	TG 56:5|TG 18:1_18:1_20:3	-1.57811	0.580512354499694	0.0140871166562413	0.0365737451011413
data_8w_HFD_vs_8w_HFHC	TG 56:6|TG 16:0_18:1_22:5;TG 18:1_18:1_20:4	-2.58723	0.670413149957532	0.00114937060925444	0.00479241725034919
data_8w_HFD_vs_8w_HFHC	TG 56:7|TG 16:0_18:1_22:6;TG 16:0_18:2_22:5	-3.03336	0.941190392035521	0.00471955391418456	0.0149947670109329
data_8w_HFD_vs_8w_HFHC	TG 56:8|TG 16:1_18:1_22:6	-1.73056	0.620144707110611	0.0111669008433603	0.0303234312418702
data_8w_HFD_vs_8w_HFHC	TG 56:9|TG 16:1_18:2_22:6	-0.117046	0.0562504735835436	0.0488688594507198	0.099942329102224
data_8w_HFD_vs_8w_HFHC	TG 58:10|TG 18:2_18:2_22:6	-0.19196	0.0603789859323867	0.00520175902423921	0.0162215364220861
data_8w_HFD_vs_8w_HFHC	TG 58:2|TG 16:0_24:0_18:2	0.0424559144900008	0.0190330876617541	0.0386686236886595	0.0829630185079712
data_8w_HFD_vs_8w_HFHC	TG 58:3|TG 18:1_18:1_22:1	0.223429783760005	0.0764588615171034	0.00855437795133197	0.0245355796424847
data_8w_HFD_vs_8w_HFHC	TG 58:4|TG 18:1_22:1_18:2	0.001032115010004	0.0328435639041592	0.975276288908717	0.984526332061254
data_8w_HFD_vs_8w_HFHC	TG 58:5|TG 18:1_18:1_22:3	-0.0716568	0.0352669872823098	0.0571985292599317	0.112966518457695
data_8w_HFD_vs_8w_HFHC	TG 58:6|TG 16:0_18:1_24:5	-0.248748	0.0621967229400869	0.000840948458822331	0.00367286677466024
data_8w_HFD_vs_8w_HFHC	TG 58:7|TG 18:1_18:2_22:4	-0.24018	0.0605651928204207	0.000906634420333271	0.0039158977247757
data_8w_HFD_vs_8w_HFHC	TG 58:8|TG 18:1_18:1_22:6	-0.302326	0.129313064996649	0.0311361528617184	0.069386711156565
data_8w_HFD_vs_8w_HFHC	TG 58:8|TG 18:1_18:2_22:5	-0.310597	0.132360848575664	0.0305923189460204	0.0684239349290615
data_8w_HFD_vs_8w_HFHC	TG 58:9|TG 18:1_18:2_22:6;TG 18:2_18:2_22:5	-0.36728	0.111345730698509	0.00399396620588828	0.0131326115137871
data_8w_HFD_vs_8w_HFHC	TG 60:10|TG 18:2_20:4_22:4	-0.0904665	0.0236400171847379	0.00123527844009092	0.00507802119452991
data_8w_HFD_vs_8w_HFHC	TG 60:12|TG 16:0_22:6_22:6;TG 20:4_20:4_20:4	-0.0345406	0.0183761928899637	0.0764458442644732	0.142473868868999
data_8w_HFD_vs_8w_HFHC	TG 60:4|TG 24:0_18:2_18:2	0.00396603637999992	0.00392276544422952	0.32540014737055	0.449030192087433
data_8w_HFD_vs_8w_HFHC	TG 60:8|TG 18:0_20:4_22:4	-0.0207431	0.0107011754946205	0.0684205459130411	0.13034513338142
data_8w_HFD_vs_8w_HFHC	TG 60:9|TG 18:1_20:4_22:4	-0.0612779	0.011921957511849	0.0000367322792322241	0.000287574763820165
data_8w_HFD_vs_8w_HFHC	TG 62:13|TG 18:1_22:6_22:6	0.000302674620000052	0.00295481238700131	0.919544322282699	0.950008229984404
data_8w_HFD_vs_8w_HFHC	TG 62:14|TG 20:4_20:4_22:6	-0.00156699	0.000515777502260831	0.00707335973860246	0.0209758747911554
data_8w_HFD_vs_8w_HFHC	1,2-Dimethylbenzene	-0.00042054	0.000826610901162063	0.614918267247864	0.718022454006087
data_8w_HFD_vs_8w_HFHC	1,3-Dimethyluric acid	0.000985922279999928	0.00155505990657249	0.531419732095639	0.647705005810369
data_8w_HFD_vs_8w_HFHC	16-Hydroxypalmitic acid	0.000552570959999968	0.000563280692100583	0.33960063988813	0.463530731221713
data_8w_HFD_vs_8w_HFHC	1-Methyladenine	-0.00374914	0.00165512120229875	0.0360775495113887	0.0781919798175117
data_8w_HFD_vs_8w_HFHC	1-Methylxanthine	0.0108754214199999	0.0017730642874782	0.000001272386530545	0.0000184307824069476
data_8w_HFD_vs_8w_HFHC	27-Hydroxycholesterol	-0.0194641	0.0126384547933093	0.140938265044447	0.232569513197712
data_8w_HFD_vs_8w_HFHC	2-Hydroxymyristic acid	0.000412885	0.000186616622690998	0.0400977216448128	0.0855418061756007
data_8w_HFD_vs_8w_HFHC	2-Methylpyrrolidine	0.239924673889986	0.0513982362207933	0.000105926369495996	0.000676161023536371
data_8w_HFD_vs_8w_HFHC	3,4-Dihydroxymandelic acid	-0.158464	0.0225491338195987	0.00000000138442664867807	0.0000000847269108990979
data_8w_HFD_vs_8w_HFHC	3-Amino-2-oxazolidinone	0.0334789891999998	0.00693287201165941	0.0000341909179218326	0.000273923246887632
data_8w_HFD_vs_8w_HFHC	3beta,7alpha-Dihydroxy-5-cholestenoate	0.0000766809400000014	0.0000529420355228156	0.164708732484809	0.262323189242155
data_8w_HFD_vs_8w_HFHC	3-dehydrocholate	0.00344162	0.00232273017017594	0.144464049222625	0.236870725048216
data_8w_HFD_vs_8w_HFHC	4-Hydroxyquinoline	0.019248	0.00543075347476959	0.00117210970251912	0.00485503308251575
data_8w_HFD_vs_8w_HFHC	Acetylcholine	-0.000365688	0.000206692244947788	0.0889064792839493	0.160385454154096
data_8w_HFD_vs_8w_HFHC	Ala	0.000713990900000051	0.000448219179900995	0.124211202087894	0.210210178161884
data_8w_HFD_vs_8w_HFHC	Allocholic acid(ACA)	0.10522	0.0448918060823745	0.0268373369302923	0.0613998138367809
data_8w_HFD_vs_8w_HFHC	Amino-nitrotoluene	-0.00442877	0.00489839737680519	0.37753245598477	0.501464705507713
data_8w_HFD_vs_8w_HFHC	Asp	0.000904748799999998	0.000159304898110918	0.000000683234084307931	0.0000115747891929814
data_8w_HFD_vs_8w_HFHC	CA	0.00556260400999991	0.00573203979977337	0.340619539951554	0.464295077424272
data_8w_HFD_vs_8w_HFHC	CAR 10:0	0.00359720345000001	0.00257822862495933	0.179926232256756	0.280985680115881
data_8w_HFD_vs_8w_HFHC	CAR 12:0	0.00493727675000015	0.00499292338728051	0.331272453373014	0.455209074295335
data_8w_HFD_vs_8w_HFHC	CAR 12:0;O	-0.00488701	0.00222048474855272	0.0410364466290248	0.0872024490866777
data_8w_HFD_vs_8w_HFHC	CAR 12:1	0.00365548877999997	0.00553702572789633	0.517492002563118	0.635634933404171
data_8w_HFD_vs_8w_HFHC	CAR 13:0	-0.010218	0.00316242510739045	0.00463464608909196	0.0147729344089806
data_8w_HFD_vs_8w_HFHC	CAR 14:0;O	-0.00112931	0.00381313629592887	0.770495045543878	0.841289862395814
data_8w_HFD_vs_8w_HFHC	CAR 14:1	0.0101988785999998	0.00886789197537853	0.2651573349689	0.381377882493458
data_8w_HFD_vs_8w_HFHC	CAR 16:2	0.000617405700000029	0.00112587299505078	0.590203931194758	0.698486450841077
data_8w_HFD_vs_8w_HFHC	CAR 2:0	0.00158577699000001	0.00675374528127073	0.815034037457179	0.876434581021381
data_8w_HFD_vs_8w_HFHC	CAR 3:0	-0.0102657	0.00501294206650532	0.0554526388683699	0.110095750162019
data_8w_HFD_vs_8w_HFHC	CAR 4:0	0.000159094310000013	0.000466496629429392	0.736691438252583	0.816212102666813
data_8w_HFD_vs_8w_HFHC	CAR 5:0	0.000300334539996697	0.025210222367235	0.990625894362397	0.995097328436253
data_8w_HFD_vs_8w_HFHC	CAR 5:1	0.00766782909000016	0.00357165539094031	0.0455179530936978	0.0944304654011628
data_8w_HFD_vs_8w_HFHC	CDCA	0.000961615210000012	0.000345684778185583	0.006782525440842	0.0202730430759233
data_8w_HFD_vs_8w_HFHC	Cepanone	0.000754235390000059	0.00149562123868761	0.620169934536847	0.721978770061168
data_8w_HFD_vs_8w_HFHC	Cholesterol	0.104217228310006	0.152358494373181	0.502670638850787	0.62313344098243
data_8w_HFD_vs_8w_HFHC	Choline	-1.08034	0.183626468665635	0.000014326088525452	0.000136435009948279
data_8w_HFD_vs_8w_HFHC	Ciliatine	0.00724385284000078	0.0106611810351373	0.505490380662398	0.625127785734555
data_8w_HFD_vs_8w_HFHC	Cinnamic acid	0.00348630901999999	0.000672687895292212	0.000041787041806761	0.0003181794038661
data_8w_HFD_vs_8w_HFHC	Aconitic acid	0.00207738238000006	0.000591788531162108	0.00231557224689811	0.00841932708104497
data_8w_HFD_vs_8w_HFHC	Citric Acid	0.00654527345000009	0.00644454378585152	0.323177690186819	0.447476801797134
data_8w_HFD_vs_8w_HFHC	Citrulline	0.000216162480000004	0.0000842232209295678	0.0181968116025969	0.0448824128999066
data_8w_HFD_vs_8w_HFHC	Cortisol	-0.000672682	0.00066047836591702	0.313168441295463	0.436829825807005
data_8w_HFD_vs_8w_HFHC	DCA	0.000959829219999998	0.000346036873398441	0.00693566868509146	0.0206425737885762
data_8w_HFD_vs_8w_HFHC	D-Galactose	-0.0211557	0.00597564663371012	0.00233771676960984	0.00846982119344983
data_8w_HFD_vs_8w_HFHC	D-Histidine	0.00512341438000014	0.00119406303654395	0.000308680000927571	0.0016299727192452
data_8w_HFD_vs_8w_HFHC	Dimethylglycine	0.000443626410000004	0.000106060212073394	0.000238794406662286	0.00132405143263709
data_8w_HFD_vs_8w_HFHC	DL-2-Aminooctanoic acid	0.0071205428799867	0.0466018643015765	0.88025965500872	0.921674779923587
data_8w_HFD_vs_8w_HFHC	Epsilon-caprolactam	-1.44465	0.109160584925437	0.000000000102819569773379	0.0000000100854321443599
data_8w_HFD_vs_8w_HFHC	Erythronic acid	-0.14125	0.145243679637365	0.343689452424026	0.467028464909252
data_8w_HFD_vs_8w_HFHC	FA 12:0	0.011732	0.00231534993962694	0.0000152864622119184	0.000142016165065564
data_8w_HFD_vs_8w_HFHC	FA 16:1; O2	0.000408364619999425	0.000458712484108334	0.385081191814528	0.50998246339807
data_8w_HFD_vs_8w_HFHC	FA 18:1; O	-0.000227734	0.00134329044766689	0.867265674526702	0.913933005269637
data_8w_HFD_vs_8w_HFHC	FA 18:2; O	-0.000343325	0.00104912959218318	0.747255777154656	0.824247896534439
data_8w_HFD_vs_8w_HFHC	FA 20:4; O	-0.000106198	0.00192281421270815	0.956431081795903	0.973668042446239
data_8w_HFD_vs_8w_HFHC	FA 22:6; O	0.00243311	0.000681462436606433	0.000858091735907865	0.00374142269205624
data_8w_HFD_vs_8w_HFHC	FA 5:0; O	0.0000519421500000026	0.0000375714171406747	0.18373547074939	0.285396213448291
data_8w_HFD_vs_8w_HFHC	Fumaric acid	0.0955952487799998	0.0150381660251228	0.000000276369696290863	0.00000545607271387123
data_8w_HFD_vs_8w_HFHC	GCA	-0.000736662	0.000468555085568746	0.131157149956506	0.219762288222811
data_8w_HFD_vs_8w_HFHC	GLCS	0.0508859981399992	0.0628886998726173	0.42624070789403	0.551062716094315
data_8w_HFD_vs_8w_HFHC	Glu-Leu	0.00270599642000018	0.00680052913927734	0.695376288964132	0.785728666228569
data_8w_HFD_vs_8w_HFHC	Glutamine	-0.00590845	0.00181424045539639	0.004380018608224	0.0141082704643847
data_8w_HFD_vs_8w_HFHC	Glycerol 3-phosphate	-0.00147666	0.000481782490815824	0.00551839482159638	0.0170892226733307
data_8w_HFD_vs_8w_HFHC	Glycerophosphocholine	-0.247476	0.097150786773561	0.0199452324555706	0.0483425040111257
data_8w_HFD_vs_8w_HFHC	Gly-Phe	0.000233889949999977	0.000793926495622581	0.771670829702608	0.841635193188676
data_8w_HFD_vs_8w_HFHC	GUDCA	0.0000327396200000031	0.0000757219944349663	0.670611507873198	0.764272332995153
data_8w_HFD_vs_8w_HFHC	His	0.000736982489999982	0.000289008931353827	0.0200996155625626	0.0486444477480506
data_8w_HFD_vs_8w_HFHC	Homoserine	0.0274602152999998	0.00582490333062725	0.0000736037823673492	0.000501201833755969
data_8w_HFD_vs_8w_HFHC	Hypoxanthine	0.13858009324001	0.155678921804311	0.385110635680922	0.50998246339807
data_8w_HFD_vs_8w_HFHC	Indan-1-ol	-0.000462237	0.000879059351520618	0.60542463144218	0.710488733351129
data_8w_HFD_vs_8w_HFHC	Indoline	1.54794334114999	0.309418551666249	0.0000189952681225208	0.000169709548773471
data_8w_HFD_vs_8w_HFHC	Inositol	-0.0037587	0.00195010634602962	0.0698591696856845	0.132569959217485
data_8w_HFD_vs_8w_HFHC	Jasmonic acid	0.00077329274000001	0.00025054901469905	0.00636577016532111	0.0191970020713676
data_8w_HFD_vs_8w_HFHC	Lactic acid	-0.188181	0.113151108588955	0.113222775140197	0.194028248892687
data_8w_HFD_vs_8w_HFHC	L-Aspartic acid	0.00280292617000001	0.000379438920953623	0.000000746603023840815	0.0000123910793380496
data_8w_HFD_vs_8w_HFHC	L-Carnitine	-0.594566	0.101203209470856	0.0000145686523126678	0.000137441987463187
data_8w_HFD_vs_8w_HFHC	LEA(Linoleoyl ethanolamide)	0.00247429333000002	0.000975592901055873	0.018795878117264	0.0460123096310623
data_8w_HFD_vs_8w_HFHC	Leu	0.608710648660002	0.106694256005631	0.00000379597951870752	0.00004646278930898
data_8w_HFD_vs_8w_HFHC	L-Glutamic acid	-0.0408966	0.0180284374845669	0.0358405981542931	0.0777817236539979
data_8w_HFD_vs_8w_HFHC	L-Glutamine	-0.00546321	0.00146082772444001	0.00149973531560721	0.00589775430137582
data_8w_HFD_vs_8w_HFHC	L-Methionine	0.146035	0.023529403490888	0.000000428831313483098	0.00000777614115116018
data_8w_HFD_vs_8w_HFHC	Lolitriol	-0.0100336	0.00246214968341059	0.000644291691831683	0.00297029390132572
data_8w_HFD_vs_8w_HFHC	LPA 16:1	0.00423790975000006	0.000727513979270077	0.0000161534639489137	0.000148257425748022
data_8w_HFD_vs_8w_HFHC	LPA 20:4	-0.00627832	0.00218076813369102	0.00972833606741521	0.02710062137078
data_8w_HFD_vs_8w_HFHC	LPA 22:6	0.00416012301000002	0.00139352258622183	0.00793562271487679	0.0230307106176863
data_8w_HFD_vs_8w_HFHC	L-Tryptophan	0.0100705215900001	0.00115850778267483	0.00000000000660630479603626	0.00000000111532649246185
data_8w_HFD_vs_8w_HFHC	L-Tyrosine	0.0120261860799999	0.00166238439534053	0.00000099592115681411	0.0000155783705551498
data_8w_HFD_vs_8w_HFHC	Lys	0.00234871198000003	0.000721500522303981	0.00439365464727438	0.0141428883320548
data_8w_HFD_vs_8w_HFHC	Malic acid	0.0115209976299999	0.00218570691864999	0.0000518312019291978	0.000378190111244936
data_8w_HFD_vs_8w_HFHC	Methionine sulfoxide	0.0020669	0.000440076179885622	0.000180216886856985	0.00104049749770259
data_8w_HFD_vs_8w_HFHC	Monoethylhexyl phthalic acid	-0.00264506	0.00593498027798075	0.661147937323019	0.755421307149009
data_8w_HFD_vs_8w_HFHC	N-a-Acetyl-L-arginine	-0.00252602	0.00128314610418767	0.0645934279041888	0.124214227422981
data_8w_HFD_vs_8w_HFHC	N-Heptanoylglycine	-0.0405811	0.00362915905399279	0.00000000155766039832356	0.0000000918831965083389
data_8w_HFD_vs_8w_HFHC	Nicotyrine	0.0147838470099999	0.00314136913867377	0.0000164664068771053	0.00015040956729535
data_8w_HFD_vs_8w_HFHC	N-Undecanoylglycine	-0.00770864	0.00416877073897693	0.0707004390686814	0.133751680711076
data_8w_HFD_vs_8w_HFHC	Octylamine	0.0951397599699999	0.0362864943230304	0.015356120430067	0.0391581070966709
data_8w_HFD_vs_8w_HFHC	Ornithine	0.000728979400000012	0.000136539291799572	0.0000123038595565941	0.000120963245761215
data_8w_HFD_vs_8w_HFHC	PC 30:0	0.721243852419997	0.0803173475206602	0.0000000455312164953989	0.00000129605137186903
data_8w_HFD_vs_8w_HFHC	p-Cresol sulfate	-0.00197654	0.00182613159393831	0.293135148709603	0.413480175189345
data_8w_HFD_vs_8w_HFHC	Penicillamine	0.00205895384000001	0.000301115557033346	0.000000719031140645733	0.0000120560837828819
data_8w_HFD_vs_8w_HFHC	Petromyzonol	0.000176406059999858	0.00157971704685222	0.911372488407309	0.943955934682079
data_8w_HFD_vs_8w_HFHC	Phe	0.105956630999998	0.0199125873174206	0.0000263329181662604	0.000220010183177493
data_8w_HFD_vs_8w_HFHC	Phe-Pro	-0.000851148	0.00237004190124859	0.723677469530433	0.806647812076411
data_8w_HFD_vs_8w_HFHC	Phosphoric acid	-0.0376164	0.0377419632458143	0.325889820562182	0.449579194554083
data_8w_HFD_vs_8w_HFHC	Pipecolic acid	0.00226465948000013	0.000816287233880834	0.0125053273871143	0.0331299968738165
data_8w_HFD_vs_8w_HFHC	Pipericine	0.0000857843999999625	0.00110492504036248	0.938972369465349	0.964179681397305
data_8w_HFD_vs_8w_HFHC	Pregnanediol 3-O-glucuronide	-0.0146392	0.00500077908744468	0.0089965245529666	0.0254611058190289
data_8w_HFD_vs_8w_HFHC	Pro	0.0136425	0.00284614091844503	0.000024005624552332	0.000203694172977846
data_8w_HFD_vs_8w_HFHC	Pro-leu	0.000261073769999997	0.00907628482161932	0.977134201358096	0.985792097640477
data_8w_HFD_vs_8w_HFHC	Pyroglutamic acid	0.00274346513000003	0.000747989766940897	0.00136255919696235	0.00548158572582387
data_8w_HFD_vs_8w_HFHC	Pyrrolidine	0.0696269870599995	0.012421188438352	0.000000553898839376334	0.00000978005554625005
data_8w_HFD_vs_8w_HFHC	Ricinoleic acid	0.00227299884999998	0.000487414140044758	0.000193377957596393	0.00109977864699729
data_8w_HFD_vs_8w_HFHC	Schidigeragenin C	-0.000468051	0.000147391117234147	0.00523606822175072	0.0163077544616358
data_8w_HFD_vs_8w_HFHC	TCA	0.137490853870012	0.354356362091271	0.701931242639846	0.791673661360213
data_8w_HFD_vs_8w_HFHC	TCDCS	-7.72015e-05	0.000139631825252644	0.587137656028966	0.696710122132287
data_8w_HFD_vs_8w_HFHC	Trp	0.0806498212799995	0.0120595922477825	0.00000028583708820595	0.00000557553140978619
data_8w_HFD_vs_8w_HFHC	Tyr	-0.0943648	0.0519174450009861	0.081271385741402	0.149588234808235
data_8w_HFD_vs_8w_HFHC	UDCA	0.0025041	0.000961547975635154	0.0147506082863433	0.0378569907447259
data_8w_HFD_vs_8w_HFHC	Val	-0.203859	0.667484461985536	0.763554230399523	0.835761572107325
data_16w_LFD_vs_16w_HFD	13-Docosenamide	-0.0646412	0.0312164284075349	0.0507663487580753	0.102920100836247
data_16w_LFD_vs_16w_HFD	BMP 32:0|BMP 16:0_16:0	0.427641528180007	0.0928082835127476	0.000022290673683968	0.000191131023743821
data_16w_LFD_vs_16w_HFD	BMP 32:1|BMP 16:1_16:0	0.128587511660002	0.0290949936766822	0.000324830315859096	0.00170092965395308
data_16w_LFD_vs_16w_HFD	BMP 32:2|BMP 16:1_16:1	0.00377062924000006	0.000385023772041826	0.0000000122968575481747	0.000000493487004556256
data_16w_LFD_vs_16w_HFD	BMP 36:0|BMP 18:0_18:0	-0.00088224	0.00189504978881804	0.642835017987257	0.740894597002262
data_16w_LFD_vs_16w_HFD	BMP 36:0|BMP 18:1_18:0	0.0236221820599996	0.00483481481408061	0.0000283936606140125	0.00023324725229229
data_16w_LFD_vs_16w_HFD	BMP 36:2|BMP 18:2_18:1	0.193741943520001	0.0573056785136458	0.0033291806416375	0.0112489085034211
data_16w_LFD_vs_16w_HFD	BMP 36:4|BMP 18:2_18:2	0.0870528381600008	0.0082800475890277	0.000000000973147487570207	0.0000000652675356047087
data_16w_LFD_vs_16w_HFD	C18-Sphingosine	-0.0124853	0.00404546390508701	0.00636749193385372	0.0191970020713676
data_16w_LFD_vs_16w_HFD	CAR 16:0	0.278035283819996	0.0666588984457542	0.000417820660334709	0.00209380752609901
data_16w_LFD_vs_16w_HFD	CAR 16:1	0.0662105195100007	0.0185553966369029	0.00204891430297141	0.00762270853141947
data_16w_LFD_vs_16w_HFD	CAR 18:0	0.106486	0.0408761688874592	0.0170947823174883	0.0427020684828687
data_16w_LFD_vs_16w_HFD	CAR 18:1	0.437247553379991	0.126775220202017	0.00260940718885976	0.00921764617363447
data_16w_LFD_vs_16w_HFD	CAR 18:2	0.458649	0.112830672804272	0.000699876478178365	0.0031698383322491
data_16w_LFD_vs_16w_HFD	CAR 20:1	-0.00519509	0.0203032165076673	0.798695396425778	0.863607036417979
data_16w_LFD_vs_16w_HFD	CAR 22:1	-0.209987	0.247668235549928	0.405525231043584	0.530019095352212
data_16w_LFD_vs_16w_HFD	CE 16:1	-0.00101227	0.00147630396112132	0.501354745724583	0.622087995706356
data_16w_LFD_vs_16w_HFD	CE 18:1	0.00470341679000043	0.00317603111938236	0.15547108440234	0.250637612523496
data_16w_LFD_vs_16w_HFD	CE 18:2	0.0273537308000004	0.0085806823313502	0.00488437043159415	0.0154283081503774
data_16w_LFD_vs_16w_HFD	CE 18:3	0.00216205090999999	0.0016813721759507	0.214278957164083	0.322505310259868
data_16w_LFD_vs_16w_HFD	CE 20:4	-0.00469887	0.00234135312025262	0.0585647175145334	0.114922988757978
data_16w_LFD_vs_16w_HFD	CE 20:5	0.0000991898700000008	0.000444755338438815	0.825840093323808	0.884170806235155
data_16w_LFD_vs_16w_HFD	CE 22:6	-0.0214328	0.00732149975110792	0.00899667342053104	0.0254611058190289
data_16w_LFD_vs_16w_HFD	Cer 32:1;2O|Cer 18:1;2O/14:0	-0.000259135	0.000254176062116357	0.321468902306078	0.446120109322721
data_16w_LFD_vs_16w_HFD	Cer 34:1;2O|Cer 18:1;2O/16:0	-0.000900815	0.0158233435817907	0.955215675553763	0.973290032192002
data_16w_LFD_vs_16w_HFD	Cer 34:2;2O|Cer 18:2;2O/16:0	0.000189928729999958	0.000972161726980584	0.845814331791884	0.898058068347416
data_16w_LFD_vs_16w_HFD	Cer 36:1;2O|Cer 18:1;2O/18:0	-0.0240423	0.0126542961843897	0.0612160315139709	0.119123088351511
data_16w_LFD_vs_16w_HFD	Cer 38:1;2O|Cer 18:1;2O/20:0	-0.0266571	0.00339926658055447	0.000000325945457666726	0.00000619813291965916
data_16w_LFD_vs_16w_HFD	Cer 39:1;2O|Cer 17:1;2O/22:0	0.0065917541000004	0.00402547192762843	0.118887589789161	0.202475024665425
data_16w_LFD_vs_16w_HFD	Cer 40:1;2O|Cer 18:1;2O/22:0	-0.0341848	0.00819349791614184	0.000290901907923544	0.0015548643462813
data_16w_LFD_vs_16w_HFD	Cer 40:2;2O|Cer 18:1;2O/22:1	-0.0214425	0.0047874780134721	0.000232132589880456	0.00129043521679977
data_16w_LFD_vs_16w_HFD	Cer 41:1;2O|Cer 18:1;2O/23:0	0.0863393494000042	0.0201489628695148	0.000445766409773798	0.00219188861795083
data_16w_LFD_vs_16w_HFD	Cer 41:2;2O|Cer 17:1;2O/24:1	0.0277333537500011	0.00913114574205793	0.00705340456349682	0.0209293749956851
data_16w_LFD_vs_16w_HFD	Cer 42:0;2O|Cer 18:0;2O/24:0	0.0152950794599999	0.00234859319478646	0.00000277663307593063	0.0000352186412947056
data_16w_LFD_vs_16w_HFD	Cer 42:1;2O|Cer 18:1;2O/24:0	0.193922	0.0350064059972532	0.0000293279825121161	0.000240289097052431
data_16w_LFD_vs_16w_HFD	Cer 42:2;2O|Cer 18:1;2O/24:1	0.029550987519999	0.0247379506901443	0.247650712759495	0.361723714102174
data_16w_LFD_vs_16w_HFD	Cer 42:3;2O|Cer 18:2;2O/24:1	0.0132246990300003	0.00658808480522854	0.0598491842690172	0.117068160679628
data_16w_LFD_vs_16w_HFD	Cer 43:1;2O|Cer 18:1;2O/25:0	0.00876429447999995	0.00147473110213277	0.0000126683561928477	0.000123800941956451
data_16w_LFD_vs_16w_HFD	Cer 43:2;2O|Cer 18:1;2O/25:1	0.00554346929999988	0.000926541805025879	0.0000116708154337459	0.000115434974471959
data_16w_LFD_vs_16w_HFD	Cer 44:3;2O|Cer 18:1;2O/26:2	0.00163741500999998	0.000793775568014185	0.0521366280172815	0.105132179066149
data_16w_LFD_vs_16w_HFD	CoQ10	-0.00150384	0.000534394417312512	0.00968991823305625	0.0270169929778151
data_16w_LFD_vs_16w_HFD	CoQ8	0.00285963142000004	0.000884893314065728	0.003122719585483	0.0107064671502274
data_16w_LFD_vs_16w_HFD	CoQ9	0.00677063637000031	0.00474255981875057	0.170517010391855	0.268959820514987
data_16w_LFD_vs_16w_HFD	CL 70:4|CL 16:0_18:1_18:1_18:2	-0.00261224	0.00149005314191411	0.0956514647810285	0.16992364715817
data_16w_LFD_vs_16w_HFD	CL 70:5|CL 18:1_18:1_18:1_16:2	-0.0013414	0.00153597527942963	0.393533272956294	0.518358596823787
data_16w_LFD_vs_16w_HFD	CL 70:6|CL 16:1_18:1_18:2_18:2	0.00465635218000065	0.00319054680476294	0.161153543227663	0.257929960000862
data_16w_LFD_vs_16w_HFD	CL 70:7|CL 16:1_18:2_18:2_18:2	0.0225875081700009	0.00478195713783198	0.000144103221590053	0.000864619329540316
data_16w_LFD_vs_16w_HFD	CL 72:6|CL 18:1_18:1_18:2_18:2	-0.0117978	0.00561921344356817	0.0447760121671149	0.0933294663274879
data_16w_LFD_vs_16w_HFD	CL 72:7|CL 18:1_18:2_18:2_18:2	-0.00248163	0.0126298828172574	0.846428932251026	0.898309778952029
data_16w_LFD_vs_16w_HFD	CL 72:8|CL 18:2_18:2_18:2_18:2	0.0782360525300001	0.0227899627897737	0.00188471882448763	0.00713105360486201
data_16w_LFD_vs_16w_HFD	CL 72:9|CL 18:2_18:2_18:2_18:3	0.00648866487000006	0.00100282514438481	0.000000595164985349107	0.0000103330771924441
data_16w_LFD_vs_16w_HFD	CL 74:10|CL 18:2_18:2_18:2_20:4	-0.000201784	0.000908764478154017	0.82572936572825	0.884170806235155
data_16w_LFD_vs_16w_HFD	CL 74:11|CL 16:1_18:2_18:2_22:6	0.000807254429999998	0.000228502439193564	0.00130240711836528	0.00527863017509636
data_16w_LFD_vs_16w_HFD	CL 74:7|CL 18:1_18:1_18:2_20:3	-0.00215993	0.00135972459368604	0.129582849626734	0.217422080799346
data_16w_LFD_vs_16w_HFD	CL 74:8|CL 18:1_18:2_18:2_20:3	-0.00700784	0.00237928550002277	0.00863718930439837	0.024700746982672
data_16w_LFD_vs_16w_HFD	CL 74:9|CL 18:2_18:2_18:2_20:3	-0.0213555	0.00331481011698326	0.000000753007366805313	0.000012455148877969
data_16w_LFD_vs_16w_HFD	CL 76:11|CL 18:1_18:2_18:2_22:6	-0.000857249	0.00125492403354562	0.496654283441403	0.617632555684305
data_16w_LFD_vs_16w_HFD	CL 76:12|CL 18:2_18:2_18:2_22:6	-0.000305337	0.00164688368399016	0.853411304764165	0.903807429834599
data_16w_LFD_vs_16w_HFD	FA 14:0	-0.0192891	0.0122258001870848	0.118694001887583	0.202412341776944
data_16w_LFD_vs_16w_HFD	FA 14:1	0.00213466096999997	0.00136395436083308	0.121672617634185	0.206413422015581
data_16w_LFD_vs_16w_HFD	FA 15:0	-0.0034866	0.00351516804201923	0.324354525308896	0.448165473484204
data_16w_LFD_vs_16w_HFD	FA 15:1	-0.000538796	0.000316678609214882	0.0938213075661609	0.167279359739229
data_16w_LFD_vs_16w_HFD	FA 16:0	-1.10155	0.445381352124815	0.0196202524470169	0.0476491845141838
data_16w_LFD_vs_16w_HFD	FA 16:1	-0.198257	0.0844820375158784	0.0273262999981359	0.0622856446884885
data_16w_LFD_vs_16w_HFD	FA 16:2	0.00682270822000001	0.00347311954186076	0.0618116946345291	0.119948496603509
data_16w_LFD_vs_16w_HFD	FA 17:0	-0.000895886	0.00536427116932481	0.868648006106218	0.914151558432497
data_16w_LFD_vs_16w_HFD	FA 17:1	-0.00797791	0.00469528610068492	0.106518395717767	0.184737536462694
data_16w_LFD_vs_16w_HFD	FA 18:0	-0.501719	0.140329641781221	0.000736744196755243	0.00329415487425906
data_16w_LFD_vs_16w_HFD	FA 18:1	-2.70744	0.776052006913036	0.00262139118399972	0.00924663633779729
data_16w_LFD_vs_16w_HFD	FA 18:2	0.449443	0.291117607221711	0.133273832719673	0.222565026210003
data_16w_LFD_vs_16w_HFD	FA 18:3	0.0556762706499991	0.0233108815792015	0.0273794155809976	0.0623552690225432
data_16w_LFD_vs_16w_HFD	FA 18:4	0.00413618936000019	0.00155513236685042	0.015957456218904	0.040417850826567
data_16w_LFD_vs_16w_HFD	FA 19:0	0.00413397151000005	0.00131459529699255	0.00536543201153466	0.0166576760484931
data_16w_LFD_vs_16w_HFD	FA 19:1	0.00140948953999989	0.00234466721512137	0.555239234859305	0.667596093779754
data_16w_LFD_vs_16w_HFD	FA 20:1	-0.0884811	0.0306676265079787	0.00985602849415107	0.0272936173684183
data_16w_LFD_vs_16w_HFD	FA 20:2	-0.0374883	0.0140124890103082	0.0154380581592418	0.0393056332541071
data_16w_LFD_vs_16w_HFD	FA 20:3	-0.130745	0.0253006209803997	0.0000646806789402804	0.000451749791856794
data_16w_LFD_vs_16w_HFD	FA 20:4	-0.678741	0.131486012046745	0.0000601850645656189	0.000425203573035022
data_16w_LFD_vs_16w_HFD	FA 20:5	0.0734272549400009	0.0150956107263831	0.000124648725220091	0.000770555755906016
data_16w_LFD_vs_16w_HFD	FA 22:0	-0.00204632	0.000648696845047159	0.00421546253756491	0.0137308680524456
data_16w_LFD_vs_16w_HFD	FA 22:3	-0.00871298	0.0020173884408892	0.000413389142324519	0.00208045287619784
data_16w_LFD_vs_16w_HFD	FA 22:4	-0.0250796	0.00853709723200845	0.00620259755420263	0.0187816498614732
data_16w_LFD_vs_16w_HFD	FA 22:5	0.0214138951100011	0.0177155553868732	0.237626376442495	0.350159104301462
data_16w_LFD_vs_16w_HFD	FA 22:6	0.35610812165001	0.0777995880348956	0.000233657295869671	0.00129703641788879
data_16w_LFD_vs_16w_HFD	FA 24:0	-0.000745042	0.00130692370265282	0.571258891807497	0.682666227554187
data_16w_LFD_vs_16w_HFD	FA 24:1	0.000869854080000104	0.000505419419624578	0.102383661923893	0.179217164383046
data_16w_LFD_vs_16w_HFD	FA 24:4	-0.00132174	0.000503347472364415	0.017138037401596	0.042766478653524
data_16w_LFD_vs_16w_HFD	FA 24:5	-2.61987e-05	0.00186595476003649	0.988952250352903	0.99384755344498
data_16w_LFD_vs_16w_HFD	FA 24:6	0.00226269928999987	0.00281531957207945	0.432051291636958	0.556471033118821
data_16w_LFD_vs_16w_HFD	FA 25:0	-0.00127476	0.000544627416726056	0.0238628209977169	0.0562149104885406
data_16w_LFD_vs_16w_HFD	FA 26:0	-0.00223397	0.000739939307321597	0.00613184326810848	0.0186237621840317
data_16w_LFD_vs_16w_HFD	Inosine	-0.00646159	0.0188280696825263	0.732575957254547	0.81275592266446
data_16w_LFD_vs_16w_HFD	DG 30:0|DG 14:0_16:0	-0.00263037	0.000676712480756874	0.000211773122731443	0.00119040322490602
data_16w_LFD_vs_16w_HFD	DG 32:0|DG 16:0_16:0	-0.0516619	0.0103121910484305	0.0000741084275829761	0.000503937307564237
data_16w_LFD_vs_16w_HFD	DG 32:1|DG 16:0_16:1	-0.116974	0.0236018363674028	0.000102094852797673	0.000654262302745298
data_16w_LFD_vs_16w_HFD	DG 32:2|DG 16:1_16:1	-0.00541452	0.0064974527804327	0.415580008857783	0.540706809292507
data_16w_LFD_vs_16w_HFD	DG 33:0|DG 16:0_17:0	-0.000645857	0.000125859380203494	0.0000154123230380249	0.000142914268170776
data_16w_LFD_vs_16w_HFD	DG 33:1|DG 15:0_18:1	-0.00657512	0.00113594766889353	0.0000174518765502451	0.000158230347388889
data_16w_LFD_vs_16w_HFD	DG 33:2|DG 16:1_17:1	0.00145543434999998	0.00124531953604927	0.257760885439038	0.373593041773099
data_16w_LFD_vs_16w_HFD	DG 34:0|DG 16:0_18:0	-0.251513	0.042512121461023	0.0000133867771360041	0.000128513060505639
data_16w_LFD_vs_16w_HFD	DG 34:1|DG 16:0_18:1	-3.68456	0.584981126546926	0.00000520593414772398	0.0000595519943627491
data_16w_LFD_vs_16w_HFD	DG 34:2|DG 16:1_18:1	-0.974546	0.293335557180756	0.00379039580124874	0.0125645076796979
data_16w_LFD_vs_16w_HFD	DG 34:3|DG 16:1_18:2	0.000782491399997885	0.0394179213565734	0.984380504951151	0.990653022043337
data_16w_LFD_vs_16w_HFD	DG 35:1|DG 17:0_18:1	-0.0025855	0.000609252287777652	0.000488401899028065	0.00237223779527917
data_16w_LFD_vs_16w_HFD	DG 35:2|DG 17:1_18:1	-0.00687297	0.00201396289981463	0.00310310942788766	0.010669117808243
data_16w_LFD_vs_16w_HFD	DG 35:3|DG 17:1_18:2	0.00193162748999989	0.00178405846424922	0.293226177008265	0.413489447762806
data_16w_LFD_vs_16w_HFD	DG 36:0|DG 18:0_18:0	-0.00513444	0.000826424468813987	0.00000730871587881019	0.0000786449954783619
data_16w_LFD_vs_16w_HFD	DG 36:1|DG 18:0_18:1	-0.117873	0.0218496669937707	0.0000342963542365438	0.000273923246887632
data_16w_LFD_vs_16w_HFD	DG 36:2|DG 18:1_18:1	-1.869	0.329613602173031	0.0000178338833246554	0.000161097219109802
data_16w_LFD_vs_16w_HFD	DG 36:3|DG 18:1_18:2	0.223772133210002	0.416313839498632	0.597499583830871	0.704565983245651
data_16w_LFD_vs_16w_HFD	DG 36:4|DG 16:0_20:4	0.519980703579997	0.162341353958281	0.00493011546316808	0.0155327189882052
data_16w_LFD_vs_16w_HFD	DG 36:4|DG 16:1_20:3	0.519887676789997	0.162996094126375	0.00507743023637664	0.0158945642182225
data_16w_LFD_vs_16w_HFD	DG 37:2|DG 18:1_19:1	0.000722107600000146	0.00114813874559278	0.537290570335259	0.652910060154239
data_16w_LFD_vs_16w_HFD	DG 38:1|DG 18:0_20:1	-0.00715186	0.00118777970589268	0.0000107914848092636	0.000109398106263014
data_16w_LFD_vs_16w_HFD	DG 38:2|DG 18:1_20:1	-0.062538	0.0120518578247683	0.0000446354876589345	0.00033415190761184
data_16w_LFD_vs_16w_HFD	DG 38:3|DG 18:0_20:3	-0.0412245	0.00991405328270839	0.000590622117715827	0.00276716352950879
data_16w_LFD_vs_16w_HFD	DG 38:3|DG 18:1_20:2	-0.0412245	0.00991405328270839	0.000590622117715827	0.00276716352950879
data_16w_LFD_vs_16w_HFD	DG 38:4|DG 18:1_20:3	-0.110669	0.0183043641708074	0.000000150541923805495	0.00000336553999521326
data_16w_LFD_vs_16w_HFD	DG 38:5|DG 16:0_22:5	-0.0915154	0.0268971259464576	0.0031743889761782	0.0108456444015132
data_16w_LFD_vs_16w_HFD	DG 38:6|DG 16:0_22:6	-0.144923	0.0555058612837166	0.0174114795453371	0.0432285009401473
data_16w_LFD_vs_16w_HFD	DG 38:7|DG 16:1_22:6	-0.000708911	0.00471065778574534	0.882050901264009	0.922958156142036
data_16w_LFD_vs_16w_HFD	DG 39:1|DG 21:0_18:1	-0.000591769	0.000829012757079394	0.480817967191556	0.602684272240107
data_16w_LFD_vs_16w_HFD	DG 40:4|DG 18:1_22:3	-0.00487287	0.00095693803358812	0.0000760856856856274	0.000514652336317636
data_16w_LFD_vs_16w_HFD	DG 40:5|DG 18:1_22:4	-0.031455	0.00699630754127957	0.000279458758301072	0.00150686132229301
data_16w_LFD_vs_16w_HFD	DG 40:6	0.00762226869000034	0.00830853897810849	0.371061463283025	0.495288147282904
data_16w_LFD_vs_16w_HFD	DG 40:7|DG 18:1_22:6	0.0524143355000008	0.0262829125002062	0.0615005351591195	0.119407058375296
data_16w_LFD_vs_16w_HFD	Hex2Cer 34:1;2O|Hex2Cer 18:1;2O/16:0	0.000131820189999457	0.00540846363784372	0.980823297228872	0.988088654986123
data_16w_LFD_vs_16w_HFD	Hex2Cer 34:2;2O|Hex2Cer 18:2;2O/16:0	0.0165834751300005	0.0112569875101469	0.157316956882509	0.252864025245162
data_16w_LFD_vs_16w_HFD	Hex2Cer 42:2;2O|Hex2Cer 18:1;2O/24:1	-0.00318816	0.000767630121319182	0.000427437417872919	0.00212892532849014
data_16w_LFD_vs_16w_HFD	HexCer 34:1;2O|HexCer 18:1;2O/16:0	-0.00846952	0.00442518349993542	0.0702807059930486	0.133163442934197
data_16w_LFD_vs_16w_HFD	HexCer 38:1;2O	-0.0256509	0.0038223486593282	0.00000139817892161085	0.0000197846358387477
data_16w_LFD_vs_16w_HFD	HexCer 40:1;2O|HexCer 18:1;2O/22:0	-0.0328776	0.00524695208189746	0.00000266285929461106	0.00003412921232046
data_16w_LFD_vs_16w_HFD	HexCer 40:2;2O|HexCer 18:2;2O/22:0	-0.00902111	0.00339447803817134	0.0116931042841149	0.0314557354807837
data_16w_LFD_vs_16w_HFD	HexCer 41:1;2O|HexCer 18:1;2O/23:0	0.0193002202299998	0.00263188379363411	0.000000827280934488945	0.0000134118127657545
data_16w_LFD_vs_16w_HFD	HexCer 42:1;2O|HexCer 18:1;2O/24:0	0.00643683824999981	0.00368221617293359	0.0844592247493411	0.154008329375335
data_16w_LFD_vs_16w_HFD	HexCer 42:2;2O|HexCer 18:1;2O/24:1	-0.00768606	0.00512295137487286	0.146391203807504	0.239389223059966
data_16w_LFD_vs_16w_HFD	LPA 16:0	0.0283968370299998	0.00562696185486927	0.0000839470001151496	0.000555411503464558
data_16w_LFD_vs_16w_HFD	LPC 16:0	-0.325436	0.0706642409670391	0.000219631053557245	0.00123033597049916
data_16w_LFD_vs_16w_HFD	LPC 16:1	-0.00424005	0.00422741858302419	0.328964273814795	0.452691327933258
data_16w_LFD_vs_16w_HFD	LPC 17:0	0.00103994455000001	0.000841102251246776	0.232197938504294	0.343976129173079
data_16w_LFD_vs_16w_HFD	LPC 18:0	-0.252213	0.0406984213008919	0.00000754868933069184	0.000081049085445323
data_16w_LFD_vs_16w_HFD	LPC 18:1	-0.0797082	0.0248525101813258	0.00488356175268294	0.0154283081503774
data_16w_LFD_vs_16w_HFD	LPC 18:2	0.00777808184000089	0.0681755342114367	0.909769516503211	0.942694508529042
data_16w_LFD_vs_16w_HFD	LPC 18:3	-0.0395839	0.0125725062916956	0.0055572316461882	0.0171552371625078
data_16w_LFD_vs_16w_HFD	LPC 18:4	-0.00329348	0.00533205831164136	0.538865280596655	0.654174166576054
data_16w_LFD_vs_16w_HFD	LPC 20:0	-0.000363043	0.00051757426193777	0.49200348985892	0.613173158789052
data_16w_LFD_vs_16w_HFD	LPC 20:1	-0.00280707	0.000760994074825638	0.00159622552018951	0.00617796059039354
data_16w_LFD_vs_16w_HFD	LPC 20:2	-0.00265888	0.000975391689613356	0.0138648238260874	0.0360500145791418
data_16w_LFD_vs_16w_HFD	LPC 20:3-1	-0.0387517	0.00857731220468166	0.000266256504170841	0.00145004654551773
data_16w_LFD_vs_16w_HFD	LPC 20:3-2	-0.0422405	0.00813505942215669	0.000061334315274423	0.000432698570005151
data_16w_LFD_vs_16w_HFD	LPC 20:4-1	-0.123824	0.0330064925916484	0.00146100057536886	0.00578726441505335
data_16w_LFD_vs_16w_HFD	LPC 20:4-2	-0.123824	0.0330064925916484	0.00146100057536886	0.00578726441505335
data_16w_LFD_vs_16w_HFD	LPC 20:5	0.0102507624900003	0.00470932521768049	0.0430593186435127	0.0905188596301581
data_16w_LFD_vs_16w_HFD	LPC 22:6	-0.0129552	0.0170447992969474	0.451529742613908	0.574652877524745
data_16w_LFD_vs_16w_HFD	LPE 16:0	-0.0100326	0.0103519825026896	0.345314874772718	0.468846818327018
data_16w_LFD_vs_16w_HFD	LPE 16:1	0.00146670414000003	0.0011677803480445	0.225183197596917	0.335779961935955
data_16w_LFD_vs_16w_HFD	LPE 17:0	0.000780325689999952	0.000310496188199688	0.0184686108442643	0.0453927302678303
data_16w_LFD_vs_16w_HFD	LPE 18:0	-0.0943497	0.0184373365900675	0.000072067768809214	0.000492798597890938
data_16w_LFD_vs_16w_HFD	LPE 18:1	-0.028815	0.0130352547212363	0.040253542860562	0.0857629494019546
data_16w_LFD_vs_16w_HFD	LPE 18:2	0.00829441915000017	0.0030142700335887	0.0131242258299698	0.0344537317230737
data_16w_LFD_vs_16w_HFD	LPE 18:3	-0.00219694	0.00239917362990216	0.369686270988513	0.494238902441486
data_16w_LFD_vs_16w_HFD	LPE 18:4	-0.000569977	0.000962850586492086	0.555880907078224	0.667875563449076
data_16w_LFD_vs_16w_HFD	LPE 20:1	-0.0005122	0.000644723385238824	0.437199582241483	0.561523912553594
data_16w_LFD_vs_16w_HFD	LPE 20:2	-0.000160926	0.000262292845433864	0.546832976204946	0.661186858480084
data_16w_LFD_vs_16w_HFD	LPE 20:3	-0.00384671	0.0019831411794221	0.0682501104757939	0.13012170595385
data_16w_LFD_vs_16w_HFD	LPE 20:4	-0.0234409	0.0121067930289404	0.0687084958693943	0.130791911266156
data_16w_LFD_vs_16w_HFD	LPE 20:5	0.00139611754000002	0.000682443899923385	0.0497664613872051	0.101378147642902
data_16w_LFD_vs_16w_HFD	LPE 22:3	0.000000375800000002316	0.000156183863769337	0.998106647604988	0.998918491602537
data_16w_LFD_vs_16w_HFD	LPE 22:5	-0.00147621	0.00120227213861534	0.22530667437045	0.335799536595959
data_16w_LFD_vs_16w_HFD	LPE 22:6	0.00276302715000002	0.00674160425237583	0.686753983496108	0.778501389950671
data_16w_LFD_vs_16w_HFD	LPE O-16:1	-0.000151555	0.000629827222064349	0.810672141555005	0.873039705889394
data_16w_LFD_vs_16w_HFD	LPE O-18:1	-0.00037586	0.000376648131339843	0.322250378896334	0.446698146963887
data_16w_LFD_vs_16w_HFD	LPE O-18:2	-0.00185067	0.000509861044134039	0.000683987738621527	0.00311227134599535
data_16w_LFD_vs_16w_HFD	LPG 18:1	-0.0159011	0.00407838235508959	0.00105198107796303	0.00445159840769836
data_16w_LFD_vs_16w_HFD	LPI 20:4	-0.0579754	0.0189338223917367	0.00671466277803912	0.0201316527625717
data_16w_LFD_vs_16w_HFD	PC 28:0|PC 14:0_14:0	0.0000370362400000001	0.0000612447193429555	0.547197181905103	0.661186858480084
data_16w_LFD_vs_16w_HFD	PC 30:1|PC 14:0_16:0	0.00216159047999999	0.00166020370326316	0.196773230499649	0.301534189836082
data_16w_LFD_vs_16w_HFD	PC 30:1|PC 14:0_16:1	0.000717294559999994	0.00023470194557992	0.00383030669655884	0.0126625128874761
data_16w_LFD_vs_16w_HFD	PC 30:2|PC 15:1_15:1	0.000377775140000005	0.0000678435110091376	0.0000149412261508946	0.000139870445955602
data_16w_LFD_vs_16w_HFD	PC 31:0|PC 15:0_16:0	0.00180139	0.000578256915442968	0.00492544091717088	0.0155279837285696
data_16w_LFD_vs_16w_HFD	PC 31:1|PC 15:0_16:1	0.000442035549999998	0.0001515434611598	0.00886547132978713	0.0251333802146137
data_16w_LFD_vs_16w_HFD	PC 32:0|PC 16:0_16:0	0.0557761762600011	0.0268309848696408	0.047527819587189	0.0977304513645012
data_16w_LFD_vs_16w_HFD	PC 32:1	0.0281255756400003	0.0224580765403661	0.226466905654625	0.336708767107514
data_16w_LFD_vs_16w_HFD	PC 32:2|PC 16:1_16:1	0.0283654738699999	0.00396330467574561	0.000000232381173371607	0.00000478041270935877
data_16w_LFD_vs_16w_HFD	PC 32:3	0.00101362756999999	0.000158455991807288	0.00000505270744006063	0.0000579345565024282
data_16w_LFD_vs_16w_HFD	PC 33:0	0.00181843382999999	0.000587443449245767	0.00394370619913338	0.0130022798322943
data_16w_LFD_vs_16w_HFD	PC 33:1	0.00586277107000005	0.00169620205066206	0.002458937220203	0.00880846087285039
data_16w_LFD_vs_16w_HFD	PC 33:2	0.0114116622199999	0.00129672801068288	0.0000000614063946651317	0.00000166102601259936
data_16w_LFD_vs_16w_HFD	PC 34:1	-0.286055	0.151786788221197	0.0680204115935838	0.129886090156859
data_16w_LFD_vs_16w_HFD	PC 34:2	0.742009	0.175396975746194	0.0000632928145244418	0.000443956475518147
data_16w_LFD_vs_16w_HFD	PC 34:3|PC 16:1_18:2	0.200044	0.0347135226794173	0.0000141202284859859	0.000135024684897241
data_16w_LFD_vs_16w_HFD	PC 34:4|PC 14:0_20:4	0.000594160000000077	0.00133488780141667	0.660628911324281	0.75518074943817
data_16w_LFD_vs_16w_HFD	PC 34:5	0.000873182769999993	0.000257087417638758	0.00143478514867603	0.00571114478692506
data_16w_LFD_vs_16w_HFD	PC 35:0	0.000985428099999982	0.000326677173630964	0.00360191868276646	0.0120211273829752
data_16w_LFD_vs_16w_HFD	PC 35:1	0.00852366002000001	0.00127248004967892	0.0000000569798722023513	0.00000156726659720625
data_16w_LFD_vs_16w_HFD	PC 35:2|PC 17:0_18:2	0.0296324313100002	0.0030891891789435	0.0000000168554215475335	0.000000625182908308517
data_16w_LFD_vs_16w_HFD	PC 35:3	0.00923532833000005	0.00111795995652917	0.000000154700160271757	0.0000034404571860665
data_16w_LFD_vs_16w_HFD	PC 35:4	0.00238969975000002	0.000584054804026379	0.000684844880027444	0.00311269816710715
data_16w_LFD_vs_16w_HFD	PC 36:0	-0.0151122	0.00445516512870859	0.00313930135291574	0.0107482653313815
data_16w_LFD_vs_16w_HFD	PC 36:1	-0.156975	0.0413748513674314	0.00129983641603852	0.00527694783824594
data_16w_LFD_vs_16w_HFD	PC 36:2|PC 18:1_18:1	0.0459000509800038	0.0815483124658744	0.576304064264014	0.687137037954166
data_16w_LFD_vs_16w_HFD	PC 36:3|PC 16:0_20:3	0.0566328972899938	0.0901205309034353	0.53762676047281	0.653156481209647
data_16w_LFD_vs_16w_HFD	PC 36:4|PC 18:2_18:2	-1.18512	0.224671586213216	0.0000513971686310308	0.00037614430137149
data_16w_LFD_vs_16w_HFD	PC 36:5	0.0661810296799985	0.0166909563084192	0.000907790832847308	0.0039158977247757
data_16w_LFD_vs_16w_HFD	PC 36:6|PC 16:1_20:5	0.000650952780000013	0.000677816803184155	0.339900447724731	0.463810644386924
data_16w_LFD_vs_16w_HFD	PC 37:1	0.000540171780000006	0.000198403070578955	0.00919606878479714	0.0258907146465594
data_16w_LFD_vs_16w_HFD	PC 37:2	0.00814262228000003	0.00109904948157241	0.0000000845035128856327	0.00000208954140953564
data_16w_LFD_vs_16w_HFD	PC 37:3	0.00119056560000001	0.00064863061032058	0.0790697217356546	0.14641654977979
data_16w_LFD_vs_16w_HFD	PC 37:4|PC 17:0_20:4	0.0101528701599998	0.00286798200101948	0.00233888853217814	0.00846982119344983
data_16w_LFD_vs_16w_HFD	PC 37:5|PC 17:1_20:4	-1.60238e-06	0.000744505696235327	0.998306409193467	0.998918491602537
data_16w_LFD_vs_16w_HFD	PC 37:6|PC 15:0_22:6	0.00966884974000016	0.00157517635789751	0.00000850408661266191	0.0000895398022700919
data_16w_LFD_vs_16w_HFD	PC 38:1	-0.00359921	0.000652682853061855	0.0000224220227735469	0.000191251260451717
data_16w_LFD_vs_16w_HFD	PC 38:2|PC 18:1_20:1	-0.0165875	0.0047292329141538	0.00251493907171851	0.00898113909200132
data_16w_LFD_vs_16w_HFD	PC 38:3	-0.144691	0.0353229436541204	0.000677842801273915	0.00309005433429897
data_16w_LFD_vs_16w_HFD	PC 38:4	-0.672517	0.121494067919073	0.0000203461382721424	0.000178841459569855
data_16w_LFD_vs_16w_HFD	PC 38:5|PC 16:0_22:5	-0.249318	0.0524920330364802	0.000138102708437975	0.000838907358079599
data_16w_LFD_vs_16w_HFD	PC 38:6	0.232597556340002	0.163657721949936	0.172340655138288	0.271137483148155
data_16w_LFD_vs_16w_HFD	PC 38:7|PC 16:1_22:6	0.0111925	0.00455819321395893	0.0223054175764554	0.053123319903142
data_16w_LFD_vs_16w_HFD	PC 39:2	0.0000678839500000032	0.0000613328016742968	0.282947500770385	0.401021033232998
data_16w_LFD_vs_16w_HFD	PC 39:3	-0.000141477	0.000176338138955711	0.4328421672812	0.557064587401083
data_16w_LFD_vs_16w_HFD	PC 39:4	0.00377775817999993	0.00103720787590251	0.00186313934408054	0.00706031751441047
data_16w_LFD_vs_16w_HFD	PC 39:5	0.00110337330999998	0.000447560361447083	0.0162241032696131	0.0409660699370942
data_16w_LFD_vs_16w_HFD	PC 39:6	0.00843974348999994	0.00245245863683001	0.00282201847044507	0.00982341067218928
data_16w_LFD_vs_16w_HFD	PC 40:6	0.0465294947900015	0.121960238874209	0.703867711840959	0.793492129213293
data_16w_LFD_vs_16w_HFD	PC 40:7	0.0320390664799999	0.0179180696615156	0.0831448369381992	0.15223527361609
data_16w_LFD_vs_16w_HFD	PC 40:8	0.0289385589500004	0.00917948947751763	0.00229756218341106	0.00836346799255059
data_16w_LFD_vs_16w_HFD	PC 42:10	-0.000205121	0.00149352451968184	0.891851015502274	0.929636485394749
data_16w_LFD_vs_16w_HFD	PC 42:5|PC 22:1_20:4	-0.00017243	0.000154197402949174	0.27637388602787	0.393888407066844
data_16w_LFD_vs_16w_HFD	PC 42:6	-0.000104714	0.000430551503915667	0.808483945531566	0.871304731966222
data_16w_LFD_vs_16w_HFD	PC 42:7	0.000338359220000014	0.00071916646103822	0.639962067225757	0.738626657505258
data_16w_LFD_vs_16w_HFD	PC 42:9|PC 20:3_22:6	-9.6046e-05	0.000395364692219776	0.810807096135432	0.873039705889394
data_16w_LFD_vs_16w_HFD	PC 44:5|PC 18:0_26:5	0.000161722	0.00285216011528508	0.954937279595588	0.973290032192002
data_16w_LFD_vs_16w_HFD	PC 44:6	-0.000640027	0.000332901516488936	0.0667747323163764	0.127856507399679
data_16w_LFD_vs_16w_HFD	PC O-32:0	0.00314763265999995	0.00160573292402927	0.064267940278425	0.123746908539875
data_16w_LFD_vs_16w_HFD	PC O-34:0|PC O-18:0_16:0	-0.000116853	0.000198111400604702	0.559399139854126	0.670950070731455
data_16w_LFD_vs_16w_HFD	PC O-34:1|PC O-18:1_16:0	-0.000951337	0.00189810080580427	0.620462393335353	0.721978770061168
data_16w_LFD_vs_16w_HFD	PC O-35:1|PC O-17:0_18:1	-0.00552632	0.00145070884759422	0.00128424665624378	0.00523100801078998
data_16w_LFD_vs_16w_HFD	PC O-35:4|PC O-17:2_18:2	0.000610679169999963	0.00136083769750485	0.658027618032081	0.753438544874899
data_16w_LFD_vs_16w_HFD	PC O-36:2|PC O-18:0_18:2	0.000451219479999995	0.000241896257311645	0.0660202655225656	0.12660995691284
data_16w_LFD_vs_16w_HFD	PC O-37:1	-0.0316827	0.00424394338097722	0.000000646857376928446	0.0000111123288331287
data_16w_LFD_vs_16w_HFD	PC O-37:2	-0.00291229	0.00189546869260529	0.140351047265535	0.231834928276673
data_16w_LFD_vs_16w_HFD	PC O-38:7|PC O-18:2_20:5	0.00376639728000043	0.0185175735014034	0.839365944245692	0.893571572739054
data_16w_LFD_vs_16w_HFD	PC O-38:8|PC O-18:3_20:5	0.00775100450000008	0.00318556763536807	0.0172599327336372	0.0430049011012151
data_16w_LFD_vs_16w_HFD	PC O-40:4|PC O-20:0_20:4	-0.000541157	0.000124266172046736	0.000177216265726796	0.00102604792641613
data_16w_LFD_vs_16w_HFD	PC O-40:6|PC O-18:0_22:6	0.00101335551999999	0.000485050090007429	0.040131228715851	0.0855759999097589
data_16w_LFD_vs_16w_HFD	PC O-40:7|PC O-18:1_22:6	0.00162435	0.000808655276356271	0.0501175451856877	0.101900125095152
data_16w_LFD_vs_16w_HFD	PE 32:1	0.00544545324000023	0.00225521538893498	0.026615977564277	0.0610359841474005
data_16w_LFD_vs_16w_HFD	PE 32:2|PE 16:1_16:1	0.00323379301999994	0.000865120745999146	0.00150566488441741	0.00591632044470917
data_16w_LFD_vs_16w_HFD	PE 34:1|PE 16:0_18:1	0.0547102183399995	0.0195827752415662	0.0119951932254628	0.0320289906723381
data_16w_LFD_vs_16w_HFD	PE 34:2|PE 16:0_18:2	0.682728137209996	0.0948223380906533	0.00000106224347672729	0.0000162191582499118
data_16w_LFD_vs_16w_HFD	PE 34:3|PE 16:1_18:2	0.0651092411399992	0.0173818199583788	0.00147961045035589	0.00583266728256235
data_16w_LFD_vs_16w_HFD	PE 35:1|PE 17:0_18:1	0.00535863481000002	0.00127869410096078	0.000369795365021685	0.00189781772237544
data_16w_LFD_vs_16w_HFD	PE 35:2|PE 17:1_18:1	0.0452716620600001	0.00634074062353637	0.00000119037943981718	0.000017768590662637
data_16w_LFD_vs_16w_HFD	PE 36:0	0.000908568160000051	0.00103559587960013	0.391862340745669	0.516479729853975
data_16w_LFD_vs_16w_HFD	PE 36:1|PE 18:0_18:1	0.0134235059599994	0.00897768006097006	0.152185811350219	0.247049646011496
data_16w_LFD_vs_16w_HFD	PE 36:2|PE 18:1_18:1	0.483412783910007	0.0938874251638301	0.0000673461834160161	0.000467035288958661
data_16w_LFD_vs_16w_HFD	PE 36:3|PE 18:1_18:2	0.618096052279999	0.114307440855029	0.0000387830945573907	0.0002985566524418
data_16w_LFD_vs_16w_HFD	PE 36:4|PE 16:0_20:4;PE 18:2_18:2	0.888727288399989	0.357865632035816	0.0230903520463296	0.0546929674014659
data_16w_LFD_vs_16w_HFD	PE 36:5|PE 16:0_20:5	0.130594189729999	0.0281028298608395	0.000200433295451406	0.00113316560569294
data_16w_LFD_vs_16w_HFD	PE 36:6|PE 16:1_20:5	0.0104095	0.00201217373221053	0.0000639046502420087	0.000447606820579219
data_16w_LFD_vs_16w_HFD	PE 37:2|PE 19:0_18:2	0.0216797227299998	0.00331543723775765	0.00000380764626839197	0.0000464893669078481
data_16w_LFD_vs_16w_HFD	PE 37:4|PE 17:0_20:4	0.171860249880002	0.0302371723227434	0.0000216764659416336	0.000188256188993059
data_16w_LFD_vs_16w_HFD	PE 38:1|PE 20:0_18:1	0.00456809334000007	0.00215901424652365	0.0425381190639073	0.0896541674287087
data_16w_LFD_vs_16w_HFD	PE 38:2|PE 18:1_20:1	0.0101695213599998	0.00416963066544525	0.0253147767056131	0.0587720975151777
data_16w_LFD_vs_16w_HFD	PE 38:3|PE 18:0_20:3	0.0947215421900062	0.0602426626417273	0.133284447885566	0.222565026210003
data_16w_LFD_vs_16w_HFD	PE 38:4|PE 18:0_20:4	1.54475054351017	0.805182666745955	0.0706944800511776	0.133751680711076
data_16w_LFD_vs_16w_HFD	PE 38:5|PE 16:0_22:5;18:1_20:4	0.393608299190008	0.176440371342794	0.0369033732432485	0.0797699405734855
data_16w_LFD_vs_16w_HFD	PE 38:6|PE 16:0_22:6	3.73481920047002	1.05971737988988	0.00242210684053061	0.00869401399650869
data_16w_LFD_vs_16w_HFD	PE 38:7|PE 16:1_22:6	0.117547872749999	0.0205451271993926	0.0000200367920013274	0.000177076053499095
data_16w_LFD_vs_16w_HFD	PE 39:6|PE 17:0_22:6	0.0600980382299973	0.0134410820710627	0.000295163236516311	0.00157249097495523
data_16w_LFD_vs_16w_HFD	PE 40:4|PE 18:0_22:4	-0.00502371	0.00594932288467803	0.409516839604908	0.533953248124003
data_16w_LFD_vs_16w_HFD	PE 40:5|PE 18:0_22:5	0.0796904346499997	0.0326534637514572	0.0187387064761885	0.0459182717254348
data_16w_LFD_vs_16w_HFD	PE 40:6|PE 20:1_20:5	0.994335262869988	0.345022488468554	0.00914200822823178	0.0257681475448606
data_16w_LFD_vs_16w_HFD	PE 40:7|PE 18:1_22:6	0.416085113250007	0.114229509273517	0.00186217133471498	0.00706031751441047
data_16w_LFD_vs_16w_HFD	PE 40:8|PE 18:2_22:6	0.103783810199999	0.0174779761450342	0.0000127999515119215	0.000123811673653758
data_16w_LFD_vs_16w_HFD	PE P-34:1|PE P-16:0_18:1	0.00435359470999997	0.00446721829394648	0.33291086408258	0.45694746020418
data_16w_LFD_vs_16w_HFD	PE P-34:2|PE P-16:0_18:2	0.00738902	0.00201447998966035	0.000445898910024312	0.00219188861795083
data_16w_LFD_vs_16w_HFD	PE P-36:1|PE P-18:0_18:1	0.0000344056400001097	0.00602731815158301	0.99546157792461	0.997627137216849
data_16w_LFD_vs_16w_HFD	PE P-36:2|PE P-18:1_18:1	0.0106296	0.00566262987128777	0.0645135185852153	0.124109307266489
data_16w_LFD_vs_16w_HFD	PE P-36:4|PE P-16:0_20:4	-0.00176909	0.00173316362039254	0.318899544375438	0.443434299705239
data_16w_LFD_vs_16w_HFD	PE P-38:3|PE P-18:0_20:3	0.00300770547999996	0.00284912353247924	0.305086992309201	0.427017128172055
data_16w_LFD_vs_16w_HFD	PE P-38:4|PE P-16:0_22:4	0.0185238453200004	0.0127086940736251	0.162183931304763	0.258817642655841
data_16w_LFD_vs_16w_HFD	PE P-38:4|PE P-18:0_20:4;PE P-18:1_20:3	0.0185238453200004	0.0127086940736251	0.162183931304763	0.258817642655841
data_16w_LFD_vs_16w_HFD	PE P-38:5|PE P-16:0_22:5	0.0325987408399997	0.0111885392151553	0.00686579193135413	0.0204719350157794
data_16w_LFD_vs_16w_HFD	PE P-38:5|PE P-18:1_20:4	0.0271529321099997	0.0101219663658444	0.0114571829054429	0.0309742504169234
data_16w_LFD_vs_16w_HFD	PE P-38:6|PE P-16:0_22:6;PE P-18:2_20:4	0.0835534850799996	0.0374163902642889	0.0284229115828285	0.0643359108227129
data_16w_LFD_vs_16w_HFD	PE O-40:8|PE O-18:2_22:6	0.0649966370299998	0.0307997283475748	0.0386686291330045	0.0829630185079712
data_16w_LFD_vs_16w_HFD	PE P-40:4|PE P-18:0_22:4	-0.00777632	0.00268719439566975	0.00909808838505855	0.0256591248463402
data_16w_LFD_vs_16w_HFD	PE P-40:5|PE P-18:0_22:5;E P-18:1_22:4	0.0159057049900001	0.00771638267425538	0.0426714712540918	0.0898909220255368
data_16w_LFD_vs_16w_HFD	PE P-40:6|PE P-18:0_22:6;PE P-20:2_20:4	0.0273966376599999	0.0161005197290039	0.0928154198804172	0.165848283114789
data_16w_LFD_vs_16w_HFD	PE P-42:6|PE P-20:0_22:6	0.00745321639000027	0.00214115626945156	0.00266732654197113	0.00938163128555363
data_16w_LFD_vs_16w_HFD	PG 34:1|PG 16:0_18:1	0.0841892810100017	0.0505493717619029	0.109610518647893	0.18929562585541
data_16w_LFD_vs_16w_HFD	PG 34:2|PG 16:1_18:1	0.0656447177200006	0.017661831957928	0.00157840523712783	0.00612351191836596
data_16w_LFD_vs_16w_HFD	PG 36:1|PG 18:0_18:1	-0.00613629	0.00832114435491328	0.469556940376095	0.592055312923348
data_16w_LFD_vs_16w_HFD	PG 36:3|PG 18:1_18:2	-0.00497228	0.0270250084785239	0.855874603652267	0.905045801183909
data_16w_LFD_vs_16w_HFD	PI 32:1|PI 16:0_16:1	0.129423	0.0171804021119563	0.00000000402819104112165	0.000000207600245656122
data_16w_LFD_vs_16w_HFD	PI 34:1|PI 16:0_18:1	0.0201054627800012	0.0100510967851031	0.0607819116722333	0.118372410321104
data_16w_LFD_vs_16w_HFD	PI 34:2|PI 16:0/18:2; PI 18:0/16:2	0.0258715516199998	0.00416201216689665	0.00000726148175737126	0.0000783088429164971
data_16w_LFD_vs_16w_HFD	PI 36:1|PI 18:0/18:1	-0.0268989	0.010101387173172	0.00940721937740237	0.0263488249838455
data_16w_LFD_vs_16w_HFD	PI 36:2|PI 18:0/18:2; PI 18:1/18:1	0.0418355405900004	0.0073501445406002	0.0000213067605295991	0.000186281963487352
data_16w_LFD_vs_16w_HFD	PI 36:3|PI 16:0/20:3; PI 18:0/18:3; PI 18:1/18:2	0.0451451510799997	0.00982607654926548	0.00018918713326404	0.00108461382255356
data_16w_LFD_vs_16w_HFD	PI 36:4	0.0487878615399951	0.0157014854701466	0.00608247308449976	0.0185428320184999
data_16w_LFD_vs_16w_HFD	PI 38:3|PI 18:0/20:3	-0.155336	0.164789712163221	0.354414705305977	0.478284012452608
data_16w_LFD_vs_16w_HFD	PI 38:4|PI 18:0_20:4	0.509636679730024	0.204339222860009	0.0224695796912033	0.0534622061928542
data_16w_LFD_vs_16w_HFD	PI 38:5|PI 16:0/22:5; PI 18:0/20:5; PI 18:1/20:4	0.0536197196399998	0.0156999101241584	0.00288157195209309	0.00999870749641941
data_16w_LFD_vs_16w_HFD	PI 38:6|PI 38:6|PI 18:1_20:5	0.0635057	0.019450837895304	0.00401629757929954	0.0131947211336288
data_16w_LFD_vs_16w_HFD	PI 40:4|PI 18:0_22:4	-0.117086	0.0165912982960475	0.00000139324617469618	0.0000197846358387477
data_16w_LFD_vs_16w_HFD	PI 40:5|PI 18:0/22:5	-0.0392601	0.011731198772464	0.003591508965715	0.0119945620028245
data_16w_LFD_vs_16w_HFD	PI 40:6|PI 18:0/22:6	0.0129232334099999	0.00353021532720171	0.000455987852556534	0.0022392342288032
data_16w_LFD_vs_16w_HFD	PS 34:2	0.00971161479000001	0.00154615295383683	0.00000636981156110885	0.000069925106285177
data_16w_LFD_vs_16w_HFD	PS 36:1|PS 18:0_18:1	0.126113	0.0480589651156098	0.0105136110337495	0.0287889483340256
data_16w_LFD_vs_16w_HFD	PS 36:2|PS 18:0_18:2	0.0603355106900005	0.0084685019643163	0.00000122492929176135	0.0000180097712085994
data_16w_LFD_vs_16w_HFD	PS 36:4|PS 16:0_20:4	0.085001534279998	0.0281290715201506	0.00732874714597724	0.0216284183403885
data_16w_LFD_vs_16w_HFD	PS 38:0|PS 16:0/22:0	-0.843152	0.144201477006201	0.00000453460746238526	0.0000538089630252091
data_16w_LFD_vs_16w_HFD	PS 38:1|PS 16:0/22:1	0.750934796220017	0.218461596100409	0.00177641651956175	0.00677362560730089
data_16w_LFD_vs_16w_HFD	PS 38:2|PS 20:0/18:2	0.189701973840009	0.0480977727058991	0.000951198357308439	0.00407268143646004
data_16w_LFD_vs_16w_HFD	PS 38:3|PS 18:0_20:3	-0.0272578	0.0151218525753341	0.0882294771732408	0.159575737066933
data_16w_LFD_vs_16w_HFD	PS 38:4|PS 18:0_20:4	0.190223099950006	0.0926334372724941	0.0548425891905415	0.109283401170896
data_16w_LFD_vs_16w_HFD	PS 38:5	0.0371089742400007	0.0133714099632235	0.0124806188434387	0.0330834379304146
data_16w_LFD_vs_16w_HFD	PS 38:6	0.31745	0.0360408588998251	0.0000000000101965179153706	0.00000000152124526755581
data_16w_LFD_vs_16w_HFD	PS 40:1|PS 18:0/22:1; PS 18:1/22:0	-0.117733	0.0762612628819969	0.137287903368091	0.227851381318703
data_16w_LFD_vs_16w_HFD	PS 40:4|PS 18:0_22:4	0.00230877779000002	0.0039768838875888	0.563716622480515	0.675301341733447
data_16w_LFD_vs_16w_HFD	PS 40:6|PS 18:0_22:6	0.336992845729997	0.0750421760459307	0.000276604213013395	0.0014980688350814
data_16w_LFD_vs_16w_HFD	PS 40:7	0.0239356137199996	0.00439636920381511	0.0000359868721609611	0.000284138127390848
data_16w_LFD_vs_16w_HFD	PS 22:0/20:3	-0.972992	0.0955469377417155	0.000000000855813274331459	0.0000000590149548046032
data_16w_LFD_vs_16w_HFD	PS 22:0/20:4	-0.532152	0.0605389291864003	0.0000000624496636640751	0.00000167996457856765
data_16w_LFD_vs_16w_HFD	PS 22:0/22:5	-0.170218	0.0709738100203264	0.0260614652751926	0.0601512744540877
data_16w_LFD_vs_16w_HFD	PS 22:0/22:6	-0.0783946	0.0186661771606429	0.000538431062363775	0.00256186441334601
data_16w_LFD_vs_16w_HFD	SM 34:0;2O	0.0175255938600005	0.00422432516540288	0.000603381504271642	0.00281616381783981
data_16w_LFD_vs_16w_HFD	SM 34:1;2O|SM 18:1;2O/16:0	0.307659	0.0542915920420881	0.0000106295722281647	0.000108647986699571
data_16w_LFD_vs_16w_HFD	SM 35:1;2O|SM 18:1;2O/17:0	0.0084185251400002	0.00140463967280029	0.00000809856265457417	0.0000858237289108119
data_16w_LFD_vs_16w_HFD	SM 36:0;2O	0.00098884854999999	0.00202659313654449	0.626964252187918	0.727726002825235
data_16w_LFD_vs_16w_HFD	SM 36:1;2O|SM 18:1;2O/18:0	0.0186130896299992	0.0211821408182155	0.382264882130317	0.506925477494591
data_16w_LFD_vs_16w_HFD	SM 36:2;2O	0.00111386091000003	0.00166667112417576	0.505911256467507	0.625332368509194
data_16w_LFD_vs_16w_HFD	SM 36:3;2O	-0.00094062	0.000476040831833577	0.0636933605552153	0.122946494343746
data_16w_LFD_vs_16w_HFD	SM 36:4;2O	-0.00764369	0.00331612993937371	0.0287045417318999	0.0648235407377223
data_16w_LFD_vs_16w_HFD	SM 38:0;2O	-0.00636671	0.00435067248374379	0.160606174546465	0.257137943289566
data_16w_LFD_vs_16w_HFD	SM 38:1;2O|SM 18:1;2O/20:0	-0.0314342	0.0232572498793887	0.184997504013144	0.28699232561735
data_16w_LFD_vs_16w_HFD	SM 38:2;2O|SM 18:2;2O/20:0	0.00151577	0.000956007692203251	0.120376292464594	0.204355869593153
data_16w_LFD_vs_16w_HFD	SM 39:1;2O	0.0234986356399998	0.00444892087805607	0.0000506517832069727	0.00037180079547427
data_16w_LFD_vs_16w_HFD	SM 39:2;2O	0.00323648204000007	0.00121075127329299	0.0155105266645144	0.0394696146306977
data_16w_LFD_vs_16w_HFD	SM 40:1;2O|SM 18:1;2O/22:0	-0.266931	0.112221811182626	0.0286566072727015	0.0647750458020068
data_16w_LFD_vs_16w_HFD	SM 40:2;2O|SM 18:1;2O/22:1	0.0289754390800111	0.0443750197429932	0.522029485996611	0.639283732726215
data_16w_LFD_vs_16w_HFD	SM 40:3;2O	-0.00558227	0.00438139555468634	0.21802793562016	0.326941737456754
data_16w_LFD_vs_16w_HFD	SM 41:1;2O|SM 18:1;2O/23:0;d22:0/19:1	0.758591895169994	0.0667698696734479	0.00000000120927351406344	0.0000000768909496734365
data_16w_LFD_vs_16w_HFD	SM 41:2;2O|SM 18:2;2O/23:0	0.0232878777799998	0.00467671948906846	0.0000970686592898528	0.000625844594910662
data_16w_LFD_vs_16w_HFD	SM 41:3;2O	0.00493121765000006	0.000945496164956775	0.00000147119859958508	0.0000204050661290893
data_16w_LFD_vs_16w_HFD	SM 42:1;2O|SM 18:1;2O/24:0	0.172913398629998	0.0205756891855049	0.000000120716297488824	0.00000282387187847808
data_16w_LFD_vs_16w_HFD	SM 42:2;2O|SM 18:1;2O/24:1;SM 42:2;2O|SM 18:2;2O/24:0	-0.00330346	0.155616604160182	0.983251042707438	0.989923319986761
data_16w_LFD_vs_16w_HFD	SM 42:3;2O|SM 18:2;2O/24:1	0.134622	0.029054653538795	0.000158462689538082	0.000935866499370866
data_16w_LFD_vs_16w_HFD	TG 40:1|TG 8:0_16:0_16:1	-0.00660699	0.0127405561040545	0.605847291350551	0.71055709168006
data_16w_LFD_vs_16w_HFD	TG 42:2|TG 8:0_16:0_18:2	-0.00409912	0.00677324967886509	0.547553259428484	0.661277937385757
data_16w_LFD_vs_16w_HFD	TG 44:0|TG 12:0_14:0_18:0	-0.0211848	0.014115923204335	0.138943890840928	0.230131694708114
data_16w_LFD_vs_16w_HFD	TG 44:1|TG 10:0_16:0_18:1	-0.0590791	0.0358184822222545	0.104288507554413	0.181577714433289
data_16w_LFD_vs_16w_HFD	TG 44:2|TG 10:0_16:0_18:2	-0.0172122	0.0136402572480389	0.211458818014185	0.319537769443657
data_16w_LFD_vs_16w_HFD	TG 46:0|TG 14:0_16:0_16:0	-0.135122	0.050744212231163	0.0114565110701711	0.0309742504169234
data_16w_LFD_vs_16w_HFD	TG 46:1|TG 14:0_16:0_16:1	-0.524701	0.197291899951899	0.0117454167204876	0.0315271711970982
data_16w_LFD_vs_16w_HFD	TG 46:2|TG 14:0_16:1_16:1	-0.289971	0.1375740609616	0.0409250853596656	0.087041363128116
data_16w_LFD_vs_16w_HFD	TG 46:3|TG 14:1_16:1_16:1	-0.0341101	0.0243269505535996	0.166202763188114	0.264111888532621
data_16w_LFD_vs_16w_HFD	TG 47:1|TG 15:0_16:0_16:1	-0.0274302	0.00728531229349554	0.000761230556951266	0.00337675109294767
data_16w_LFD_vs_16w_HFD	TG 47:2|TG 15:0_16:1_16:1	-0.038339	0.0121725239876537	0.00350641648809328	0.0117343917468932
data_16w_LFD_vs_16w_HFD	TG 48:0|TG 16:0_16:0_16:0	-0.532012	0.150086911146538	0.00138179011811589	0.0055452823100782
data_16w_LFD_vs_16w_HFD	TG 48:1|TG 14:0_16:0_18:1	-3.25281	0.829777068103897	0.000616600752680543	0.00286807193006568
data_16w_LFD_vs_16w_HFD	TG 48:3|TG 14:1_16:1_18:1;TG 16:1_16:1_16:1	-1.15016	0.404601044167932	0.00829846752912338	0.0239277367624194
data_16w_LFD_vs_16w_HFD	TG 49:1|TG 15:0_16:0_18:1	-0.132392	0.0243844506422804	0.0000155578567803144	0.000143991052545216
data_16w_LFD_vs_16w_HFD	TG 49:2|TG 15:0_16:1_18:1	-0.279994	0.0574224494709621	0.0000625229091926375	0.000439816326734416
data_16w_LFD_vs_16w_HFD	TG 49:3|TG 15:0_16:1_18:2	-0.132769	0.0362236628196454	0.00119791378512887	0.00494366272753764
[truncated: 2,897 more rows]
