# Supplementary material for: Metabolome profiling across liver lobes and metabolic shifts of the MASLD mice
Source: Genes Nutr. 2025 Apr 16;20:9. doi: 10.1186/s12263-025-00768-7 (PMC12001577; doi:10.1186/s12263-025-00768-7)
Supplement: Supplementary file 3 — Supplementary Material 3 [file 12263_2025_768_MOESM3_ESM.xlsx]

## Sheet: Sheet1
ID1	weight （mg）	Group	ID2	liver lobes	week	13-Docosenamide	BMP 32:0|BMP 16:0_16:0	BMP 32:1|BMP 16:1_16:0	BMP 32:2|BMP 16:1_16:1	BMP 36:0|BMP 18:0_18:0	BMP 36:0|BMP 18:1_18:0	BMP 36:2|BMP 18:2_18:1	BMP 36:4|BMP 18:2_18:2	C18-Sphingosine	CAR 16:0	CAR 16:1	CAR 18:0	CAR 18:1	CAR 18:2	CAR 20:1	CAR 22:1	CE 16:1	CE 18:1	CE 18:2	CE 18:3	CE 20:4	CE 20:5	CE 22:6	Cer 32:1;2O|Cer 18:1;2O/14:0	Cer 34:1;2O|Cer 18:1;2O/16:0	Cer 34:2;2O|Cer 18:2;2O/16:0	Cer 36:1;2O|Cer 18:1;2O/18:0	Cer 38:1;2O|Cer 18:1;2O/20:0	Cer 39:1;2O|Cer 17:1;2O/22:0	Cer 40:1;2O|Cer 18:1;2O/22:0	Cer 40:2;2O|Cer 18:1;2O/22:1	Cer 41:1;2O|Cer 18:1;2O/23:0	Cer 41:2;2O|Cer 17:1;2O/24:1	Cer 42:0;2O|Cer 18:0;2O/24:0	Cer 42:1;2O|Cer 18:1;2O/24:0	Cer 42:2;2O|Cer 18:1;2O/24:1	Cer 42:3;2O|Cer 18:2;2O/24:1	Cer 43:1;2O|Cer 18:1;2O/25:0	Cer 43:2;2O|Cer 18:1;2O/25:1	Cer 44:3;2O|Cer 18:1;2O/26:2	CoQ10	CoQ8	CoQ9	CL 70:4|CL 16:0_18:1_18:1_18:2
301L1	9.8	LFD	301	L1	8	0.320263	1.64834	0.142657	0.00463795	0.016043	0.0527798	0.722044	0.0814158	0.0442413	0.203657	0.0623279	0.0680023	0.373283	0.232071	0.01259	0.122001	0.00262247	0.00619855	0.0179263	0.00345089	0.00781302	0.000762334	0.00847398	0.00170923	0.0845162	0.00500167	0.0262174	0.0178057	0.0276246	0.0927061	0.0410266	0.0600302	0.0361415	0.0221521	0.180388	0.131586	0.0279474	0.00602353	0.00332932	0.0129994	0.00275294	0.00865539	0.0259037	0.010048
301L2	10	LFD	301	L2	8	0.339826	1.76676	0.164073	0.00459278	0.0181747	0.0610417	0.754339	0.0864239	0.0427035	0.259757	0.0666233	0.0652583	0.479276	0.24289	0.0117637	0.108126	0.00227498	0.00773002	0.0153951	0.00248778	0.00860272	0.00070403	0.00904204	0.00143139	0.0803081	0.00445171	0.0208394	0.0154829	0.0257697	0.0935597	0.0363385	0.0647231	0.0348464	0.0225028	0.180993	0.12116	0.0227262	0.00532098	0.00239985	0.0117561	0.00223889	0.00946024	0.0226337	0.0108563
301L3	10.3	LFD	301	L3	8	0.27947	1.7415	0.160296	0.00494566	0.0173791	0.0558016	0.838928	0.085804	0.0402028	0.158913	0.0461622	0.0564335	0.353895	0.13968	0.00947647	0.0926886	0.00211147	0.00442687	0.0121	0.00215185	0.00864273	0.000607987	0.00877495	0.00039981	0.0765829	0.00391536	0.0174037	0.0143516	0.0218261	0.084622	0.0382885	0.0683027	0.0368222	0.0281942	0.174879	0.114726	0.0248477	0.00432453	0.00336719	0.0110534	0.00335737	0.0093022	0.0225257	0.0101091
301L4	10.4	LFD	301	L4	8	0.227625	1.79179	0.221498	0.00477445	0.0274551	0.0664887	0.728288	0.120264	0.0432731	0.29107	0.0975839	0.0636809	0.603493	0.336525	0.0119886	0.0755112	0.00377752	0.00839614	0.0179345	0.00375842	0.00867614	0.0011517	0.0121616	0.00218537	0.0648478	0.00395228	0.027912	0.0146439	0.023472	0.0842326	0.0317806	0.065096	0.0310176	0.0285605	0.268211	0.104137	0.0223316	0.00713183	0.00393405	0.00515067	0.00286981	0.0116969	0.0370952	0.00807329
301L5	10	LFD	301	L5	8	0.317603	2.02766	0.191859	0.00832297	0.0201519	0.0725111	0.904314	0.101198	0.0395261	0.257322	0.0620933	0.0521048	0.45683	0.205705	0.0145313	0.0941755	0.00317929	0.00721052	0.0187488	0.00326605	0.00863132	0.00123244	0.0124743	0.00172753	0.0858475	0.00428424	0.0276884	0.0154564	0.0269491	0.0894328	0.0388944	0.0582006	0.0302126	0.0222848	0.17223	0.114656	0.0239053	0.00615926	0.00273584	0.0105224	0.00285635	0.00878222	0.0295953	0.00700521
302L1	10.3	LFD	302	L1	8	0.225966	1.47657	0.169167	0.0043648	0.0169657	0.0528509	0.581668	0.103104	0.0359552	0.198398	0.0575022	0.05763	0.412126	0.228893	0.0114791	0.0506997	0.00295426	0.00772494	0.0199002	0.00418322	0.0094725	0.00149106	0.010244	0.00100376	0.057568	0.00413685	0.0172454	0.0127416	0.0273707	0.0974571	0.0401908	0.0601726	0.0360074	0.0298093	0.200393	0.0965198	0.0241875	0.00448322	0.00275444	0.010489	0.00321417	0.00699084	0.0248447	0.0127694
302L2	9.8	LFD	302	L2	8	0.230346	1.53241	0.174583	0.00380276	0.0196588	0.062922	0.625966	0.102561	0.0420824	0.360281	0.0896457	0.0737684	0.743059	0.34031	0.0117062	0.0746921	0.00297929	0.0086278	0.0212976	0.00463873	0.00946054	0.00092804	0.0101091	0.00125542	0.0674097	0.00562756	0.0257467	0.0172491	0.0290104	0.0983593	0.0459323	0.0710578	0.0375128	0.0304595	0.234613	0.116884	0.0268703	0.00660556	0.00414405	0.00675755	0.00292859	0.00898978	0.0255402	0.0159802
302L3	9.5	LFD	302	L3	8	0.41068	1.91375	0.195319	0.00429295	0.0210785	0.0691901	0.752391	0.112469	0.0389264	0.206403	0.0670109	0.0758173	0.448442	0.245331	0.0156658	0.1437	0.00374013	0.00961888	0.0224549	0.00345162	0.00910463	0.00140792	0.0101194	0.00164701	0.0690268	0.00604177	0.0222746	0.0191927	0.0359156	0.110292	0.0430018	0.0766559	0.044052	0.0294985	0.233378	0.125564	0.0275181	0.00630962	0.00339508	0.0186648	0.00297619	0.00830436	0.0250265	0.0152403
302L4	9.8	LFD	302	L4	8	0.167423	1.36861	0.160948	0.00701851	0.0155489	0.060106	0.691703	0.179306	0.0259798	0.227256	0.0730787	0.088938	0.471922	0.238808	0.0247225	0.0898619	0.00150093	0.00427292	0.0118088	0.00171671	0.0073901	0.000856767	0.00673731	0.000672309	0.0505949	0.00513611	0.053502	0.0158525	0.024494	0.0825754	0.0406895	0.0531246	0.0340014	0.0265757	0.18018	0.0972273	0.0219391	0.00440944	0.00281566	0.00738706	0.00351373	0.0080657	0.059847	0.0106073
302L5	10.1	LFD	302	L5	8	0.321739	1.86531	0.207958	0.00534466	0.0169789	0.0645164	0.611808	0.108503	0.030083	0.304445	0.0942447	0.0537671	0.542466	0.300217	0.0132622	0.105228	0.0017166	0.00624785	0.0147519	0.00255565	0.00733805	0.000578459	0.00702327	0.000774225	0.0748522	0.00427428	0.022792	0.0167693	0.0348429	0.101355	0.0486247	0.0651909	0.0437106	0.0306849	0.206589	0.118412	0.0295608	0.00584505	0.00341592	0.0138839	0.00263879	0.0091663	0.0312013	0.0106029
303L1	10.7	LFD	303	L1	8	0.240653	1.24601	0.102772	0.00208058	0.0110725	0.0459884	0.443677	0.0462092	0.031534	0.0317988	0.0151236	0.0211369	0.0890024	0.0460321	0.00817489	0.0926737	0.00804102	0.00938249	0.019022	0.00417067	0.00859028	0.000648156	0.0130619	0.001432	0.0642417	0.00497726	0.0117638	0.010819	0.0200732	0.0583634	0.0403233	0.0406023	0.0401162	0.0135129	0.104069	0.119409	0.031275	0.00383994	0.00125741	0.00898456	0.00202955	0.00636061	0.0127468	0.0151742
303L2	9.6	LFD	303	L2	8	0.183998	1.477	0.183676	0.00550805	0.0139728	0.051792	0.589339	0.0827062	0.0231361	0.0509148	0.0154532	0.0532218	0.0900869	0.0567449	0.0135036	0.0949269	0.00305832	0.00549221	0.0128975	0.00293284	0.00443754	0.000535094	0.00714945	0.000597305	0.0460378	0.00296329	0.00982157	0.00784065	0.0125261	0.0489713	0.027425	0.0398963	0.0277005	0.0201573	0.175838	0.0967582	0.0215483	0.00623884	0.00208282	0.00704304	0.00178892	0.0116283	0.0321111	0.00925306
303L3	10	LFD	303	L3	8	0.16097	1.46556	0.146685	0.00376891	0.0127354	0.051404	0.579283	0.0725179	0.0275829	0.0410469	0.0152657	0.0504173	0.110549	0.0640954	0.0109775	0.103938	0.00280315	0.00630259	0.0139643	0.00293696	0.00545493	0.000249855	0.00851677	0.000276935	0.0531426	0.00273912	0.00763275	0.00894941	0.0142294	0.0566897	0.0329017	0.0463475	0.0295685	0.0207901	0.172772	0.0982263	0.0237511	0.00563371	0.00279647	0.00910555	0.00201732	0.00835109	0.0219552	0.00885111
303L4	9.4	LFD	303	L4	8	0.269092	1.45411	0.153777	0.00434885	0.0124992	0.0541551	0.726466	0.0813747	0.0308699	0.0586287	0.0122144	0.0442021	0.0936059	0.0749763	0.014245	0.0723279	0.00474952	0.00597268	0.0167542	0.00305198	0.00714455	0.00058098	0.0136354	0.000841505	0.0532745	0.00340513	0.0093306	0.00817172	0.0154173	0.0548156	0.0304894	0.0464206	0.032134	0.0223496	0.186446	0.0964605	0.0239229	0.00624055	0.00192035	0.00994287	0.00182438	0.0054888	0.022784	0.00764176
303L5	10	LFD	303	L5	8	0.25436	1.59656	0.168038	0.00366841	0.0119183	0.0549638	0.514589	0.0703446	0.0269592	0.0371423	0.0194656	0.0374537	0.0943613	0.0594296	0.0183264	0.0878455	0.00670327	0.0088259	0.0210133	0.00489312	0.00776537	0.00113913	0.0160464	0.00116485	0.043569	0.00293522	0.0138163	0.00924444	0.0157988	0.0586499	0.0361301	0.0424328	0.036534	0.0203037	0.132256	0.103582	0.0228049	0.00504563	0.00171088	0.0080105	0.00306172	0.00689566	0.0182832	0.00973681
304L1	10.1	LFD	304	L1	8	0.174541	1.51767	0.169551	0.00774058	0.0141298	0.0556171	0.585793	0.0660965	0.0376797	0.0583964	0.0149653	0.052764	0.126533	0.0750095	0.0130509	0.0617749	0.00778416	0.0102511	0.0214561	0.00586494	0.00995511	0.00159267	0.0181983	0.00148533	0.0714179	0.0048457	0.0265593	0.0189973	0.0319928	0.0824872	0.0626235	0.0480131	0.0447771	0.0149524	0.140938	0.113606	0.0294808	0.00454916	0.00165974	0.00767594	0.00321643	0.00894208	0.0237676	0.00955255
304L2	9.5	LFD	304	L2	8	0.180854	1.62057	0.216991	0.00734402	0.0168393	0.069532	0.595676	0.0857173	0.0320767	0.0854256	0.04225	0.0560107	0.243487	0.10597	0.011186	0.0687038	0.00979741	0.0118042	0.0265692	0.00774237	0.0125902	0.00229045	0.0274371	0.00131631	0.0610757	0.00458918	0.0211159	0.0171703	0.0277314	0.0716271	0.0470996	0.053943	0.0374416	0.0194577	0.171742	0.10123	0.0262961	0.00503741	0.00173216	0.00664831	0.00299347	0.0120423	0.0395288	0.00879049
304L3	10.1	LFD	304	L3	8	0.319233	1.66526	0.214336	0.0071815	0.0148734	0.0541082	0.648079	0.0900904	0.0347605	0.136255	0.0616096	0.0428032	0.273136	0.126502	0.0164187	0.111357	0.00693555	0.00803197	0.0205411	0.00547721	0.00907331	0.00155835	0.0206472	0.0016366	0.0700566	0.00544901	0.0270532	0.0173317	0.0297449	0.097605	0.0614064	0.0567177	0.0438177	0.0253361	0.243346	0.140613	0.0332089	0.00535336	0.0017839	0.00701896	0.00427661	0.0111158	0.0399129	0.012182
304L4	9.8	LFD	304	L4	8	0.247377	1.52213	0.210208	0.00688607	0.0169055	0.0538509	0.580121	0.0866374	0.029174	0.121909	0.0399838	0.0612929	0.232161	0.112135	0.0114061	0.0501327	0.00858583	0.00957213	0.0228816	0.0074036	0.00854659	0.00247546	0.0261802	0.00115463	0.0584734	0.00445934	0.02258	0.0159381	0.0245231	0.0793114	0.0455146	0.0487254	0.0356778	0.0202124	0.176024	0.0952377	0.0221789	0.00511282	0.0021822	0.00696258	0.00330161	0.0113053	0.0392634	0.0116418
304L5	10	LFD	304	L5	8	0.176672	1.61227	0.22039	0.00656596	0.0182067	0.056695	0.573438	0.0768628	0.0381946	0.113278	0.037422	0.0569071	0.235639	0.0911133	0.0114491	0.0653185	0.0130388	0.0114855	0.0281271	0.00826537	0.011413	0.00246283	0.0287728	0.00116224	0.0639957	0.00361738	0.0243275	0.0216469	0.025854	0.0744128	0.0560868	0.0478814	0.0401256	0.0198053	0.16187	0.111575	0.0261908	0.00489156	0.00177757	0.00618302	0.00275912	0.0115332	0.0319009	0.00984913
305L1	11	LFD	305	L1	8	0.151134	1.22121	0.200669	0.00503441	0.0163226	0.0648546	0.404286	0.0688478	0.0362801	0.0444335	0.0154373	0.0277793	0.0907259	0.0554972	0.00648711	0.0240435	0.0143631	0.0194704	0.0397324	0.0144063	0.00867937	0.00303579	0.0216122	0.00174594	0.0570305	0.00251346	0.0238494	0.0263785	0.0282668	0.0583821	0.0521868	0.0552928	0.0434394	0.0182692	0.138818	0.104846	0.0253346	0.00687386	0.00376959	0.00318866	0.00280289	0.0124671	0.0360908	0.00569459
305L2	9.6	LFD	305	L2	8	0.242102	1.29532	0.192349	0.00571864	0.0138814	0.0508924	0.53715	0.0737724	0.032788	0.079488	0.0414055	0.0449235	0.219176	0.105826	0.00778474	0.0403131	0.0172075	0.0231237	0.0486876	0.0152669	0.0116	0.00297101	0.0253299	0.00188726	0.0632873	0.004191	0.0234999	0.0190031	0.0334044	0.0844883	0.0505164	0.0624325	0.038079	0.0242637	0.181153	0.115334	0.0302783	0.00845061	0.00311155	0.00430686	0.00298819	0.0130939	0.0410475	0.00744501
305L3	9.9	LFD	305	L3	8	0.222399	1.52204	0.213677	0.00494119	0.0145728	0.0698556	0.671426	0.0733598	0.039396	0.0616554	0.0214868	0.0336158	0.127105	0.0738704	0.0123964	0.0797245	0.0234924	0.027322	0.0561065	0.0195603	0.011604	0.00330059	0.0362735	0.00222028	0.0746441	0.00459644	0.0290582	0.023381	0.0353172	0.0825939	0.057535	0.0650796	0.0571545	0.0229763	0.144619	0.121919	0.0315202	0.00802379	0.00308052	0.00671512	0.00353308	0.0108228	0.0311965	0.00616146
305L4	10.5	LFD	305	L4	8	0.185267	1.36992	0.229257	0.00625458	0.0163323	0.0598251	0.543585	0.0904376	0.0325828	0.0945743	0.0376071	0.0402802	0.227438	0.116734	0.00663897	0.0499666	0.0214581	0.0277344	0.0576512	0.0209267	0.0119197	0.00356342	0.0318538	0.00174859	0.0580324	0.00269711	0.0205374	0.019852	0.0299886	0.0858478	0.0496645	0.0570736	0.0456198	0.0240881	0.186491	0.111911	0.0245524	0.00861553	0.0052555	0.00359545	0.00320612	0.0138183	0.0394332	0.00623415
305L5	10	LFD	305	L5	8	0.189169	1.43575	0.223582	0.00704372	0.0179133	0.0662784	0.704257	0.0913049	0.0336511	0.080866	0.0400952	0.0390515	0.229626	0.097747	0.00694975	0.0573017	0.0281932	0.0327186	0.0683757	0.0292099	0.013955	0.00496039	0.046387	0.00144234	0.0602855	0.00426979	0.0196404	0.0208553	0.0316412	0.0942555	0.0483766	0.0736014	0.0490968	0.0227424	0.180531	0.127149	0.024912	0.007523	0.0048013	0.00547489	0.00354999	0.0114282	0.0370125	0.00530237
936L1	10.1	LFD	936	L1	8	0.289431	1.88574	0.20134	0.00560654	0.0167685	0.0659173	0.547131	0.0842102	0.0198255	0.114602	0.0393795	0.0958183	0.177458	0.166326	0.0188917	0.1007	0.00255335	0.00598296	0.0173753	0.00344376	0.00895877	0.000782069	0.00866608	0.00121815	0.0669102	0.00449957	0.0170137	0.0149252	0.0358234	0.111836	0.0442597	0.0656837	0.0416149	0.0238056	0.197186	0.124178	0.0265882	0.00693946	0.00469077	0.0114892	0.00333715	0.00950963	0.0250996	0.0099178
936L2	10.1	LFD	936	L2	8	0.221724	1.75148	0.197488	0.00529076	0.017107	0.0647366	0.533669	0.0930998	0.0263728	0.133896	0.0459043	0.0585728	0.258274	0.175959	0.0124384	0.0803779	0.00236739	0.00658312	0.0179355	0.00301737	0.00744273	0.000754124	0.0081575	0.0019811	0.0846464	0.00531434	0.024583	0.0166351	0.0369133	0.108748	0.0475469	0.0789178	0.0462566	0.0297983	0.248426	0.141982	0.0286654	0.0073031	0.00408309	0.0123113	0.00276299	0.00756318	0.0230249	0.0105044
936L3	10.4	LFD	936	L3	8	0.183371	1.4349	0.185798	0.00485467	0.0141383	0.0559367	0.387867	0.0910051	0.0174844	0.106573	0.0318877	0.0626873	0.192441	0.116779	0.0113268	0.0585176	0.00336425	0.00606647	0.0172622	0.00427208	0.00806884	0.00104646	0.00967283	0.000920391	0.0589845	0.00404508	0.0172359	0.0138164	0.0307203	0.0918916	0.035639	0.0655912	0.0383151	0.0296345	0.236727	0.117176	0.0218497	0.0074479	0.0054925	0.00896719	0.00213552	0.00897671	0.0259393	0.00940912
936L4	9.8	LFD	936	L4	8	0.189635	1.62694	0.1757	0.0050024	0.014823	0.0595209	0.524339	0.0853203	0.0230122	0.109518	0.0275756	0.0531271	0.161758	0.105264	0.0111845	0.103779	0.00417793	0.0079478	0.0237034	0.00539018	0.00721822	0.00137796	0.0122852	0.00115971	0.0674407	0.00430735	0.0171408	0.0168369	0.0322002	0.10193	0.0363206	0.0651488	0.0392543	0.0267135	0.217721	0.116625	0.0243981	0.00655565	0.00376963	0.0127653	0.00331641	0.00741179	0.0240965	0.0101231
936L5	9.8	LFD	936	L5	8	0.152218	1.58533	0.195444	0.00461491	0.0152642	0.0599097	0.417866	0.0904043	0.020045	0.136951	0.0352243	0.0768248	0.221928	0.151817	0.0115353	0.0708482	0.0024883	0.00560003	0.0151871	0.00354336	0.0065811	0.000807543	0.00904158	0.000993993	0.0559758	0.00332216	0.0194575	0.0131592	0.0307098	0.0925645	0.0352823	0.0630265	0.0388727	0.0270133	0.215596	0.110866	0.0241277	0.00664218	0.00402817	0.00985257	0.00207199	0.00958935	0.0261202	0.00763114
937L1	10.4	LFD	937	L1	8	0.185248	1.69566	0.197427	0.00541238	0.0135598	0.0464366	0.363385	0.081054	0.0205246	0.0601682	0.0164766	0.0658899	0.105438	0.0747493	0.0100355	0.0849031	0.00714125	0.0123202	0.0387552	0.0094553	0.0153284	0.00305468	0.0237799	0.00153848	0.0463245	0.00303681	0.0167216	0.0140381	0.0211381	0.084266	0.0383779	0.0607074	0.0300914	0.0303856	0.256486	0.108398	0.0251037	0.00823897	0.00222031	0.00487644	0.00228113	0.00580569	0.0297308	0.00997312
937L2	9.5	LFD	937	L2	8	0.359199	1.74806	0.193768	0.00488823	0.0113406	0.0434625	0.469751	0.0752461	0.0192082	0.0596321	0.0116731	0.0697131	0.0991853	0.0707836	0.00897145	0.232039	0.0051723	0.00881257	0.0221509	0.00600177	0.0112359	0.002217	0.0196092	0.00113976	0.0539501	0.00269111	0.0150057	0.0123171	0.0176122	0.0781215	0.0387569	0.0592039	0.0289361	0.026285	0.234532	0.10429	0.0208074	0.00702199	0.0017809	0.00584237	0.00177263	0.0062045	0.0284674	0.0100939
937L3	9.8	LFD	937	L3	8	0.212645	1.66251	0.204702	0.00560235	0.0121533	0.0480462	0.463245	0.0721845	0.0186742	0.0431814	0.0142826	0.0451031	0.0629053	0.0367828	0.00929301	0.121346	0.0104255	0.0116093	0.0361316	0.00963663	0.0155073	0.00319564	0.0335054	0.00164412	0.0465459	0.0032458	0.0122862	0.0118984	0.018673	0.0675727	0.0324001	0.0602475	0.027537	0.0209008	0.210101	0.0970015	0.0244247	0.0080774	0.00192256	0.00690458	0.00197597	0.00533504	0.025634	0.00983043
937L4	10.2	LFD	937	L4	8	0.187421	1.73422	0.219387	0.00634648	0.0141988	0.0458008	0.4149	0.0722525	0.0248654	0.0596219	0.0200689	0.0574566	0.0920018	0.0599151	0.00819612	0.124409	0.00792242	0.00821379	0.0228825	0.00653037	0.00874667	0.0021635	0.0246934	0.00120383	0.0508943	0.00315525	0.0195209	0.0165207	0.020329	0.0799548	0.0350811	0.0721964	0.0328667	0.0287196	0.245219	0.112288	0.0238347	0.00656545	0.00245716	0.00744766	0.00212825	0.00589324	0.0277333	0.00896271
937L5	9.7	LFD	937	L5	8	0.339958	1.72402	0.209863	0.00532126	0.0138608	0.0420777	0.3478	0.0729587	0.0202783	0.0669593	0.0200922	0.0754414	0.0924516	0.0833573	0.0107014	0.134837	0.0103025	0.0123234	0.0365788	0.0124101	0.0170167	0.00457754	0.0350288	0.00128634	0.0465893	0.00311874	0.0177035	0.0132864	0.0198832	0.0783288	0.0363553	0.0592682	0.0275593	0.0320874	0.300428	0.106212	0.0215633	0.00824498	0.00216947	0.00257646	0.00209893	0.00706146	0.039448	0.0122076
938L1	10.6	LFD	938	L1	8	0.164934	1.72306	0.233933	0.00540075	0.0182338	0.0596726	0.646207	0.0959615	0.0197751	0.035693	0.00867418	0.0313681	0.0490089	0.0408628	0.00597318	0.0438386	0.00582711	0.00838751	0.0241739	0.00756574	0.010447	0.00197498	0.0151683	0.00226515	0.063223	0.00587989	0.0191669	0.0137	0.0245042	0.0906701	0.041225	0.0562762	0.0314257	0.0328903	0.216754	0.100064	0.0237398	0.00615448	0.00198175	0.0110212	0.00421226	0.00902117	0.0392568	0.0119115
938L2	9.7	LFD	938	L2	8	0.16375	1.89842	0.283839	0.00569083	0.0186309	0.0670845	0.745807	0.1003	0.025079	0.0439824	0.0115463	0.0250982	0.0549898	0.0532132	0.00710187	0.0634955	0.00684448	0.00993658	0.0225481	0.00649848	0.00898134	0.00214665	0.0144218	0.00178767	0.0772512	0.00794171	0.0222445	0.0145163	0.0246968	0.0845412	0.0474778	0.0575255	0.039567	0.0294465	0.231199	0.116003	0.0270553	0.00729669	0.00202409	0.0107611	0.00449112	0.0102201	0.0343298	0.0112934
938L3	9.7	LFD	938	L3	8	0.267021	1.78499	0.222639	0.00496165	0.0162705	0.0532161	0.9838	0.0842555	0.0252564	0.0531986	0.0131353	0.0364376	0.0469783	0.0592027	0.0154265	0.113601	0.00635366	0.0106463	0.0239956	0.0063148	0.0105447	0.00236154	0.0147549	0.00247349	0.0881283	0.00667644	0.023366	0.0179746	0.0274814	0.117189	0.0539143	0.0529228	0.0345398	0.0295275	0.187083	0.141196	0.0337317	0.00486714	0.00244207	0.0127472	0.00617366	0.0099889	0.0259333	0.011787
938L4	10	LFD	938	L4	8	0.211611	1.90015	0.268508	0.00582739	0.0159606	0.0662475	0.709692	0.0926494	0.0197315	0.036914	0.0132668	0.0406798	0.0470087	0.0377073	0.00723098	0.0902094	0.00624515	0.0118412	0.0205811	0.00534864	0.00879318	0.00176286	0.0144	0.00175681	0.0712547	0.00500532	0.0191082	0.0147029	0.0234589	0.0911827	0.0410228	0.0482154	0.0375607	0.0242304	0.200056	0.112528	0.0222612	0.00499696	0.00265724	0.0101132	0.00462875	0.010236	0.0297903	0.00966557
938L5	10	LFD	938	L5	8	0.382598	1.67924	0.155752	0.00322496	0.0136028	0.0464498	0.749038	0.0634071	0.0243559	0.0480305	0.0106769	0.04616	0.0466506	0.048626	0.017057	0.0993055	0.00640549	0.00938971	0.0204504	0.00682472	0.0126367	0.00242462	0.0149668	0.00344294	0.0944513	0.00733512	0.0204651	0.0223582	0.0237712	0.128688	0.0499474	0.0641074	0.0358989	0.0255192	0.171161	0.13922	0.0336611	0.00550624	0.00176513	0.0185211	0.00527666	0.00728667	0.0202284	0.0120354
939L1	9.9	LFD	939	L1	8	0.219808	1.63883	0.192528	0.00447545	0.0158358	0.0591549	0.515422	0.0811798	0.0227343	0.148244	0.0428337	0.0648337	0.267253	0.129173	0.0127262	0.042869	0.00279355	0.00541942	0.0169072	0.00496554	0.00528272	0.00150223	0.0114331	0.0016811	0.0685058	0.0023704	0.0187409	0.0123363	0.0157907	0.0615821	0.0258353	0.0600019	0.0310161	0.0358224	0.226196	0.114805	0.024771	0.00800749	0.00496016	0.00615621	0.00500573	0.00488307	0.024223	0.010172
939L2	10	LFD	939	L2	8	0.15596	1.6371	0.193119	0.0039342	0.0200461	0.0680223	0.54449	0.0848869	0.0243595	0.135359	0.0344565	0.0659072	0.230679	0.146865	0.0105628	0.0721263	0.00612476	0.00999971	0.0417558	0.0088948	0.0117031	0.00260881	0.0238514	0.00190332	0.0871109	0.00373262	0.0259851	0.0150567	0.0185795	0.0638611	0.0258307	0.0788827	0.0302899	0.0311274	0.247856	0.121756	0.0302962	0.00821571	0.00483092	0.00948541	0.00287296	0.00551755	0.0238596	0.00918802
939L3	10.1	LFD	939	L3	8	0.150051	1.59917	0.188347	0.003615	0.0199554	0.075192	0.504076	0.0792287	0.0229025	0.123768	0.0298372	0.0839413	0.273606	0.151449	0.0120366	0.0726382	0.00812269	0.0133784	0.0486317	0.0127866	0.0146975	0.00272943	0.0303	0.00124213	0.0739527	0.00291925	0.0266112	0.0135476	0.0148235	0.0544123	0.0236231	0.0689841	0.0247273	0.027856	0.193893	0.104045	0.0286032	0.00654902	0.00383314	0.0087467	0.00321749	0.00623104	0.0235479	0.00865083
939L4	9.3	LFD	939	L4	8	0.268797	1.73955	0.197645	0.00446938	0.0204322	0.0686152	0.53006	0.0780019	0.0247153	0.123999	0.0417259	0.0686557	0.235875	0.127888	0.0117388	0.0733804	0.00688617	0.00838361	0.0341887	0.0106534	0.0074771	0.00233953	0.0262826	0.00109938	0.0718064	0.00371478	0.0259463	0.0153687	0.0152949	0.0631004	0.0270276	0.065535	0.0295779	0.0300867	0.200991	0.111821	0.0275069	0.00598104	0.00380855	0.00895871	0.00347904	0.00457629	0.0225781	0.00857331
939L5	10	LFD	939	L5	8	0.243047	1.68581	0.178943	0.00440111	0.0158721	0.0601606	0.537118	0.0730813	0.0210623	0.137742	0.0385643	0.0603326	0.219799	0.113056	0.0104581	0.078172	0.00858405	0.0142161	0.0510724	0.0126149	0.0113856	0.00266222	0.0256263	0.00107215	0.0705492	0.00250015	0.020647	0.0122926	0.0162647	0.0607458	0.0282757	0.0663886	0.0274792	0.0256686	0.186832	0.116159	0.0258333	0.00683235	0.0034133	0.0062133	0.00314719	0.00450202	0.0165349	0.0109781
940L1	10.2	LFD	940	L1	8	0.164281	1.83272	0.193635	0.00511445	0.0182205	0.0662756	0.608738	0.0922623	0.0252639	0.052503	0.0142371	0.0451404	0.0666872	0.0701441	0.0109631	0.0991779	0.00555306	0.0100352	0.0232812	0.00538396	0.0087125	0.00127536	0.0142043	0.00106422	0.0660636	0.0055811	0.0246822	0.014551	0.0199392	0.0826843	0.0389676	0.0492118	0.0314447	0.0242316	0.188919	0.101036	0.0252742	0.00489232	0.00231768	0.00681784	0.00416555	0.0100745	0.0375637	0.0103998
940L2	10.1	LFD	940	L2	8	0.191386	1.8248	0.186602	0.0057903	0.0190054	0.0763824	0.728278	0.0933086	0.0279815	0.0984164	0.0218514	0.0514151	0.145127	0.088672	0.010197	0.0779294	0.00772714	0.0118252	0.0280455	0.00683233	0.0100257	0.00125006	0.0180157	0.00146043	0.0744688	0.00441649	0.0238787	0.0149842	0.024055	0.0845264	0.0390768	0.0596622	0.0380277	0.0233535	0.201115	0.109821	0.0264994	0.00635746	0.00243596	0.00980944	0.00497997	0.00943821	0.0333117	0.0134406
940L3	9.8	LFD	940	L3	8	0.196057	1.78331	0.193398	0.00646627	0.024669	0.075075	0.804624	0.104005	0.0350813	0.081497	0.0209429	0.0462106	0.116891	0.0875638	0.0082739	0.0638412	0.00926986	0.0135124	0.0340523	0.00962355	0.0105987	0.00242584	0.0237076	0.00183765	0.0852183	0.00467752	0.0269072	0.0161923	0.0237573	0.0871311	0.042752	0.0619323	0.0361191	0.0293026	0.219811	0.123753	0.0277466	0.0069602	0.00277577	0.00770715	0.00483159	0.00990748	0.0365669	0.0123872
940L4	10.3	LFD	940	L4	8	0.29735	1.58524	0.176046	0.00780459	0.0208374	0.071123	0.859897	0.103605	0.032837	0.122694	0.0281015	0.0553438	0.157495	0.114665	0.00704489	0.0366534	0.00873311	0.0148588	0.0346487	0.0099339	0.00962179	0.00193631	0.0210395	0.00173656	0.0749555	0.00566944	0.0216078	0.0156184	0.0273598	0.0894047	0.0384961	0.0590189	0.034068	0.0317528	0.24588	0.111148	0.0261363	0.0052355	0.00248944	0.00916001	0.0056845	0.00931674	0.0350654	0.0135397
940L5	10.1	LFD	940	L5	8	0.298841	1.3387	0.124331	0.00421601	0.0128202	0.0409281	0.597769	0.0671652	0.0410658	0.0930521	0.0307626	0.0397639	0.110547	0.126757	0.00898559	0.0603594	0.00505679	0.00926696	0.0220732	0.00726783	0.0109085	0.0014135	0.0165909	0.00221031	0.102639	0.0113578	0.0311769	0.0152198	0.0365863	0.144503	0.0611634	0.0758266	0.0476299	0.0407666	0.26077	0.161571	0.045041	0.00652027	0.00132347	0.0122596	0.00452499	0.00645487	0.0232764	0.0128762
311L1	10.5	HFHC	311	L1	8	0.142153	0.778214	0.284728	0.0263962	0.0116784	0.0288092	0.598506	0.0991092	0.0937281	0.453115	0.360311	0.0495749	1.36909	0.159641	0.0350689	0.270941	0.0321202	0.0229093	0.0456608	0.0151889	0.0033354	0.00629217	0.0326887	0.00501175	0.119186	0.00951379	0.0401644	0.0438941	0.0596139	0.127599	0.13858	0.136875	0.166036	0.0187739	0.158955	0.249243	0.0675614	0.0375169	0.0211779	0.0139482	0.00525349	0.0138698	0.0285799	0.026755
311L2	10.1	HFHC	311	L2	8	0.153656	0.932892	0.298832	0.0244899	0.0153289	0.0235738	0.589252	0.0943909	0.0676586	0.262279	0.226672	0.0537482	0.70155	0.103741	0.0198308	0.208722	0.0351724	0.0236555	0.0428307	0.0163031	0.00258224	0.0054751	0.0357516	0.00529642	0.110068	0.00880622	0.0406601	0.0390242	0.0479752	0.112898	0.0982166	0.123814	0.131485	0.016709	0.128375	0.214413	0.0607509	0.0261477	0.0155278	0.0115763	0.00575264	0.0149041	0.0283171	0.0229031
311L3	9.9	HFHC	311	L3	8	0.204074	1.09074	0.351506	0.035382	0.0151757	0.0394006	0.601891	0.114718	0.0743175	0.321054	0.290146	0.0570901	1.19507	0.143769	0.0226686	0.210452	0.051922	0.0321214	0.0562287	0.0198558	0.00386577	0.00861444	0.0507037	0.0045082	0.123031	0.00967828	0.0393776	0.0403483	0.0483854	0.112105	0.102758	0.125404	0.144924	0.0133502	0.135329	0.25221	0.0619362	0.028149	0.0215939	0.0110721	0.00926854	0.0166926	0.0334402	0.0212846
311L4	9.8	HFHC	311	L4	8	0.14617	0.996197	0.358426	0.033951	0.0118144	0.0234682	0.651055	0.113006	0.0643465	0.410573	0.339861	0.0587478	1.72881	0.185627	0.033793	0.409222	0.0408332	0.0249096	0.0493508	0.0165648	0.00350577	0.00643502	0.0383233	0.00452885	0.0914596	0.00856996	0.0234126	0.0276894	0.0430684	0.099416	0.093398	0.123135	0.117842	0.0178446	0.131546	0.186548	0.0530265	0.0360452	0.0127485	0.0115353	0.00761966	0.0111742	0.0288413	0.019713
311L5	9.6	HFHC	311	L5	8	0.146729	1.12277	0.376763	0.0358941	0.0145564	0.0349253	0.69113	0.113671	0.0682593	0.884528	1.10643	0.103121	4.01989	0.436831	0.0445826	0.265596	0.0282925	0.0167095	0.0325288	0.0127107	0.00217486	0.00439942	0.0294414	0.00481569	0.10448	0.00807235	0.0296956	0.033791	0.0431297	0.10311	0.0996987	0.111398	0.131379	0.0172236	0.118505	0.213465	0.0592309	0.0308882	0.0120563	0.0113018	0.0106421	0.0111785	0.0293421	0.0260612
312L1	10.5	HFHC	312	L1	8	0.192913	0.926253	0.353042	0.0280098	0.0125573	0.0186219	0.752775	0.108678	0.0958311	0.230649	0.128616	0.105755	0.81017	0.0811377	0.0181581	0.13216	0.0408548	0.0230528	0.0501356	0.0240186	0.00459098	0.0129012	0.077061	0.00396672	0.0698723	0.00672718	0.0341241	0.0487059	0.064554	0.170772	0.14939	0.13892	0.144422	0.0270122	0.160915	0.245465	0.0571301	0.0516524	0.0187298	0.0135948	0.00720534	0.02036	0.0587072	0.0244698
312L2	9.6	HFHC	312	L2	8	0.260191	0.909854	0.307712	0.0247099	0.0146345	0.0214071	0.808366	0.106825	0.0976879	0.150738	0.112657	0.0305245	0.513869	0.0677955	0.0219075	0.171893	0.0404378	0.0251986	0.0522562	0.023484	0.00482822	0.01282	0.0711879	0.00560352	0.0989526	0.00852459	0.046254	0.0543701	0.0736859	0.181299	0.160317	0.163584	0.156324	0.0221094	0.160998	0.249459	0.0581324	0.0439165	0.0197712	0.0164028	0.00952029	0.0164575	0.0412493	0.0222511
312L3	10.1	HFHC	312	L3	8	0.322998	0.856148	0.380535	0.0323518	0.013086	0.0191683	0.913598	0.133063	0.0790304	0.283759	0.189461	0.0340546	1.06874	0.107756	0.0145829	0.0810931	0.0373599	0.0244554	0.0464966	0.02235	0.00409426	0.0106329	0.0601539	0.00305682	0.0621434	0.00669595	0.0327758	0.0400441	0.0547503	0.136094	0.128691	0.136574	0.127476	0.0209602	0.149964	0.201517	0.0496747	0.0529568	0.0199512	0.0152758	0.00791581	0.0183185	0.0663997	0.0225786
312L4	10.2	HFHC	312	L4	8	0.254497	0.98215	0.407824	0.0349359	0.0108697	0.0261359	0.876195	0.130601	0.0629878	0.164218	0.11004	0.0442305	0.648005	0.10552	0.0398974	0.397405	0.02838	0.017986	0.0355265	0.0164761	0.00367023	0.00836514	0.0485054	0.00241228	0.0476455	0.00565728	0.0212218	0.0298255	0.0495869	0.120164	0.0970228	0.123452	0.108227	0.0239753	0.146534	0.16239	0.0439792	0.0482811	0.012846	0.0126435	0.00871419	0.011314	0.051498	0.0223418
312L5	9.7	HFHC	312	L5	8	0.178159	0.984366	0.373609	0.020203	0.0102583	0.0166161	0.67788	0.117362	0.0624728	0.531192	0.598202	0.0762905	2.21814	0.244423	0.0431703	0.42061	0.0168659	0.0107774	0.0200666	0.00837634	0.00172533	0.0054964	0.027741	0.00253727	0.0520744	0.00690593	0.0230082	0.0378436	0.0526561	0.123735	0.105585	0.105831	0.108036	0.0209651	0.134545	0.182196	0.0421429	0.040399	0.0128908	0.0128106	0.00985137	0.0167705	0.0530562	0.0242514
313L1	10	HFHC	313	L1	8	0.288032	0.89068	0.362377	0.0337433	0.0149132	0.0398338	0.565568	0.102853	0.0709285	0.157976	0.0860412	0.0539208	0.497049	0.0990074	0.0241445	0.21164	0.0333255	0.0224975	0.0524844	0.0215035	0.00376419	0.00848698	0.0465978	0.00407113	0.0899814	0.00795151	0.0408461	0.0503481	0.0672481	0.176878	0.125042	0.155731	0.143718	0.0234468	0.191554	0.224829	0.0647398	0.0551312	0.022041	0.013913	0.00941255	0.0113185	0.0274523	0.0163623
313L2	9.7	HFHC	313	L2	8	0.255914	0.979201	0.454302	0.0435561	0.0133285	0.0260621	0.744536	0.138253	0.0561824	0.17722	0.0888605	0.0401002	0.625227	0.0942859	0.0177268	0.1559	0.0282026	0.0220951	0.0497345	0.0190059	0.0045973	0.00879395	0.0399	0.00401999	0.0695461	0.00607474	0.0308602	0.0336313	0.0603415	0.150756	0.0904107	0.166515	0.132876	0.0248667	0.209369	0.24282	0.0517003	0.0640462	0.0229279	0.0149754	0.00806713	0.0148341	0.0408854	0.0178035
313L3	9.9	HFHC	313	L3	8	0.25309	0.994463	0.450969	0.0412332	0.0136915	0.0248576	0.677157	0.131522	0.0645305	0.147589	0.0712026	0.0448844	0.495643	0.0866658	0.0298958	0.307879	0.0313665	0.0240671	0.0522768	0.0192905	0.00410644	0.00853456	0.0405529	0.00471161	0.0781917	0.00748052	0.0382834	0.0430335	0.0629571	0.16233	0.116209	0.167673	0.158044	0.023646	0.191465	0.26344	0.0594739	0.0594785	0.0241931	0.0189331	0.00827686	0.0162397	0.0424401	0.00910401
313L4	10.5	HFHC	313	L4	8	0.219513	0.935234	0.463878	0.0384945	0.0102192	0.0351114	0.716414	0.14082	0.0499992	0.320981	0.144745	0.0625181	1.01599	0.16319	0.0276236	0.260963	0.0221806	0.0173175	0.0360001	0.0144358	0.00251745	0.00672828	0.0297784	0.00417164	0.0617713	0.00766335	0.0244718	0.0330681	0.0516395	0.13268	0.0843788	0.135785	0.107443	0.0254018	0.195521	0.178529	0.0428329	0.0677052	0.0161519	0.0156623	0.0106434	0.00920579	0.0566446	0.0161909
313L5	9.9	HFHC	313	L5	8	0.19986	0.995226	0.489914	0.044962	0.0122579	0.0228891	0.719487	0.14194	0.0524752	0.145925	0.0630263	0.0455004	0.441623	0.0985334	0.0337226	0.308648	0.0331061	0.0265776	0.0585121	0.0225892	0.00390071	0.0104907	0.0490204	0.00363727	0.0597746	0.00683338	0.025123	0.0339378	0.0536369	0.154496	0.0950093	0.142226	0.118368	0.0302764	0.212252	0.197128	0.0465451	0.0751421	0.0184954	0.013641	0.00887139	0.0132783	0.0595868	0.0164583
314L1	10.6	HFHC	314	L1	8	0.189416	0.892576	0.291986	0.0214792	0.0105195	0.0269075	0.60773	0.0950249	0.0893444	0.257053	0.152288	0.0490053	1.00275	0.0980849	0.0193973	0.133708	0.0570825	0.0353725	0.0614551	0.0270668	0.00387648	0.0133078	0.0789637	0.00370844	0.0703882	0.00692226	0.0274776	0.0432005	0.0592528	0.139996	0.139028	0.123332	0.139836	0.0237434	0.143757	0.225682	0.0501899	0.0315559	0.0147047	0.0154653	0.00797777	0.0130406	0.0381838	0.0208805
314L2	10	HFHC	314	L2	8	0.202294	0.922093	0.36246	0.0320016	0.0119616	0.0283881	0.790378	0.119442	0.0875457	0.159669	0.0963797	0.0283872	0.496246	0.0810122	0.0162721	0.175448	0.061107	0.0375338	0.0692904	0.0312865	0.00479539	0.0114044	0.0782813	0.00358773	0.0638395	0.00675052	0.0247422	0.0388127	0.0556342	0.138076	0.117369	0.126598	0.120065	0.0170167	0.165505	0.222219	0.048915	0.0442547	0.0155298	0.0156001	0.00831315	0.0126297	0.0525611	0.0211092
314L3	9.8	HFHC	314	L3	8	0.169195	0.938359	0.325217	0.0152308	0.0142212	0.0314615	0.665167	0.0991258	0.0970244	0.187495	0.0978561	0.029596	0.650395	0.0714382	0.0139404	0.104188	0.0396984	0.0284703	0.0534433	0.0214432	0.00378966	0.00818935	0.0487017	0.00431668	0.0863659	0.00904643	0.0387131	0.056688	0.0661472	0.169192	0.151787	0.144804	0.155935	0.0306436	0.172499	0.261974	0.0603161	0.040464	0.0201978	0.0148205	0.00779209	0.015889	0.0418773	0.0201761
314L4	10.4	HFHC	314	L4	8	0.175192	1.05792	0.402735	0.022602	0.0145369	0.0258483	0.797673	0.125667	0.0867231	0.446486	0.51465	0.0609426	2.129	0.254274	0.0260069	0.22098	0.0691245	0.0481365	0.0649355	0.0292677	0.004828	0.0138613	0.0925861	0.00401467	0.0496941	0.00453878	0.0230809	0.0398912	0.0510812	0.11913	0.126394	0.108183	0.124748	0.0254991	0.136447	0.176677	0.0471121	0.0421663	0.0122769	0.011027	0.00683765	0.016655	0.0627477	0.0253951
314L5	10	HFHC	314	L5	8	0.176936	1.05673	0.331184	0.0241943	0.0112473	0.0257917	0.673238	0.104613	0.0771682	0.347198	0.256867	0.0579333	1.65954	0.166741	0.027339	0.240812	0.0610357	0.0388379	0.0686944	0.0303565	0.00508506	0.0141147	0.0872362	0.00369891	0.0531524	0.00568162	0.020948	0.0394506	0.0470692	0.119619	0.124629	0.0987479	0.104639	0.0259648	0.120401	0.173171	0.0465314	0.0273554	0.0100378	0.0136046	0.00902202	0.0134215	0.0481792	0.0228604
315L1	9.9	HFHC	315	L1	8	0.177254	0.783398	0.358689	0.0289464	0.0133043	0.0384126	0.607234	0.0997569	0.0765308	0.127384	0.0809422	0.030368	0.393949	0.0717537	0.0252011	0.239874	0.0668317	0.0408284	0.0756733	0.0356931	0.0045856	0.0143958	0.0718688	0.00425682	0.0972188	0.00668298	0.0354596	0.0432886	0.0680149	0.181965	0.137038	0.155503	0.144335	0.0235914	0.183205	0.240243	0.0579245	0.050817	0.0181706	0.0149966	0.00838871	0.0110562	0.0512583	0.0189604
315L2	10.1	HFHC	315	L2	8	0.182612	0.744328	0.33181	0.0257778	0.0120554	0.0432131	0.57438	0.100235	0.0528932	0.117719	0.113412	0.0251845	0.4843	0.0702677	0.0186637	0.170964	0.0533651	0.0311803	0.0623784	0.0274421	0.00381051	0.0114252	0.060268	0.00353754	0.14311	0.00896485	0.0312002	0.0359562	0.063413	0.170803	0.119458	0.155022	0.126123	0.0228122	0.174624	0.23301	0.0551112	0.0490435	0.0137129	0.0190996	0.012063	0.00660261	0.0400851	0.0201765
315L3	10.4	HFHC	315	L3	8	0.197734	0.75952	0.391222	0.0358392	0.0117801	0.0344425	0.570757	0.116263	0.0670174	0.123942	0.0740218	0.0321602	0.406411	0.0679646	0.0132696	0.0882777	0.0678794	0.0423899	0.0912883	0.0378899	0.00520572	0.0162472	0.0743285	0.00373938	0.103151	0.0083487	0.0330745	0.043679	0.0712315	0.181683	0.124405	0.177172	0.151257	0.0282776	0.223591	0.26139	0.0594164	0.0690187	0.020041	0.0162845	0.00827608	0.0103029	0.0519986	0.0186033
315L4	9.7	HFHC	315	L4	8	0.204655	0.753912	0.369732	0.0304955	0.00886148	0.0200544	0.543381	0.105021	0.0524423	0.363811	0.338224	0.102499	1.7042	0.224971	0.0273014	0.241826	0.0403312	0.0250153	0.0539393	0.0259543	0.00407481	0.00879862	0.0488058	0.00251542	0.0668286	0.00689821	0.0245489	0.0298659	0.0572413	0.143176	0.101192	0.137857	0.10918	0.0231746	0.173994	0.178147	0.0409912	0.0506512	0.0118408	0.0128525	0.00821914	0.0068208	0.0567024	0.0191029
315L5	10	HFHC	315	L5	8	0.215133	0.866214	0.411242	0.0339873	0.0127095	0.0419076	0.670233	0.116446	0.0627297	0.562294	0.373111	0.0861659	2.52772	0.252039	0.0569579	0.510361	0.0556665	0.0332257	0.0625391	0.0302088	0.00401146	0.0146621	0.0617166	0.0031294	0.0734048	0.0050827	0.0265925	0.0323083	0.0564888	0.130451	0.0959405	0.132794	0.119472	0.0228285	0.171315	0.189589	0.0459714	0.0566394	0.0177966	0.0128049	0.0102543	0.00895984	0.0620776	0.0177787
306L1	10.4	HFHC	306	L1	8	0.20182	0.959209	0.240426	0.01159	0.0283753	0.0591893	0.937447	0.12664	0.0630446	0.409732	0.193627	0.0636812	1.05331	0.1497	0.0414303	0.318554	0.0214201	0.0161687	0.0304117	0.0123206	0.00490491	0.00483958	0.061489	0.00334598	0.0776936	0.00815266	0.0274024	0.0262659	0.0338158	0.0898546	0.0678331	0.117994	0.122488	0.0146136	0.108894	0.288261	0.0715935	0.0244135	0.0210243	0.010167	0.0064353	0.0118449	0.0295236	0.0114701
306L2	9.7	HFHC	306	L2	8	0.285565	1.06313	0.267288	0.0139818	0.0304718	0.0591938	0.950615	0.130555	0.068659	0.526655	0.464813	0.0652587	2.0357	0.246476	0.0400256	0.417446	0.0189718	0.0143286	0.0260158	0.0101601	0.00421788	0.00457891	0.0484719	0.00322653	0.0759346	0.00680504	0.0273572	0.0245263	0.0344782	0.0868566	0.0647235	0.125363	0.144087	0.0133627	0.114881	0.279969	0.0727395	0.0231803	0.0204408	0.0102687	0.00736867	0.019228	0.0427908	0.0155272
306L3	9.9	HFHC	306	L3	8	0.278309	0.927976	0.21995	0.0108508	0.0242102	0.0572895	0.926191	0.112096	0.0668963	0.374284	0.189342	0.0498402	1.07419	0.124241	0.0281106	0.214515	0.0124266	0.00999252	0.0176749	0.00817106	0.00349955	0.00361112	0.0403475	0.00443374	0.0886106	0.00976073	0.0282048	0.0248119	0.032573	0.0886406	0.062918	0.119056	0.119233	0.0142015	0.122726	0.291753	0.0649919	0.0265963	0.0187244	0.00983772	0.00570387	0.017936	0.0469595	0.0152766
306L4	10.4	HFHC	306	L4	8	0.296256	0.791906	0.197457	0.00929708	0.0241472	0.0536251	0.840455	0.0947859	0.0720618	0.484613	0.382223	0.0612968	1.7157	0.20104	0.0272655	0.24707	0.0158333	0.0122986	0.0244824	0.00899995	0.00369761	0.00405541	0.0466322	0.00343268	0.0904848	0.00777881	0.0308867	0.0235127	0.030663	0.0817768	0.0629227	0.109307	0.132306	0.013777	0.109114	0.265213	0.0667533	0.0237968	0.0184392	0.0117466	0.00786191	0.0125937	0.039767	0.0156016
306L5	9.6	HFHC	306	L5	8	0.242943	0.895612	0.213888	0.00983219	0.023422	0.0560738	0.983231	0.107821	0.0714519	0.426515	0.26352	0.0651688	1.28804	0.158851	0.0424978	0.444046	0.0174995	0.0153036	0.0258981	0.010626	0.00388861	0.0047473	0.0517303	0.00465726	0.0977779	0.00831803	0.0284967	0.0254256	0.0354037	0.0882085	0.0680421	0.128532	0.150494	0.016143	0.120678	0.290025	0.0709831	0.0264945	0.0161412	0.0107736	0.00516238	0.0141174	0.0430678	0.0162045
307L1	10.1	HFHC	307	L1	8	0.159691	1.04995	0.585752	0.0393493	0.012103	0.0288183	0.88081	0.146598	0.0657263	2.11725	2.14491	0.207178	8.74062	1.06511	0.0490296	0.59477	0.0273047	0.0306285	0.0536392	0.0170343	0.00456495	0.00715878	0.0346264	0.00454888	0.117828	0.00937018	0.0411707	0.0538985	0.072651	0.180696	0.158747	0.153655	0.153437	0.0257592	0.197134	0.281908	0.0627913	0.0516626	0.0126591	0.0170093	0.00516473	0.01249	0.0566863	0.0302396
307L2	10.2	HFHC	307	L2	8	0.132208	0.890564	0.318156	0.025742	0.0130183	0.0339012	0.689683	0.13066	0.0622451	0.189251	0.139118	0.0407792	0.707746	0.108384	0.0183488	0.173541	0.0531411	0.0328522	0.0578452	0.0233073	0.00486201	0.0091352	0.0782525	0.0032856	0.0894945	0.00765152	0.0330903	0.0400705	0.0655321	0.139015	0.11919	0.131273	0.140678	0.0206755	0.159514	0.215784	0.0558335	0.0308097	0.0074864	0.00965133	0.00612672	0.0157661	0.0413252	0.0154246
307L3	9.8	HFHC	307	L3	8	0.173899	1.16143	0.616121	0.0401463	0.0107577	0.0269098	0.764435	0.159661	0.0724048	0.63823	0.573187	0.0676271	2.64024	0.326866	0.0430542	0.418117	0.0250982	0.0246572	0.0469591	0.0154904	0.00436047	0.00806925	0.0306102	0.00383759	0.0898746	0.00678656	0.0269529	0.0343258	0.0662003	0.167016	0.110969	0.158945	0.147469	0.0206677	0.187032	0.251014	0.0532061	0.0500532	0.0121007	0.0144432	0.00724207	0.0127299	0.0600595	0.0200428
307L4	10	HFHC	307	L4	8	0.17365	1.01239	0.529492	0.034734	0.0107746	0.0270024	0.649074	0.117222	0.0748009	1.36306	0.949194	0.119165	4.78228	0.525573	0.0393715	0.399023	0.0188859	0.0154168	0.0320506	0.00953963	0.00208306	0.00498546	0.0205252	0.00482581	0.100023	0.00688513	0.0345065	0.0420959	0.0692715	0.16454	0.126356	0.150211	0.136349	0.0206873	0.168345	0.233253	0.0543922	0.0408237	0.0131067	0.0148261	0.00579874	0.00601474	0.0299798	0.0249791
307L5	9.7	HFHC	307	L5	8	0.189154	1.07025	0.534246	0.0321925	0.0118695	0.0287102	0.709691	0.115042	0.06601	0.858717	0.631218	0.0894831	3.29466	0.347416	0.0316475	0.302618	0.0190309	0.0176442	0.0346198	0.011314	0.00297973	0.00534013	0.0226117	0.0032953	0.112414	0.00903042	0.0330134	0.0413254	0.0719292	0.179968	0.133706	0.150888	0.141693	0.0211987	0.181293	0.252581	0.0521606	0.0419893	0.0136344	0.0140017	0.00495083	0.0102356	0.043588	0.0321431
308L1	10	HFHC	308	L1	8	0.316487	1.23042	0.413875	0.0168565	0.0120248	0.0314886	1.28304	0.134646	0.0552571	0.15403	0.0618543	0.0435404	0.624727	0.0775655	0.0551424	0.490723	0.00388333	0.00472775	0.0115604	0.00301587	0.00356688	0.00268293	0.0145635	0.00389388	0.0618189	0.00851246	0.0228486	0.0301861	0.0583162	0.18971	0.0825031	0.107913	0.0943594	0.0247556	0.167437	0.179229	0.044745	0.03946	0.011694	0.0188189	0.00595828	0.026134	0.0522092	0.0163189
308L2	9.9	HFHC	308	L2	8	0.212007	1.06782	0.458916	0.0192488	0.0149505	0.0250659	1.0294	0.148262	0.0530741	0.28385	0.0774573	0.0578082	0.666603	0.0950635	0.0304616	0.361663	0.00376815	0.00429761	0.0100758	0.00270824	0.00365891	0.00277829	0.0138668	0.00258859	0.0479241	0.00742614	0.0219894	0.0310246	0.0464007	0.163463	0.0772617	0.121854	0.0876361	0.0242911	0.199887	0.186952	0.0404066	0.0520636	0.0149255	0.010099	0.00524085	0.0280657	0.0408874	0.0189333
308L3	10.1	HFHC	308	L3	8	0.170869	1.00938	0.535764	0.0216973	0.0153188	0.02182	1.03257	0.165506	0.054811	0.303252	0.114565	0.0415875	0.862211	0.112786	0.0463006	0.407013	0.00669688	0.00585731	0.0155404	0.00677453	0.00536541	0.00770328	0.0362043	0.0018245	0.0400653	0.00496463	0.0187615	0.0275277	0.0493797	0.193773	0.0817438	0.129381	0.0879017	0.0343557	0.253603	0.197479	0.040433	0.0720257	0.0132499	0.0107628	0.0051459	0.0265013	0.0605039	0.0186704
308L4	9.7	HFHC	308	L4	8	0.171683	1.13054	0.479756	0.0180196	0.0110699	0.0218257	0.916888	0.15048	0.0425823	0.437795	0.147237	0.052417	1.22647	0.165496	0.0511173	0.612092	0.00291802	0.00273079	0.00741491	0.00289873	0.00300058	0.00337871	0.0137578	0.00178405	0.0372003	0.0054089	0.0142484	0.0247438	0.0434155	0.174695	0.0717284	0.104426	0.0736807	0.0287457	0.192522	0.155488	0.034386	0.0520263	0.0112093	0.0150684	0.00568817	0.0194591	0.0466774	0.0185387
308L5	9.7	HFHC	308	L5	8	0.180842	1.01463	0.367028	0.0258457	0.0113952	0.0216133	0.846987	0.11885	0.0436276	0.250894	0.0789279	0.0548205	0.735378	0.116979	0.16813	2.07127	0.00432368	0.00347257	0.0106194	0.00399015	0.00365131	0.00436104	0.0209593	0.00172133	0.0444498	0.00514642	0.0188627	0.022859	0.0432481	0.160993	0.0795137	0.0935668	0.0690606	0.0250129	0.178283	0.155202	0.0332334	0.039621	0.00885747	0.0155316	0.00508012	0.0190772	0.0415688	0.0143919
309L1	9.8	HFHC	309	L1	8	0.201135	0.845118	0.250974	0.0103684	0.0130216	0.0254771	0.796971	0.107448	0.108206	0.100543	0.0543777	0.0330057	0.313595	0.0540865	0.0385376	0.336733	0.0110696	0.00945393	0.0196578	0.0075826	0.00380088	0.0039756	0.0246008	0.00351818	0.0893014	0.00883716	0.0389153	0.0436197	0.0693188	0.178719	0.161202	0.172928	0.170541	0.0276278	0.205126	0.312243	0.0640143	0.0576699	0.0161002	0.0165656	0.00486101	0.0191596	0.0330815	0.0168361
309L2	10.2	HFHC	309	L2	8	0.160788	0.933851	0.310093	0.0135779	0.0127774	0.0261813	0.887647	0.130861	0.0627346	0.424445	0.183079	0.0481949	1.59561	0.138469	0.0639744	0.636493	0.00798781	0.00719352	0.0164457	0.00520089	0.00448648	0.00412563	0.0161577	0.00260771	0.0611549	0.00468284	0.0231225	0.026538	0.0446645	0.134699	0.0980376	0.127321	0.120725	0.0247528	0.171995	0.221238	0.0471516	0.0538214	0.017716	0.016078	0.00479806	0.0192876	0.0322004	0.0174981
309L3	10.3	HFHC	309	L3	8	0.204939	0.812212	0.28992	0.0117985	0.0109277	0.0334536	0.843749	0.124219	0.0645166	0.30452	0.138771	0.0426141	0.952598	0.101179	0.0254615	0.213234	0.00539166	0.00562278	0.0112296	0.00345198	0.00305745	0.00291405	0.0125852	0.00206704	0.0598324	0.00583437	0.0238469	0.0237048	0.0465146	0.146489	0.0998351	0.140491	0.118459	0.0315791	0.218325	0.222581	0.0445173	0.0657127	0.0157004	0.0146085	0.00402005	0.0171668	0.0404305	0.0174354
309L4	9.8	HFHC	309	L4	8	0.208677	0.961206	0.323954	0.0140793	0.0123579	0.0236641	0.891841	0.133332	0.0715961	0.463873	0.235081	0.0482929	1.61336	0.149457	0.028063	0.264248	0.00477817	0.00448601	0.00949969	0.00309347	0.00213692	0.00210259	0.0105987	0.00382667	0.0625352	0.00652453	0.0241956	0.0298181	0.0573152	0.163027	0.116518	0.140076	0.134125	0.0287034	0.215914	0.250705	0.0552511	0.0686042	0.0178545	0.0154598	0.00625033	0.0186638	0.0421857	0.0153086
309L5	10.3	HFHC	309	L5	8	0.184922	0.956744	0.321039	0.0144902	0.0135339	0.0252923	0.811518	0.127411	0.0736055	0.193932	0.0869796	0.0297299	0.677307	0.0661876	0.0320815	0.24421	0.0112391	0.0083131	0.0186567	0.00666676	0.0048006	0.00430535	0.0230196	0.00306643	0.0552781	0.00496912	0.0220493	0.0252882	0.0505294	0.143765	0.100904	0.117411	0.11761	0.0213058	0.176397	0.214201	0.044323	0.0557679	0.015079	0.0142274	0.00698807	0.0141891	0.032838	0.011979
310L1	9.7	HFHC	310	L1	8	0.172055	0.979833	0.300682	0.0198332	0.0166088	0.037947	0.623001	0.0928765	0.0994188	0.281807	0.185486	0.046808	0.826383	0.101908	0.0551783	0.620401	0.0490617	0.0282795	0.04538	0.0172266	0.00389069	0.0102152	0.0730966	0.0044433	0.132743	0.0106758	0.0452379	0.0600257	0.0573269	0.139135	0.229536	0.105345	0.159018	0.0173842	0.117984	0.278659	0.0769583	0.0238625	0.0107984	0.0120871	0.00527348	0.0141579	0.0432791	0.0188917
310L2	9.6	HFHC	310	L2	8	0.15735	1.03142	0.346186	0.0244051	0.01505	0.0432521	0.650828	0.103072	0.0898681	0.74298	0.603848	0.0595089	2.4525	0.235155	0.0413577	0.433511	0.0530153	0.0308	0.0542641	0.0247271	0.0031897	0.0102311	0.076888	0.00454791	0.134255	0.010776	0.0478118	0.0575559	0.0643077	0.165274	0.211087	0.131273	0.173041	0.0181047	0.149633	0.327848	0.0767906	0.0332556	0.0103928	0.0128677	0.00677987	0.0137295	0.0462222	0.0207811
310L3	10.3	HFHC	310	L3	8	0.154699	0.897655	0.324082	0.0262281	0.0125818	0.0352592	0.674053	0.119594	0.0725791	0.29535	0.220283	0.028782	0.938977	0.113553	0.0353429	0.382495	0.0547262	0.0300894	0.0548732	0.0233207	0.0043188	0.011708	0.0808454	0.00255571	0.110322	0.00887359	0.0358758	0.0372997	0.0523105	0.147491	0.176133	0.115498	0.14445	0.0157478	0.144664	0.25958	0.0651233	0.0328291	0.01064	0.0138165	0.00727353	0.00687842	0.0385911	0.022078
310L4	10.1	HFHC	310	L4	8	0.175251	1.02079	0.38063	0.028446	0.0147928	0.0416751	0.706332	0.116567	0.0798329	0.508484	0.532521	0.057168	2.06894	0.205198	0.0601927	0.672313	0.0529618	0.0318934	0.0494806	0.0224371	0.00328951	0.0103699	0.0795564	0.00415298	0.107357	0.0072113	0.0306181	0.0414455	0.051364	0.131692	0.177927	0.101096	0.133873	0.0156688	0.130556	0.245341	0.061373	0.0303406	0.00894149	0.012033	0.00708744	0.0113443	0.0516037	0.0171476
310L5	10.5	HFHC	310	L5	8	0.17583	1.01232	0.314357	0.023097	0.0112572	0.038959	0.580827	0.0869111	0.0824998	0.366053	0.352524	0.0369336	1.23039	0.153196	0.0397239	0.419977	0.0734574	0.0380777	0.0725474	0.025164	0.00407793	0.0125743	0.0939608	0.00356762	0.122265	0.00861256	0.0381305	0.0430156	0.0536778	0.139525	0.169812	0.100869	0.133394	0.017999	0.124949	0.255044	0.0588444	0.0234779	0.00715344	0.0124137	0.00773109	0.0107706	0.0441504	0.0187075
XL1	9.6	HFD	X	L1	8	0.317758	1.80025	0.101032	0.00378786	0.0255357	0.0644062	0.444283	0.0614944	0.0200895	0.237842	0.0424905	0.0932697	0.365447	0.0991346	0.0139707	0.0719014	0.00260262	0.00629264	0.019476	0.00424321	0.0288257	0.00136227	0.0302568	0.000756165	0.054336	0.00346299	0.0249836	0.0219275	0.0356534	0.139957	0.0422208	0.0421601	0.025367	0.0182259	0.157078	0.084233	0.0189119	0.00293405	0.000938551	0.00678234	0.00246997	0.00705131	0.0334443	0.0164478
XL2	10.4	HFD	X	L2	8	0.196092	1.50388	0.0812796	0.00369655	0.0191667	0.0487426	0.367158	0.0521924	0.0170764	0.268813	0.0340655	0.0765854	0.388435	0.0966945	0.0116022	0.0476924	0.00183446	0.00542501	0.017898	0.00335546	0.0279203	0.000819446	0.026214	0.000816051	0.047276	0.00326949	0.0227739	0.0176542	0.0303312	0.118779	0.0336263	0.0377418	0.0201827	0.0163793	0.147553	0.0708131	0.0166754	0.00294179	0.000824688	0.00656408	0.00171332	0.0064691	0.0312531	0.0142229
XL3	9.6	HFD	X	L3	8	0.289706	1.85865	0.110611	0.00511887	0.0247295	0.0644489	0.479097	0.062363	0.0179566	0.159785	0.0328763	0.0803181	0.274436	0.0851436	0.0128268	0.0547691	0.00293769	0.00615546	0.0170647	0.00375162	0.0232869	0.000859433	0.028297	0.000683489	0.050671	0.00373771	0.0179404	0.0192558	0.0312514	0.134907	0.0396275	0.0435832	0.0234866	0.0185423	0.179145	0.0800974	0.0168827	0.00299337	0.00137705	0.0077486	0.0021319	0.00725887	0.0315355	0.0140938
XL4	9.8	HFD	X	L4	8	0.18247	1.69287	0.096211	0.0042892	0.021942	0.0596494	0.414918	0.0608439	0.020436	0.2255	0.0304109	0.0794988	0.331043	0.102178	0.011991	0.0424492	0.00322805	0.00667941	0.0201209	0.00404224	0.0250251	0.00171967	0.03054	0.000301832	0.0593454	0.00375989	0.0239543	0.0204554	0.0366159	0.140505	0.0426262	0.0428553	0.0255098	0.0196152	0.17192	0.0874309	0.0168469	0.00257439	0.000758657	0.00834367	0.00223432	0.00612346	0.0312941	0.0131457
XL5	10.5	HFD	X	L5	8	0.282224	1.66968	0.0994408	0.00395726	0.029814	0.064111	0.436051	0.0566919	0.0217626	0.136713	0.0223638	0.0685413	0.217114	0.0654431	0.0103703	0.0388749	0.00260594	0.00662899	0.0181667	0.00308104	0.0234891	0.000930246	0.0291675	0.000770018	0.0527873	0.00312143	0.0276899	0.0229108	0.0285071	0.123733	0.0371187	0.0370445	0.0221066	0.0190503	0.135648	0.0758593	0.0168901	0.00258191	0.0011727	0.00586833	0.00222434	0.00607658	0.026869	0.0130329
322L1	10.2	HFD	322	L1	8	0.19875	1.58096	0.0868437	0.003642	0.0171432	0.0397501	0.29721	0.0521769	0.0215185	0.0226819	0.00274677	0.0211351	0.032587	0.0121939	0.00327819	0.0311134	0.00360993	0.00719402	0.0204665	0.00438348	0.0289288	0.00176819	0.0350328	0.00113049	0.0392672	0.00220558	0.0192797	0.0206227	0.0398783	0.133912	0.0374617	0.0555064	0.0249097	0.0174634	0.13964	0.0862268	0.0183745	0.00319563	0.00108538	0.00413865	0.00211323	0.00553232	0.0255348	0.00877997
322L2	10.1	HFD	322	L2	8	0.271171	1.76241	0.0921086	0.00387365	0.0212564	0.0502716	0.386771	0.0511304	0.0240519	0.0462803	0.00899391	0.0142569	0.0861233	0.0145792	0.00197998	0.0190251	0.00364096	0.00828912	0.0189885	0.00373434	0.0263098	0.00131053	0.0299807	0.000941274	0.0583617	0.00396218	0.0386012	0.0298126	0.0414213	0.146587	0.0502441	0.0705719	0.0347715	0.0165864	0.137563	0.108374	0.0257518	0.00257938	0.0015888	0.00438959	0.00196247	0.00744291	0.0341725	0.0103121
322L3	10.5	HFD	322	L3	8	0.348097	1.75439	0.0914208	0.00404681	0.0193214	0.041959	0.315145	0.0487132	0.0232378	0.242677	0.0408192	0.0768056	0.413769	0.0764012	0.00633201	0.107471	0.0033651	0.00597883	0.0182189	0.0034179	0.0239897	0.00141661	0.0322892	0.000910168	0.0503994	0.00407636	0.0309289	0.0286919	0.043415	0.142606	0.0469835	0.0541364	0.0335505	0.019969	0.14731	0.0958101	0.0209044	0.0043278	0.00148392	0.00601665	0.0018815	0.00770889	0.0393167	0.0108982
322L4	9.9	HFD	322	L4	8	0.242382	1.85618	0.10155	0.00462158	0.0225818	0.0485263	0.276311	0.055815	0.0240524	0.278003	0.0644779	0.0819018	0.507254	0.141434	0.00918528	0.0753289	0.0043776	0.00834608	0.0179759	0.00421659	0.0251424	0.00169221	0.0373419	0.000807928	0.0425503	0.00268898	0.0325561	0.0247367	0.0420553	0.126308	0.0464373	0.0630893	0.0351882	0.022491	0.212514	0.0892311	0.0212932	0.00406007	0.00215606	0.0040922	0.00175327	0.00753822	0.044403	0.0130238
322L5	10.7	HFD	322	L5	8	0.184087	1.68874	0.0996419	0.00398137	0.0233571	0.04543	0.228968	0.0561774	0.0252863	0.145968	0.0194159	0.0909481	0.249254	0.0704712	0.00815698	0.073432	0.00444928	0.00702885	0.0241509	0.004892	0.0310164	0.00285308	0.0425349	0.000944829	0.0401077	0.00261969	0.0353986	0.0341245	0.0457849	0.143794	0.0484104	0.0678075	0.0329187	0.0186107	0.167718	0.0878233	0.0187228	0.00505469	0.00155506	0.00379215	0.00202831	0.00967399	0.0553422	0.0120824
323L1	10.1	HFD	323	L1	8	0.195156	1.53898	0.0641804	0.00218954	0.017298	0.0421552	0.273846	0.0401543	0.0236514	0.163146	0.0262561	0.104476	0.229756	0.0737496	0.0114204	0.0755632	0.00275013	0.00446097	0.0141835	0.00381861	0.0217282	0.00176185	0.0361953	0.000724069	0.0602146	0.00380498	0.0516922	0.0404037	0.0328635	0.140631	0.0253103	0.0434384	0.0241568	0.0163393	0.114228	0.0896552	0.0207114	0.00260104	0.00183367	0.00520227	0.0021112	0.0071029	0.040447	0.0111458
323L2	10.1	HFD	323	L2	8	0.245415	1.56895	0.0624919	0.00293572	0.0144476	0.0398969	0.260435	0.0429694	0.0230339	0.280729	0.0403628	0.0745477	0.475189	0.0926372	0.00953542	0.0945358	0.00274921	0.00526868	0.0182629	0.00366326	0.0261092	0.00343254	0.0497111	0.00101546	0.0613085	0.00467134	0.0410185	0.0385348	0.0344778	0.155276	0.0464542	0.0468743	0.0234765	0.0205299	0.146769	0.0936221	0.0194752	0.00271362	0.00124654	0.0040566	0.00178453	0.00513471	0.0357105	0.00999367
323L3	9.6	HFD	323	L3	8	0.28549	1.89386	0.091045	0.0029961	0.021962	0.0503307	0.353474	0.052044	0.0288659	0.316657	0.0541272	0.0879455	0.583343	0.0983738	0.0116595	0.0826251	0.00418987	0.00661589	0.0211988	0.00500198	0.0288432	0.002893	0.0485258	0.00193438	0.0709284	0.00415983	0.0514739	0.0455075	0.0403736	0.160651	0.0617447	0.0666467	0.0353478	0.0205089	0.173455	0.121058	0.028108	0.00687994	0.00236334	0.00561202	0.0022788	0.00734691	0.038709	0.0122678
323L4	9.9	HFD	323	L4	8	0.281462	1.73475	0.0775574	0.00319434	0.0186597	0.0454784	0.277115	0.0512149	0.0227886	0.301456	0.0407432	0.0836532	0.467814	0.100766	0.0101385	0.0820167	0.00478225	0.00704205	0.0255082	0.0061417	0.0340612	0.00240502	0.0519514	0.000402469	0.0528848	0.00386258	0.0441432	0.0376601	0.0374619	0.157918	0.0469837	0.0564612	0.0278908	0.0214201	0.171745	0.0905034	0.0211863	0.0032027	0.00202715	0.0035473	0.00188059	0.00505656	0.039861	0.0109914
323L5	10	HFD	323	L5	8	0.231417	1.77564	0.0810544	0.00271221	0.0186445	0.0445074	0.279989	0.0442989	0.0321525	0.227168	0.0366786	0.0781238	0.402874	0.0806194	0.0147362	0.0662687	0.00456347	0.00578825	0.0226487	0.00525572	0.0259566	0.00331352	0.0520771	0.00125185	0.0744939	0.00463972	0.0573353	0.0533633	0.0396118	0.165137	0.0576859	0.052889	0.0328551	0.0190104	0.163079	0.106466	0.0264343	0.0038973	0.00236001	0.00361421	0.00231007	0.00543614	0.032611	0.0118299
324L1	9.9	HFD	324	L1	8	0.336761	1.43581	0.0770432	0.00274151	0.0213005	0.0471082	0.299766	0.0413755	0.0255572	0.16779	0.0384958	0.0856075	0.335368	0.0833268	0.0198607	0.056405	0.0031313	0.00487188	0.0106029	0.00275308	0.0205878	0.00161906	0.0435383	0.00106853	0.055089	0.00295352	0.0332099	0.0363479	0.0239147	0.122378	0.0502956	0.0279792	0.022894	0.013967	0.104158	0.0978947	0.0224267	0.00193573	0.00135087	0.0034797	0.00168814	0.00663024	0.0392445	0.0121924
324L2	9.8	HFD	324	L2	8	0.29408	1.51319	0.0774776	0.00314424	0.0152841	0.0448332	0.344157	0.0450434	0.0178066	0.176773	0.0318419	0.0912517	0.307383	0.0786256	0.0113051	0.119499	0.0031121	0.00368433	0.0137966	0.00310991	0.0212194	0.00253795	0.0438711	0.000889429	0.048792	0.00228574	0.0232436	0.0231115	0.020871	0.1243	0.0429559	0.0241373	0.0177278	0.0135481	0.0990627	0.081133	0.0167624	0.00240783	0.00109836	0.00405886	0.0027014	0.00837594	0.0416353	0.0138134
324L3	9.7	HFD	324	L3	8	0.170865	1.49177	0.0782555	0.00355625	0.0175006	0.0479141	0.339969	0.0503014	0.018103	0.137444	0.0329054	0.106386	0.257016	0.0781827	0.0129026	0.0659444	0.00352114	0.00482465	0.0149768	0.00436377	0.0204688	0.00160709	0.0367686	0.000554468	0.0492439	0.00233281	0.0257164	0.0287448	0.0236328	0.136062	0.0465018	0.0296527	0.0217517	0.0183445	0.126288	0.0951493	0.0228536	0.0023494	0.00184469	0.00496743	0.00207606	0.00622726	0.0360596	0.017613
324L4	10.3	HFD	324	L4	8	0.272264	1.6337	0.0867675	0.00352149	0.0190409	0.0511765	0.329528	0.051615	0.0193122	0.130363	0.0237448	0.092164	0.217669	0.0603633	0.0119108	0.175254	0.00291209	0.00347512	0.0136582	0.00360878	0.019056	0.0021934	0.0406614	0.000633495	0.0523463	0.00286692	0.024904	0.0323464	0.0276442	0.145374	0.046448	0.0297361	0.0226659	0.0182905	0.135901	0.0942034	0.0177627	0.00266905	0.00151557	0.00478321	0.0029454	0.00768967	0.0504139	0.013373
324L5	9.6	HFD	324	L5	8	0.222444	1.57095	0.0773956	0.00336448	0.0189343	0.0514876	0.402462	0.0525876	0.0206443	0.158318	0.0276668	0.0977018	0.230581	0.077078	0.0088806	0.089754	0.00243665	0.00359586	0.0135051	0.00251559	0.0254827	0.00212791	0.0325241	0.000732159	0.048718	0.00288786	0.0256567	0.0263574	0.023593	0.148956	0.0448126	0.0241528	0.0167366	0.0176474	0.117329	0.0789117	0.0188203	0.00223627	0.00105034	0.00556823	0.00261029	0.00700218	0.0453613	0.011451
325L1	10.1	HFD	325	L1	8	0.157081	1.58006	0.0884052	0.00366087	0.0264682	0.063013	0.53373	0.0575074	0.0219108	0.0932767	0.0142813	0.0877224	0.148258	0.0584383	0.00970623	0.0395931	0.00288089	0.00439885	0.0156282	0.00395835	0.024269	0.0016913	0.0358408	0.000310545	0.0475649	0.00204762	0.0208148	0.0230598	0.0230909	0.143696	0.0426451	0.0267441	0.0179946	0.0187629	0.137624	0.0871262	0.0178854	0.00259568	0.00134721	0.00666051	0.00325964	0.00537819	0.0252314	0.0139266
325L2	9.9	HFD	325	L2	8	0.262306	1.66468	0.0866787	0.0030926	0.021984	0.0659944	0.57549	0.054283	0.0164214	0.116547	0.0209027	0.0666348	0.165342	0.0585133	0.00936408	0.0669122	0.0034771	0.00554674	0.0147145	0.00236461	0.0247851	0.00130471	0.0313454	0.000567787	0.0511354	0.00301916	0.0199517	0.0193046	0.0197689	0.132157	0.0423885	0.0225993	0.0178606	0.016471	0.11282	0.0874766	0.019947	0.0024841	0.001393	0.00632533	0.00321643	0.00529835	0.0213076	0.0136812
325L3	9.9	HFD	325	L3	8	0.289864	1.74178	0.10183	0.00447354	0.0254301	0.064917	0.581721	0.0672625	0.017218	0.0943278	0.0194452	0.0774362	0.146583	0.0627287	0.0126616	0.181978	0.00416933	0.00643251	0.0184717	0.00450912	0.0307864	0.00217148	0.0477898	0.000395627	0.0436143	0.00283007	0.0178927	0.0193166	0.0204728	0.139317	0.0423467	0.0278435	0.0196729	0.0197977	0.142771	0.0828903	0.0209178	0.00171076	0.00126399	0.00587397	0.00296885	0.0057288	0.0329527	0.013988
325L4	10.4	HFD	325	L4	8	0.16727	1.59839	0.0772231	0.00407365	0.0268438	0.0652877	0.55959	0.0597852	0.0208621	0.100091	0.0146567	0.0921939	0.153795	0.0609807	0.013365	0.0831717	0.00270877	0.0061774	0.0169017	0.00406257	0.0284916	0.00109084	0.0389096	0.000237002	0.0471362	0.00312844	0.0216267	0.0248228	0.0205643	0.143771	0.0413144	0.0290517	0.0148705	0.0198889	0.140254	0.0758943	0.0201282	0.00181999	0.000883174	0.00715368	0.00290872	0.00554535	0.0263067	0.0146782
325L5	10	HFD	325	L5	8	0.161833	1.52885	0.0883875	0.00253968	0.0280441	0.0671292	0.403507	0.0529794	0.0225376	0.079229	0.0196613	0.0837085	0.153397	0.0630867	0.0111166	0.0434798	0.00508389	0.00598771	0.0155839	0.00351306	0.0277551	0.00282147	0.0486508	0.00083696	0.0480606	0.00298487	0.0241443	0.0270557	0.0240332	0.122353	0.0415542	0.0231631	0.0209148	0.0152903	0.0949826	0.0896305	0.0208804	0.00202068	0.000953076	0.00546625	0.00260072	0.00583984	0.0246013	0.0163174
331L1	10.8	HFD	331	L1	8	0.181122	1.62955	0.0867732	0.00448491	0.0334161	0.0780834	0.459526	0.0687514	0.0375808	1.27046	0.183375	0.178722	2.46056	0.658383	0.0176198	0.119735	0.00177864	0.00488595	0.0162642	0.00250285	0.022752	0.00101828	0.0223503	0.000760061	0.0565509	0.00395459	0.0468995	0.0301487	0.0432004	0.134162	0.0350394	0.0841025	0.0318644	0.0272217	0.231391	0.0966452	0.0223298	0.00611932	0.0008887	0.00850491	0.00161615	0.00755005	0.0574776	0.00838532
331L2	10.2	HFD	331	L2	8	0.242323	1.71269	0.0903703	0.00530559	0.0330564	0.0718909	0.465804	0.0765517	0.0364908	1.47978	0.198891	0.237375	2.5118	0.748436	0.0143315	0.111397	0.00143256	0.00497825	0.017427	0.00266091	0.0239234	0.000664123	0.0230975	0.00119168	0.0572181	0.00470326	0.0553837	0.0387812	0.0448465	0.151522	0.0396813	0.0847378	0.0323019	0.0341684	0.234088	0.0958287	0.0216735	0.00568459	0.00403056	0.00682968	0.00191351	0.0114576	0.0727454	0.0160467
331L3	9.7	HFD	331	L3	8	0.199226	1.65044	0.0931225	0.00508986	0.0369308	0.0660895	0.551998	0.0793293	0.0350968	1.65054	0.236482	0.243443	2.97469	0.880862	0.023372	0.0970247	0.00122317	0.00579495	0.0204596	0.0029402	0.0274709	0.000794942	0.0263761	0.00109527	0.064088	0.0053376	0.0658207	0.0352291	0.0537361	0.154762	0.0383478	0.0862655	0.0386991	0.0351689	0.26961	0.113796	0.0269223	0.00703025	0.00453521	0.0113285	0.00173946	0.00870561	0.054347	0.0167526
331L4	9.7	HFD	331	L4	8	0.231723	1.58098	0.0823186	0.00445538	0.0360281	0.0754885	0.414566	0.0710266	0.0438626	0.923123	0.16575	0.195108	1.71432	0.626785	0.0159501	0.0478909	0.00101982	0.00352954	0.016642	0.00244294	0.0226857	0.000918966	0.0228461	0.000937087	0.0606625	0.00462058	0.0531636	0.0362916	0.0505768	0.144509	0.0564024	0.0720087	0.0466276	0.0170971	0.151681	0.149948	0.0274472	0.00249774	0.004173	0.00660863	0.00164648	0.0126898	0.0484277	0.0103507
331L5	9.9	HFD	331	L5	8	0.298358	1.67675	0.0759676	0.00464727	0.0281554	0.0762953	0.579527	0.0698147	0.0377097	0.630517	0.126753	0.20563	1.14215	0.415923	0.010821	0.0923372	0.00217384	0.00565422	0.0236871	0.00241775	0.0280516	0.000869071	0.0285516	0.00091854	0.0643944	0.00392696	0.052009	0.0334569	0.0531712	0.166245	0.0377531	0.073851	0.0278443	0.0321915	0.230654	0.0935761	0.0168241	0.00473739	0.00239992	0.00615322	0.0017313	0.00759037	0.0399474	0.0126063
332L1	10	HFD	332	L1	8	0.203453	1.4919	0.0836452	0.00381121	0.0231392	0.0526578	0.384612	0.0705208	0.0170485	0.112972	0.016318	0.0700693	0.191999	0.0601318	0.00764374	0.0669643	0.00252572	0.00566458	0.0213742	0.00352559	0.030846	0.00279547	0.0329644	0.000809577	0.0418462	0.00248213	0.0328801	0.0273043	0.0299725	0.126649	0.0356949	0.03661	0.0211147	0.0140828	0.117036	0.067833	0.0150397	0.00246346	0.000937069	0.00306441	0.00235131	0.0091454	0.0493861	0.00571442
332L2	10.3	HFD	332	L2	8	0.298159	1.79023	0.101729	0.00432993	0.026958	0.0656609	0.478881	0.0669605	0.0195969	0.154612	0.021383	0.0815195	0.32121	0.0778894	0.0132866	0.124332	0.00220903	0.00432108	0.0143651	0.00316987	0.0233339	0.00102107	0.0223678	0.000795289	0.039426	0.00209947	0.0353794	0.0373692	0.0291533	0.122347	0.0210507	0.0430737	0.0218777	0.0119899	0.098445	0.0817224	0.0181461	0.00164228	0.00144189	0.00412072	0.00237364	0.00961428	0.0461737	0.00763676
332L3	10	HFD	332	L3	8	0.24323	1.50295	0.08705	0.00394897	0.0220222	0.0482473	0.418528	0.0609087	0.017219	0.136272	0.0233673	0.0699645	0.246185	0.0608657	0.0092474	0.0436806	0.00179239	0.00352433	0.0121549	0.00214489	0.0148424	0.000983028	0.0169066	0.000415368	0.035447	0.00348929	0.0301622	0.0286978	0.02431	0.109263	0.0191045	0.0358267	0.0203899	0.0113832	0.104034	0.0718736	0.015996	0.00191243	0.00156436	0.00297873	0.00182397	0.00837606	0.0403924	0.0113148
332L4	9.8	HFD	332	L4	8	0.273648	1.69822	0.0800865	0.00432327	0.0201634	0.0514419	0.49601	0.057272	0.0178276	0.121901	0.0155449	0.0723995	0.221982	0.0667657	0.0116313	0.0867813	0.00123798	0.00227984	0.00864467	0.00171482	0.0132538	0.00129412	0.0168763	0.000678431	0.0435043	0.00213732	0.0327548	0.0313412	0.0310117	0.142424	0.0435867	0.03565	0.020035	0.00983206	0.094982	0.076489	0.0156139	0.00176267	0.00086924	0.00397445	0.00199168	0.00730221	0.028695	0.0082336
332L5	10.3	HFD	332	L5	8	0.236697	1.51995	0.0809802	0.00370584	0.0177994	0.0504193	0.412331	0.0584749	0.0171152	0.076802	0.0233117	0.0714759	0.0971613	0.0442685	0.00878592	0.0713773	0.000749506	0.00256811	0.0103453	0.00213907	0.0151416	0.00104905	0.0167165	0.00106143	0.0374285	0.00218514	0.0236592	0.0227572	0.0305378	0.135817	0.0338565	0.0324291	0.0230637	0.0120479	0.105073	0.071775	0.0160268	0.00199359	0.000907463	0.00212074	0.00169631	0.00638195	0.034382	0.00821641
333L1	9.6	HFD	333	L1	8	0.276534	1.60949	0.0964401	0.00290872	0.019948	0.0598031	0.448439	0.0587874	0.0194068	0.0840031	0.0274006	0.0702839	0.156134	0.0707345	0.0104576	0.103927	0.00330199	0.00548412	0.0157457	0.00419895	0.0240715	0.00147891	0.0393734	0.0008182	0.0433013	0.0028238	0.0234452	0.0315146	0.0243722	0.118397	0.0463791	0.02623	0.0196224	0.0124448	0.0851925	0.0776497	0.01637	0.00228651	0.00156511	0.00430121	0.00258952	0.0071502	0.0388484	0.011523
333L2	10.4	HFD	333	L2	8	0.289696	1.53586	0.104321	0.00402188	0.0211149	0.0522523	0.449596	0.0685954	0.0184288	0.0931486	0.0200239	0.074183	0.165874	0.0673952	0.0113662	0.0831463	0.00323234	0.00582304	0.0152083	0.00279124	0.014172	0.000930885	0.0294358	0.000677833	0.0433792	0.0017704	0.0298515	0.0304881	0.0261975	0.124676	0.0459834	0.0340007	0.0192795	0.0139881	0.108639	0.0823806	0.0217701	0.00234939	0.00190777	0.00450867	0.00224063	0.00890423	0.051034	0.011615
333L3	9.9	HFD	333	L3	8	0.363499	1.53438	0.0909894	0.00456618	0.0163147	0.0495108	0.436637	0.0752969	0.0140345	0.0853447	0.0237148	0.0678011	0.133411	0.0671387	0.010624	0.0299602	0.00101089	0.00295439	0.00997338	0.00208217	0.0131518	0.00095081	0.0186583	0.000174079	0.0344232	0.00159155	0.0175793	0.0229519	0.025412	0.126097	0.0382732	0.0261716	0.0164383	0.0143251	0.113975	0.0645001	0.013978	0.0018951	0.001014	0.00440287	0.00245999	0.00790445	0.0569661	0.0134682
333L4	10.2	HFD	333	L4	8	0.17118	1.47519	0.0868837	0.00323286	0.0177948	0.0482978	0.426562	0.069446	0.0189411	0.122552	0.0247923	0.0918379	0.192288	0.077532	0.0107791	0.0598351	0.00187377	0.00506124	0.0192648	0.00398839	0.0274026	0.00245397	0.0378303	0.000279582	0.0353707	0.00167221	0.0229364	0.0246204	0.0263027	0.154502	0.0400376	0.0316072	0.0136316	0.0158512	0.120528	0.0644842	0.0188333	0.00188349	0.00135	0.00480361	0.00237678	0.0075871	0.0507627	0.00909784
333L5	10	HFD	333	L5	8	0.32059	1.61145	0.0904854	0.00408619	0.0212829	0.0571485	0.475204	0.0687464	0.0209558	0.118126	0.0223338	0.0802172	0.20969	0.0764941	0.0112255	0.0881485	0.00196455	0.00279096	0.0117323	0.00248731	0.0153792	0.0012464	0.0261323	0.00052979	0.0462534	0.00188331	0.0276982	0.034531	0.0257926	0.138547	0.0416041	0.0293885	0.0167975	0.0134917	0.0990605	0.0651984	0.0149284	0.0017187	0.00163651	0.00464253	0.00283696	0.00761711	0.0456441	0.00997768
334L1	10.4	HFD	334	L1	8	0.143967	0.974777	0.0522441	0.00173319	0.0120495	0.0389387	0.378839	0.0330884	0.0197434	0.0393346	0.0112659	0.0413981	0.0851748	0.0410857	0.0070271	0.0663644	0.00160795	0.0043234	0.00769644	0.00131759	0.0162733	0.000771062	0.0135106	0.000790437	0.0492714	0.00317243	0.0121263	0.0161206	0.0133869	0.102276	0.0381872	0.0188594	0.0167925	0.00961945	0.0605242	0.0790628	0.0195618	0.000974739	0.000483429	0.00379791	0.00259988	0.00353855	0.0165267	0.0103024
334L2	9.9	HFD	334	L2	8	0.256149	1.49577	0.105998	0.00283185	0.0300379	0.0789932	0.524977	0.0592711	0.0314011	0.0542165	0.0191563	0.0439254	0.116076	0.036418	0.00937996	0.0383598	0.00546033	0.00886205	0.0190322	0.00428093	0.0221443	0.00106879	0.030746	0.00124903	0.0651547	0.00335621	0.0243216	0.02075	0.0172556	0.0969091	0.0453647	0.0260623	0.025912	0.0113072	0.0835133	0.10084	0.0230884	0.000970485	0.000701945	0.00645018	0.00403032	0.00543028	0.0223879	0.0156498
334L3	10.5	HFD	334	L3	8	0.22574	1.41501	0.0977024	0.00301271	0.0283458	0.0748563	0.49773	0.0552619	0.0285854	0.0344223	0.0158446	0.10044	0.0945829	0.0337416	0.00863808	0.0837633	0.0034397	0.00530818	0.00945784	0.00184957	0.0155175	0.000992836	0.021241	0.00104259	0.0668925	0.00324551	0.0247249	0.0189213	0.0202071	0.102186	0.0497766	0.0286326	0.0307024	0.0140603	0.0944079	0.102946	0.0269515	0.00154957	0.000924999	0.00567222	0.0033252	0.00439838	0.0195817	0.0134825
334L4	9.4	HFD	334	L4	8	0.14272	1.48269	0.0939106	0.00298547	0.0173749	0.0622631	0.366261	0.0503743	0.0261496	0.0742988	0.0148721	0.140276	0.142442	0.0480214	0.0111818	0.0583068	0.0013258	0.00346379	0.00778511	0.00132892	0.015517	0.000617894	0.0153261	0.000488489	0.0564421	0.00331569	0.016853	0.0155393	0.0237212	0.118903	0.0219803	0.0285576	0.0274342	0.0140135	0.122961	0.100235	0.0223153	0.00157252	0.000717038	0.00484449	0.00186939	0.00558054	0.0264534	0.013676
334L5	10.3	HFD	334	L5	8	0.176298	1.48769	0.103296	0.00362819	0.026164	0.0688872	0.430139	0.0509219	0.0265997	0.0568705	0.0180218	0.0498222	0.125963	0.045113	0.00901435	0.0727831	0.00443173	0.00677778	0.01541	0.00415297	0.0211048	0.000691402	0.0275317	0.000960142	0.0600988	0.0027093	0.0214033	0.0205732	0.0245491	0.105915	0.0449105	0.027902	0.0256326	0.0146602	0.10941	0.106394	0.0213811	0.00157016	0.000724599	0.00473926	0.00199792	0.00471047	0.0222476	0.0142116
335L1	9.5	HFD	335	L1	8	0.264929	2.02245	0.109708	0.00539	0.0382331	0.0738269	0.479048	0.0900444	0.0315479	0.652472	0.0910034	0.140904	1.02824	0.2805	0.0104281	0.148907	0.00264561	0.0100877	0.0270103	0.00349564	0.0362479	0.000929898	0.0302038	0.00156317	0.0706569	0.00536757	0.0393428	0.0222633	0.0421851	0.161953	0.0491601	0.0972702	0.0396284	0.0365944	0.325326	0.130289	0.0306847	0.00587272	0.0039727	0.0107421	0.00188614	0.0111495	0.0666502	0.0150023
335L2	9.5	HFD	335	L2	8	0.24583	1.76717	0.0829769	0.00440541	0.0242555	0.0655544	0.477822	0.0638501	0.0244154	1.19784	0.153996	0.162238	1.78526	0.507378	0.017053	0.121678	0.0027446	0.00911164	0.0260704	0.00308272	0.0314698	0.000653204	0.0222856	0.000909803	0.078995	0.00606535	0.0384345	0.0229373	0.0360813	0.141728	0.0474814	0.0741397	0.0319786	0.0230019	0.216247	0.120678	0.0255175	0.00379061	0.00268035	0.010232	0.00122657	0.010024	0.0488271	0.0125826
335L3	9.7	HFD	335	L3	8	0.222953	1.94492	0.117944	0.00595863	0.0371627	0.077548	0.465882	0.0723573	0.0323686	0.73863	0.101001	0.133647	1.05403	0.271012	0.0131009	0.126052	0.00295414	0.00897596	0.0221286	0.00356053	0.0289915	0.00128186	0.024286	0.000863969	0.0720117	0.00610021	0.0425025	0.0258612	0.0374173	0.137633	0.0496532	0.0834136	0.0387755	0.0259508	0.249403	0.128995	0.0291283	0.00503242	0.00381636	0.00846583	0.00115138	0.00969071	0.0506014	0.0122534
335L4	10.4	HFD	335	L4	8	0.17961	1.76679	0.0838801	0.00435265	0.0264092	0.0696667	0.400665	0.0706691	0.0269871	1.12006	0.114078	0.176772	1.45778	0.44723	0.0124581	0.061141	0.00135441	0.00629157	0.0169322	0.00230818	0.0211824	0.00100861	0.016834	0.000839347	0.072878	0.00423032	0.0404943	0.0221668	0.0411217	0.145071	0.0423708	0.0694287	0.030519	0.0290852	0.26731	0.108573	0.0211725	0.00629009	0.00273542	0.0101196	0.00184717	0.00975571	0.0663366	0.0126058
335L5	10.1	HFD	335	L5	8	0.20788	1.75746	0.0851047	0.00428234	0.0279205	0.0689526	0.448081	0.0620127	0.0289993	0.894758	0.102355	0.153083	1.32694	0.347299	0.0136864	0.145758	0.00207248	0.00807652	0.0215834	0.00291366	0.0247777	0.000712882	0.0196534	0.00106873	0.0761371	0.00466708	0.0460088	0.0245783	0.0350447	0.145031	0.0417213	0.073654	0.0349145	0.0237945	0.21963	0.108062	0.0257585	0.00448484	0.00233138	0.00869301	0.00151494	0.00923967	0.0520844	0.0134717
931L1	10.9	LFD	931	L1	16	0.155943	1.26233	0.0672861	0.00474941	0.0140546	0.0708599	0.460718	0.0830618	0.0190199	0.179659	0.0319905	0.136979	0.215303	0.212819	0.0126452	0.128918	0.000237037	0.00173968	0.00710941	0.000613832	0.0101231	0.000607532	0.00830572	0.000989335	0.112904	0.00618686	0.0203199	0.0159627	0.0348951	0.0755102	0.0329958	0.158703	0.0730574	0.0249485	0.268738	0.196413	0.0515304	0.0125065	0.00819142	0.00918536	0.00131123	0.00894402	0.0373127	0.00565473
931L2	10.1	LFD	931	L2	16	0.248596	1.21697	0.0737576	0.00471037	0.0113062	0.0582247	0.506834	0.079445	0.0140184	0.340253	0.0393609	0.134669	0.410038	0.288749	0.0107599	0.124676	8.67e-05	0.00131239	0.00723723	0.000558878	0.0109832	0.000384042	0.00688608	0.00101206	0.11655	0.00742446	0.017828	0.015109	0.0381017	0.0805617	0.035712	0.129946	0.0741082	0.0302686	0.292613	0.209407	0.0554873	0.0125745	0.00875518	0.0120762	0.00103311	0.00866772	0.0375546	0.00831413
931L3	10.5	LFD	931	L3	16	0.28945	1.28892	0.082689	0.00447189	0.0150055	0.0683413	0.586103	0.0877787	0.020287	0.377143	0.0449203	0.14376	0.44959	0.326701	0.0147493	0.131251	0.000343287	0.00215574	0.0118202	0.000739543	0.0141535	0.000629096	0.0123753	0.00136941	0.144641	0.00876083	0.0236604	0.0161632	0.0367597	0.0929963	0.0383837	0.173097	0.0889157	0.0322621	0.326338	0.233993	0.063681	0.0148729	0.0104983	0.0109747	0.00111529	0.00813369	0.0369281	0.0058854
931L4	10	LFD	931	L4	16	0.395631	1.41427	0.0894909	0.00557115	0.0156885	0.0724193	0.624203	0.0901548	0.0175587	0.486986	0.0467481	0.154666	0.613081	0.405509	0.0176233	0.242961	0.00018851	0.00219087	0.00818645	0.000575301	0.0104714	0.000549478	0.00742868	0.00133442	0.132251	0.00724335	0.018472	0.0147452	0.0384357	0.0863646	0.038596	0.155065	0.082315	0.0286236	0.29788	0.245728	0.0596882	0.0139154	0.0081238	0.0102988	0.00161439	0.00902271	0.0399893	0.00652581
931L5	10.5	LFD	931	L5	16	0.156167	1.27519	0.0716438	0.00455424	0.0134313	0.0666318	0.507563	0.0795944	0.0153431	0.281759	0.0343422	0.119286	0.312241	0.243299	0.0115054	0.148517	0.000332627	0.00215346	0.010335	0.000449544	0.0169133	0.000810553	0.0132019	0.00102511	0.106293	0.00684736	0.0179655	0.0154208	0.0278514	0.0727939	0.031197	0.126123	0.06475	0.0256819	0.258098	0.175125	0.0481562	0.0124819	0.00827169	0.00919958	0.00101057	0.00765916	0.0407138	0.00621355
932L1	9.6	LFD	932	L1	16	0.180011	1.2878	0.0828719	0.00443494	0.0158673	0.0752623	0.790343	0.111075	0.0221059	0.590719	0.0744031	0.188071	0.804875	0.725826	0.0170707	0.0899899	0.00180695	0.0106456	0.0380638	0.00329406	0.0134276	0.00198059	0.0244719	0.00153541	0.0892877	0.0045803	0.0374736	0.0147833	0.0208559	0.0531139	0.0184085	0.0914681	0.0419071	0.0196844	0.170865	0.116935	0.0340364	0.00900839	0.00558796	0.00537041	0.00284462	0.00988485	0.0324345	0.00932042
932L2	10.7	LFD	932	L2	16	0.169552	1.21212	0.0823566	0.0044297	0.0129975	0.0651813	0.778878	0.109941	0.0174451	0.608016	0.0737893	0.172104	0.732522	0.666137	0.0106309	0.0694605	0.00226792	0.0121647	0.0439182	0.00404456	0.0165024	0.00185727	0.0288083	0.000290485	0.0820534	0.00415906	0.0267242	0.0097095	0.0208114	0.0489035	0.0180773	0.087983	0.0384075	0.025048	0.13556	0.112653	0.0324717	0.00613977	0.00466025	0.00736002	0.0028103	0.00837551	0.028508	0.0111775
932L3	10.8	LFD	932	L3	16	0.180821	1.50361	0.129973	0.00484621	0.0187932	0.0838414	0.809335	0.133925	0.0167646	0.959805	0.121432	0.182735	1.13089	1.18328	0.014493	0.068658	0.00444282	0.0195304	0.0733567	0.00674121	0.0151408	0.0024147	0.031685	0.000807873	0.0785223	0.0051143	0.0334788	0.0103492	0.0182949	0.0474368	0.0188445	0.103807	0.0406862	0.0255898	0.247701	0.117787	0.0374332	0.0106362	0.00887741	0.00366828	0.00284596	0.0109225	0.0486899	0.00789416
932L4	10.3	LFD	932	L4	16	0.145236	1.26472	0.115177	0.00496703	0.0201832	0.0765358	0.967234	0.126608	0.0144314	0.743177	0.0862346	0.14399	0.985894	0.721842	0.0154133	0.0408027	0.00546837	0.0174082	0.0721548	0.00601962	0.00911264	0.00298054	0.028451	0.00102085	0.0910129	0.00461002	0.0314125	0.0108909	0.0154988	0.0466728	0.0186016	0.103176	0.0394166	0.0235943	0.178253	0.1157	0.0356961	0.0108358	0.00907797	0.00471903	0.00299418	0.00730161	0.0435264	0.0138335
932L5	9.7	LFD	932	L5	16	0.308471	1.36235	0.0690551	0.00404485	0.0140642	0.0787598	0.858166	0.101043	0.0212733	0.494095	0.0535236	0.124394	0.493825	0.444934	0.0128122	0.127253	0.00155755	0.00945859	0.0371225	0.0032342	0.0146908	0.0013744	0.0241129	0.00177729	0.116772	0.00782856	0.0391818	0.0153014	0.0325597	0.0778567	0.0249301	0.123583	0.0547036	0.0262249	0.244621	0.167302	0.0550807	0.011246	0.00562467	0.00879219	0.00312276	0.00966153	0.03872	0.0119588
933L1	10.6	LFD	933	L1	16	0.159037	1.44769	0.0928808	0.00560232	0.0129849	0.0471633	0.421654	0.102455	0.0185575	0.624227	0.10867	0.319967	1.02949	0.799865	0.0330458	0.155585	0.00109571	0.00834507	0.0317228	0.00215058	0.0129048	0.00119069	0.0166408	0.00131803	0.0892818	0.0035898	0.0250737	0.0146076	0.028611	0.0737932	0.0284245	0.149758	0.0623753	0.0244527	0.322327	0.174413	0.0485332	0.0131254	0.00780083	0.00515817	0.0014885	0.0111687	0.0482158	0.00855946
933L2	9.2	LFD	933	L2	16	0.265148	1.62824	0.107139	0.00593579	0.013342	0.0682709	0.484688	0.103719	0.0212931	0.544967	0.0931844	0.274518	0.769116	0.610533	0.0316509	0.163828	0.000676837	0.0048252	0.0190319	0.00146084	0.0124232	0.00107558	0.0135773	0.00177179	0.127368	0.00714489	0.0301463	0.0175677	0.0342587	0.0926963	0.0280403	0.186606	0.079962	0.0288556	0.362386	0.218496	0.0591339	0.0165649	0.00903058	0.00674134	0.00166794	0.0112146	0.0521637	0.00835656
933L3	10.5	LFD	933	L3	16	0.222896	1.40131	0.104515	0.00399595	0.0128878	0.0530136	0.531962	0.104156	0.0174543	0.405899	0.0753695	0.285398	0.578997	0.503996	0.0321933	0.190989	0.000766784	0.00564134	0.0253183	0.0020431	0.015173	0.00143059	0.0159938	0.00115791	0.116605	0.00575094	0.0260564	0.0162742	0.0308582	0.0824312	0.0295891	0.180528	0.0653952	0.0282769	0.359404	0.211187	0.0543578	0.0176431	0.00873582	0.00620157	0.0015121	0.0132417	0.0552082	0.0073764
933L4	9.5	LFD	933	L4	16	0.180553	1.58989	0.121163	0.0042611	0.0127133	0.0556185	0.536034	0.103845	0.0194419	0.400175	0.091703	0.220277	0.570581	0.521524	0.0192922	0.0745943	0.002238	0.0143735	0.0510321	0.00549403	0.0139661	0.00182034	0.0245471	0.00126661	0.113343	0.00447582	0.0302365	0.015587	0.0310085	0.0784652	0.0290924	0.163393	0.0699551	0.0229842	0.305609	0.191288	0.0536244	0.0140606	0.00662202	0.0053134	0.00245236	0.0117892	0.0539685	0.00862733
933L5	9.7	LFD	933	L5	16	0.189205	1.52161	0.0906592	0.00474742	0.0113193	0.0515192	0.50111	0.0890041	0.0182919	0.53097	0.083306	0.222863	0.76573	0.553654	0.0229074	0.0960643	0.000642838	0.00393614	0.0161649	0.00141633	0.00503435	0.000484164	0.00796365	0.000785873	0.108508	0.00450508	0.0233582	0.0133193	0.0274913	0.0690057	0.0282564	0.130962	0.063676	0.0237234	0.256256	0.167817	0.0476956	0.014408	0.00633229	0.0062483	0.00230396	0.00932979	0.0451879	0.00922916
934L1	10.2	LFD	934	L1	16	0.161743	1.2333	0.0921781	0.00576659	0.0148542	0.0894835	0.497982	0.106627	0.0231029	0.551796	0.235331	0.309503	1.44214	1.25028	0.0340183	0.0479527	0.00191567	0.0171209	0.0525459	0.00473421	0.0126138	0.00166315	0.0188847	0.000797687	0.12049	0.00704385	0.0316303	0.0153899	0.030312	0.0671214	0.028537	0.119691	0.0713204	0.0228917	0.267847	0.17719	0.047126	0.0119065	0.00617046	0.00650776	0.00127571	0.00903435	0.0314487	0.0160092
934L2	10	LFD	934	L2	16	0.239371	1.26788	0.101259	0.00555306	0.0125287	0.082373	0.62948	0.103922	0.0183678	0.704729	0.196986	0.30164	1.38072	1.15022	0.0324679	0.114324	0.00237692	0.0196242	0.0689027	0.0051311	0.0165552	0.00213396	0.0227904	0.0013183	0.146866	0.00663376	0.0254924	0.0126007	0.0327293	0.0730196	0.0272337	0.11337	0.0753768	0.024343	0.277956	0.204695	0.0526316	0.0103833	0.00626414	0.00835181	0.0012666	0.0100016	0.0327899	0.0239726
934L3	10.3	LFD	934	L3	16	0.233399	1.3533	0.104518	0.00480852	0.0152123	0.0933136	0.563373	0.115645	0.0212975	0.438967	0.153619	0.335949	0.871158	0.654552	0.0394582	0.0664151	0.00219798	0.0226623	0.072552	0.00564265	0.0199431	0.00237191	0.0258582	0.00149236	0.118336	0.00733261	0.0227495	0.0145074	0.0301906	0.0664995	0.0248249	0.116621	0.07582	0.0242524	0.273324	0.195307	0.0488671	0.0118349	0.00679335	0.00696356	0.00136265	0.0105791	0.0366469	0.0161312
934L4	10.1	LFD	934	L4	16	0.18332	1.21435	0.099056	0.00594192	0.0154022	0.0861482	0.601853	0.11435	0.022395	0.692568	0.196421	0.317104	1.49055	1.19974	0.0390242	0.0921951	0.00372163	0.0273117	0.0807306	0.00748001	0.019317	0.00264599	0.0277439	0.00127562	0.142417	0.00809703	0.030191	0.0161532	0.0345635	0.0790428	0.0292682	0.138784	0.077564	0.0280921	0.313719	0.213378	0.0574731	0.012167	0.00686849	0.00778781	0.0012889	0.0101982	0.0305119	0.0170816
934L5	10	LFD	934	L5	16	0.219437	1.1667	0.0783787	0.00486315	0.0164255	0.0852507	0.579873	0.0935971	0.0252382	0.528845	0.153794	0.296311	1.09309	0.832448	0.0258802	0.0728067	0.00155562	0.0125929	0.0372834	0.00343341	0.00834864	0.00126024	0.0125978	0.0019629	0.128895	0.00643477	0.0222742	0.0133503	0.0324546	0.0734129	0.0289326	0.123833	0.0757626	0.027822	0.274673	0.193003	0.0537965	0.0117118	0.006658	0.0106537	0.00171641	0.00719196	0.022214	0.0165915
935L1	10.2	LFD	935	L1	16	0.397331	1.3711	0.0767968	0.00359414	0.0162056	0.0698596	0.335791	0.109238	0.0224482	0.483861	0.0881065	0.252912	0.8213	0.567962	0.0332293	0.228752	0.000837489	0.012355	0.036401	0.00190507	0.0156825	0.00126172	0.0154756	0.00180572	0.185411	0.00679074	0.0251786	0.0184443	0.0479454	0.1051	0.0418133	0.235241	0.110236	0.0314682	0.436047	0.284925	0.0763573	0.0183331	0.0115103	0.00710672	0.00121788	0.010073	0.0396907	0.00818164
935L2	10.5	LFD	935	L2	16	0.215074	1.30325	0.0819645	0.00329893	0.0170482	0.0659975	0.323189	0.108305	0.0219246	0.519833	0.0859361	0.249246	0.795915	0.611397	0.0231476	0.111297	0.00047101	0.0083158	0.0228267	0.00137476	0.0102008	0.000709919	0.0101313	0.00209139	0.163682	0.00684004	0.0253579	0.0174949	0.0443937	0.106363	0.0442259	0.246757	0.110901	0.0385019	0.488952	0.289449	0.0707732	0.0186573	0.0102078	0.00691742	0.00120147	0.00988315	0.0474863	0.00656311
935L3	9.5	LFD	935	L3	16	0.299046	1.20447	0.0759526	0.00349013	0.0136743	0.0696445	0.383947	0.0977097	0.024022	0.35605	0.0434746	0.180147	0.524018	0.346038	0.0235908	0.0797452	0.000285563	0.00469678	0.0125146	0.000820939	0.00522472	0.000317204	0.0048271	0.00188296	0.183336	0.00716906	0.0200823	0.0169823	0.0494168	0.104583	0.0437114	0.228542	0.115929	0.0342775	0.440811	0.289265	0.0757848	0.0179241	0.0101908	0.010267	0.00118169	0.00888317	0.0410722	0.00658126
935L4	10.4	LFD	935	L4	16	0.216234	1.25113	0.0820177	0.00374703	0.0166048	0.0697122	0.377495	0.109149	0.0229028	0.463049	0.0756424	0.179695	0.786708	0.577155	0.0258125	0.157908	0.000589788	0.00992905	0.0257006	0.0017242	0.0106753	0.000790965	0.0108601	0.00151608	0.156011	0.00756481	0.0198914	0.0152502	0.0434117	0.100581	0.0437538	0.222316	0.110076	0.0311705	0.427209	0.255521	0.064857	0.0168228	0.00868096	0.00706337	0.00126493	0.0104203	0.0480927	0.00655049
935L5	10.7	LFD	935	L5	16	0.291521	1.25355	0.0599489	0.00259273	0.0158579	0.0681395	0.330459	0.0873873	0.0216336	0.673121	0.0723181	0.192517	0.849522	0.577326	0.0174789	0.134631	0.000471106	0.00632271	0.0192309	0.00107612	0.00870343	0.000532694	0.00794333	0.00171912	0.152938	0.00752751	0.0193082	0.0137526	0.0393078	0.0798669	0.0386481	0.209635	0.100367	0.0288088	0.356894	0.23392	0.0594359	0.01399	0.00816218	0.00800212	0.00100779	0.00878065	0.0333358	0.00741081
941L1	10.1	LFD	941	L1	16	0.192646	1.52919	0.247185	0.00601401	0.0136934	0.0550851	0.32182	0.0898411	0.0249043	0.20473	0.0787583	0.0527268	0.409915	0.24329	0.00792236	0.0501327	0.00222436	0.00625641	0.0203641	0.00344734	0.00737529	0.000854489	0.00795168	0.00110044	0.056862	0.00312038	0.0224133	0.0144245	0.0280222	0.0669043	0.0380899	0.0784402	0.0449404	0.017595	0.188797	0.110154	0.0266031	0.00726352	0.00342022	0.00552881	0.00139238	0.00831772	0.0314823	0.00764398
941L2	9.1	LFD	941	L2	16	0.225475	1.5509	0.253008	0.0064919	0.0117725	0.056389	0.33925	0.0971983	0.0216634	0.410558	0.122967	0.0670074	0.760755	0.43126	0.00895895	0.0898396	0.00335026	0.00837528	0.0250169	0.00516432	0.00696217	0.00121318	0.00975425	0.000794856	0.0603879	0.00474291	0.02296	0.0111226	0.0296002	0.0736418	0.0381474	0.0835011	0.0497114	0.0198549	0.239966	0.117696	0.0311353	0.00756808	0.00369612	0.0049692	0.00185382	0.00783182	0.0320329	0.00872229
941L3	9	LFD	941	L3	16	0.201736	1.61261	0.247683	0.00600291	0.013987	0.0549548	0.398521	0.0942425	0.0242322	0.549133	0.133753	0.0600765	0.849091	0.474957	0.00647251	0.0946794	0.00246447	0.00600639	0.0206693	0.00341378	0.00744487	0.00113767	0.00767066	0.00120155	0.0638124	0.00546634	0.0252827	0.0112511	0.0308795	0.0788374	0.0376097	0.0937192	0.0509388	0.0220022	0.24672	0.128062	0.0279351	0.00977283	0.00467703	0.00628862	0.00171415	0.00941653	0.0381373	0.00762072
941L4	10	LFD	941	L4	16	0.321341	1.26506	0.173576	0.00432578	0.00982269	0.0429707	0.351548	0.0713779	0.0189965	0.364338	0.11811	0.0606586	0.645816	0.436932	0.0076939	0.0991523	0.00399534	0.00902333	0.0280596	0.00585202	0.00858321	0.00118815	0.0106696	0.000600382	0.0528858	0.00383207	0.0177219	0.00866017	0.0239787	0.0561939	0.0139027	0.0652687	0.0426307	0.0153152	0.16215	0.0915292	0.0214141	0.00582224	0.00222465	0.00551271	0.00169104	0.00715144	0.0285771	0.00726047
941L5	10.5	LFD	941	L5	16	0.29463	1.65745	0.253479	0.00565545	0.0135657	0.0553556	0.361945	0.0905087	0.0211948	0.50954	0.138706	0.0704036	0.71453	0.509426	0.0119423	0.0812255	0.00275258	0.0065419	0.0211495	0.00439945	0.0073663	0.000955983	0.00886191	0.00173965	0.0581087	0.00470589	0.024076	0.0116827	0.0313476	0.0745365	0.0349816	0.0840809	0.0473846	0.0200562	0.220608	0.111198	0.0296932	0.00564396	0.00314081	0.00634965	0.00172382	0.00918876	0.0352065	0.00727006
942L1	9.3	LFD	942	L1	16	0.172705	1.72637	0.285386	0.00618783	0.0203136	0.0834761	0.678901	0.14779	0.0254838	0.219686	0.0776133	0.0611149	0.415114	0.257801	0.0132944	0.0962286	0.00409568	0.0106328	0.0314365	0.00506881	0.0117012	0.00150576	0.019741	0.00065369	0.0676167	0.00331438	0.0239565	0.0104982	0.0175119	0.0617042	0.0286199	0.0781525	0.0416555	0.0252664	0.198714	0.124293	0.0296513	0.00702858	0.00552242	0.00700571	0.00312571	0.00836868	0.03142	0.00384487
942L2	10.1	LFD	942	L2	16	0.210859	1.70429	0.256303	0.00588056	0.0201179	0.0784143	0.781593	0.154376	0.0240095	0.161473	0.0676009	0.0453001	0.298631	0.226017	0.0125874	0.0805324	0.00135319	0.00461072	0.0130966	0.00287082	0.00531242	0.000668221	0.00975602	0.000882792	0.0717145	0.00476434	0.0166049	0.00970412	0.0180504	0.062525	0.027781	0.0799232	0.0413815	0.0319007	0.206875	0.123361	0.0362304	0.00874206	0.00294228	0.00994439	0.00322764	0.00933087	0.0296505	0.00786062
942L3	9.7	LFD	942	L3	16	0.223152	1.47632	0.286651	0.00659647	0.0206183	0.0680406	0.792655	0.160512	0.0192573	0.0549753	0.0225626	0.0332797	0.113205	0.0810306	0.0077598	0.064318	0.00256315	0.00712121	0.0223661	0.0040999	0.00787845	0.00104088	0.0155493	0.000689939	0.0549194	0.00366398	0.0131608	0.00842057	0.0157853	0.0479512	0.0241169	0.06796	0.0383922	0.0309338	0.237098	0.119435	0.0315187	0.00691047	0.00540181	0.00653494	0.0035772	0.0058282	0.0278262	0.00858337
942L4	10.4	LFD	942	L4	16	0.234967	1.6177	0.230351	0.00621923	0.016315	0.0668187	0.704539	0.130049	0.017646	0.0680578	0.0257322	0.0312873	0.142987	0.0852446	0.00676781	0.0759611	0.00517738	0.012755	0.0327913	0.00682497	0.0102006	0.00165983	0.0217586	0.000369219	0.0503601	0.00237331	0.0108074	0.00838104	0.0150947	0.0483071	0.0267756	0.0668527	0.0365224	0.0226215	0.193986	0.101664	0.0277202	0.00736503	0.00361018	0.00816377	0.00335073	0.00720452	0.0270911	0.00661684
942L5	9.5	LFD	942	L5	16	0.191478	1.55594	0.228352	0.00536706	0.0163815	0.0581041	0.67642	0.13129	0.0191913	0.0839608	0.0369909	0.0351414	0.160672	0.112206	0.0113149	0.0723678	0.00298825	0.00673785	0.0213694	0.00448839	0.00963058	0.00165539	0.0148754	0.000915868	0.0636616	0.00404348	0.0215504	0.0114232	0.0174239	0.0572417	0.0312439	0.0618931	0.0397983	0.0248799	0.173416	0.114698	0.0333789	0.00528944	0.00251733	0.00644674	0.00453419	0.00798609	0.0290644	0.00746704
943L1	10.9	LFD	943	L1	16	0.192493	1.49794	0.281594	0.00666013	0.0209113	0.0696404	0.579586	0.112903	0.0264664	0.232409	0.0885491	0.0275235	0.341648	0.24095	0.00882851	0.0717652	0.0118744	0.0266837	0.0800582	0.0145666	0.0153792	0.0043321	0.0270504	0.00132855	0.067907	0.00405329	0.0226729	0.0116438	0.020883	0.0564512	0.035372	0.0799304	0.0452158	0.0210839	0.194954	0.111173	0.0254718	0.00923248	0.00491498	0.00557065	0.00478493	0.00843705	0.0281684	0.00921723
943L2	9.6	LFD	943	L2	16	0.172863	1.66333	0.279497	0.00694722	0.020328	0.0795136	0.708071	0.134717	0.0292526	0.261268	0.0966097	0.0322687	0.418078	0.294839	0.0124114	0.123857	0.00577888	0.0155424	0.0449645	0.00928728	0.0118651	0.00207244	0.0158973	0.0015913	0.0786846	0.00507368	0.0236375	0.0117232	0.0229445	0.0639895	0.0287607	0.0871485	0.0403581	0.023655	0.206239	0.11551	0.0291586	0.0075677	0.0049361	0.00757741	0.00492513	0.00873861	0.0321471	0.00960555
943L3	10.5	LFD	943	L3	16	0.227511	1.52798	0.272601	0.00727986	0.0184957	0.0756092	0.682662	0.124787	0.0270434	0.332669	0.100434	0.0370104	0.541996	0.347975	0.00947851	0.0838447	0.00712165	0.0186863	0.0571858	0.0101201	0.0131863	0.00334972	0.017926	0.000965854	0.0762196	0.00489431	0.0218362	0.0110952	0.0203185	0.0568031	0.024909	0.0857195	0.0426296	0.0237366	0.18857	0.114619	0.0287257	0.00728848	0.00445839	0.00630122	0.00465216	0.00783748	0.0271626	0.00831886
943L4	9.4	LFD	943	L4	16	0.26615	1.90688	0.285416	0.00738272	0.0213382	0.0798341	0.878734	0.127121	0.0308253	0.279859	0.07595	0.182675	0.424532	0.251344	0.00688349	0.0749321	0.00831251	0.0170844	0.0459246	0.00945635	0.00863958	0.00257473	0.018883	0.00114674	0.0662183	0.00395686	0.0183115	0.011076	0.0226051	0.0658367	0.0306478	0.0781518	0.0423641	0.0176744	0.175349	0.109908	0.0300988	0.00762767	0.00528753	0.00715727	0.00766441	0.00869632	0.0359842	0.0107217
943L5	9.7	LFD	943	L5	16	0.236509	1.6584	0.266714	0.0114522	0.0169162	0.0779938	0.653148	0.1072	0.0293848	0.306301	0.109823	0.0288761	0.536081	0.305831	0.00866586	0.0491649	0.0103419	0.0218055	0.0616949	0.0146356	0.0126644	0.00356434	0.0226104	0.00099236	0.0773274	0.00386917	0.0272889	0.0125092	0.0222936	0.0622654	0.0309045	0.0781883	0.044465	0.0188401	0.183166	0.114126	0.0320387	0.00688528	0.00466652	0.00727552	0.00513896	0.00639253	0.0288021	0.00960085
944L1	9.5	LFD	944	L1	16	0.243851	1.44777	0.227784	0.00559729	0.0182345	0.0781038	0.529473	0.109408	0.0266878	0.206956	0.0482826	0.0656777	0.368642	0.208141	0.0119341	0.0776489	0.0098237	0.0262096	0.0848802	0.0177354	0.0162705	0.00323854	0.030139	0.00121664	0.062436	0.0028231	0.0267674	0.0161761	0.0228547	0.0700159	0.0317321	0.0669803	0.035346	0.0207161	0.179471	0.100224	0.0250719	0.00634634	0.00393028	0.00610426	0.00476392	0.00760536	0.0298708	0.00854783
944L2	10.1	LFD	944	L2	16	0.290004	1.38149	0.18639	0.00485086	0.0129901	0.0542732	0.532197	0.0949719	0.0230113	0.217935	0.0751947	0.0791791	0.341703	0.369313	0.0145239	0.121955	0.0124533	0.0250693	0.0687379	0.0173111	0.0138526	0.00320195	0.0299629	0.000663556	0.0465496	0.00421831	0.0197648	0.0124938	0.0222125	0.0667413	0.0251117	0.0591485	0.03253	0.024229	0.193061	0.101847	0.0237691	0.00654557	0.00303104	0.00780734	0.00447632	0.00671678	0.0269776	0.00859728
944L3	10.9	LFD	944	L3	16	0.135501	1.28583	0.246494	0.00593135	0.0217051	0.0709857	0.845439	0.142069	0.0233282	0.28865	0.0642847	0.0731185	0.457805	0.317847	0.00880511	0.0686727	0.0114477	0.019755	0.0610734	0.0157502	0.0104245	0.00253975	0.0245483	0.00102322	0.0541062	0.00190508	0.0214695	0.0117922	0.02259	0.0593337	0.0261335	0.067308	0.0358773	0.0279954	0.237699	0.0924925	0.0212331	0.00689215	0.00371806	0.0058836	0.00330935	0.00802157	0.0432838	0.0109788
944L4	10.3	LFD	944	L4	16	0.289313	0.725508	0.100298	0.00271463	0.0157745	0.0432498	0.690659	0.0568448	0.0222983	0.137889	0.0384178	0.0502008	0.234093	0.184326	0.0104102	0.0794102	0.00521167	0.0139566	0.0356594	0.00927934	0.00772566	0.00110234	0.0163075	0.000770146	0.0376509	0.00341766	0.0068649	0.00647847	0.0133328	0.0516945	0.0175428	0.0427196	0.0197479	0.0224073	0.0972299	0.0621082	0.0142265	0.00270108	0.00125434	0.0103848	0.00134693	0.00427023	0.0148408	0.00682329
944L5	10.6	LFD	944	L5	16	0.1959	1.46809	0.245777	0.00568535	0.0214275	0.0809028	0.627244	0.117999	0.035565	0.26284	0.0597921	0.054363	0.42387	0.266487	0.0119013	0.0790735	0.0142688	0.0240628	0.0783029	0.0226118	0.0159171	0.0044258	0.0324807	0.0014467	0.0662901	0.00642873	0.0226253	0.0118738	0.0228636	0.0700244	0.0510795	0.0648868	0.0616168	0.014661	0.121942	0.170246	0.046268	0.00570703	0.00426339	0.00711862	0.00471556	0.0127485	0.041091	0.00473987
945L1	10.2	LFD	945	L1	16	0.185408	1.37825	0.148269	0.00319184	0.0167594	0.0721725	0.617664	0.120124	0.020142	0.242493	0.0761972	0.0475769	0.383098	0.216657	0.00996058	0.0787146	0.00269072	0.006022	0.0197826	0.00347964	0.00657339	0.000866053	0.0175478	0.000638142	0.077205	0.0047308	0.0245936	0.011754	0.0127218	0.0477323	0.0234784	0.0494034	0.0343644	0.0105487	0.115945	0.12888	0.0364739	0.0036006	0.00249659	0.0037559	0.00204369	0.00831161	0.0239163	0.00527933
945L2	9.6	LFD	945	L2	16	0.180125	1.48569	0.167876	0.00416412	0.0154693	0.0922221	0.637976	0.128911	0.0271154	0.581493	0.156468	0.0681419	0.883023	0.445129	0.0110719	0.0719589	0.000689788	0.00194032	0.00844268	0.00093477	0.00239309	0.000343002	0.00699701	0.000892489	0.0991025	0.00459551	0.0252288	0.00606104	0.00938954	0.0230737	0.010032	0.0316574	0.0256294	0.00751456	0.0924107	0.0690307	0.0189319	0.00336336	0.00294852	0.00290749	0.00416636	0.00420194	0.0129755	0.00436933
945L3	10.3	LFD	945	L3	16	0.221242	1.50278	0.160214	0.00423293	0.0200477	0.0777202	0.730644	0.135698	0.024055	0.484552	0.135188	0.0997222	0.738325	0.503502	0.0196612	0.145568	0.00132901	0.00415426	0.0164561	0.00191873	0.00715703	0.000682759	0.0203759	0.000880021	0.0760193	0.00336839	0.0268679	0.010743	0.0115064	0.0502968	0.0223543	0.058359	0.0342011	0.0238457	0.211257	0.125759	0.0305974	0.00625898	0.00258859	0.00549988	0.0015984	0.0110242	0.027816	0.00532041
945L4	10.2	LFD	945	L4	16	0.229566	1.26664	0.128706	0.00292753	0.0197658	0.0708873	0.577165	0.109395	0.0230635	0.113116	0.027607	0.0578683	0.164544	0.12786	0.00980586	0.070423	0.00302766	0.00548656	0.0215464	0.00305984	0.00729119	0.000736623	0.0265432	0.000924991	0.0692436	0.00390755	0.0237919	0.0130016	0.0136097	0.0467346	0.0243683	0.0444562	0.0336932	0.0126096	0.103024	0.134737	0.0384127	0.00229166	0.00218297	0.00557413	0.00259592	0.0110229	0.0292174	0.00445058
945L5	10	LFD	945	L5	16	0.271752	1.00268	0.0745872	0.00326575	0.0188011	0.0838035	0.480087	0.0750824	0.0223662	0.242191	0.0646144	0.0483227	0.330312	0.142207	0.00981134	0.0867405	0.0015535	0.00418497	0.014887	0.00150019	0.0058845	0.000619978	0.0255519	0.000673053	0.0808102	0.00448142	0.0256568	0.0126401	0.0103739	0.0459068	0.0208515	0.0405041	0.0316502	0.00911151	0.0774784	0.115452	0.0318629	0.00234922	0.00138238	0.00499018	0.00192668	0.00506336	0.0158917	0.00270804
946L1	9.8	HFHC	946	L1	16	0.211782	0.893545	0.226541	0.0150626	0.0192625	0.0435755	0.668741	0.0980191	0.0890535	0.129767	0.0945673	0.0252567	0.412416	0.0666748	0.0224317	0.346058	0.137575	0.0581674	0.109037	0.0523326	0.00727021	0.0176744	0.193355	0.00330345	0.143653	0.00958751	0.0502352	0.0701014	0.0759917	0.194585	0.236538	0.116905	0.169378	0.02354	0.197581	0.345063	0.0852062	0.0330807	0.00916186	0.0139583	0.00728131	0.013838	0.0598013	0.01117
946L2	10	HFHC	946	L2	16	0.165906	0.731288	0.202918	0.0138133	0.0103418	0.025987	0.520576	0.0756523	0.0433164	0.0991806	0.0723761	0.0187352	0.375293	0.0518698	0.0351783	0.435989	0.0918498	0.0378932	0.0762864	0.0293559	0.00409775	0.0135825	0.14242	0.00223457	0.087683	0.00727553	0.0278544	0.0397307	0.056004	0.151542	0.150289	0.0976246	0.108699	0.0251072	0.168617	0.251193	0.0552801	0.0294736	0.00653697	0.0131399	0.00674868	0.00772097	0.0449772	0.011032
946L3	10.1	HFHC	946	L3	16	0.176021	0.673016	0.139689	0.010388	0.0121245	0.0321986	0.571003	0.0643135	0.0575752	0.0655256	0.0734799	0.0159017	0.228975	0.038157	0.0137809	0.193009	0.0811727	0.0298966	0.0575613	0.0286397	0.00384565	0.00762754	0.117053	0.0020348	0.145457	0.00861121	0.0543395	0.0581531	0.0581436	0.155715	0.177235	0.0874146	0.144769	0.017764	0.136674	0.308082	0.0737057	0.0249144	0.00776395	0.0103805	0.00694473	0.00888262	0.0524279	0.00917155
946L4	9.7	HFHC	946	L4	16	0.173323	0.751865	0.209553	0.0155984	0.00895131	0.0240093	0.558668	0.0900249	0.0476672	0.22398	0.143532	0.0225343	0.609729	0.0942255	0.0420888	0.618267	0.100244	0.0496376	0.0897243	0.0420529	0.00731161	0.0128611	0.141572	0.00156714	0.0689809	0.00606089	0.02295	0.0383343	0.0540345	0.149796	0.132296	0.0972847	0.11635	0.019975	0.156981	0.220965	0.0512887	0.0256912	0.00699145	0.00937767	0.00785672	0.00950023	0.0434459	0.00881305
946L5	10.2	HFHC	946	L5	16	0.199784	0.734836	0.155845	0.0104215	0.0123244	0.0322794	0.459405	0.0661653	0.0540122	0.0743671	0.0523512	0.0195525	0.272772	0.0506959	0.0478539	0.641856	0.102916	0.0372863	0.0710129	0.0349694	0.0049798	0.0130274	0.164746	0.00209387	0.0744964	0.00608568	0.0266542	0.0356193	0.0447563	0.120943	0.136275	0.0722425	0.101309	0.0151229	0.116807	0.199985	0.0469065	0.0234343	0.00531802	0.00849281	0.00772192	0.0102779	0.0575975	0.00816503
947L1	9.9	HFHC	947	L1	16	0.192173	0.841256	0.225105	0.00957592	0.0120428	0.0345048	0.816142	0.126093	0.0554018	0.181911	0.0750711	0.0411403	0.556661	0.128253	0.015932	0.142096	0.00612662	0.00708909	0.0162905	0.00409379	0.00374151	0.00309986	0.0253933	0.00261489	0.0671847	0.00542093	0.0216551	0.0263634	0.0421979	0.145941	0.0954716	0.126055	0.0933708	0.0392389	0.336892	0.244603	0.049101	0.0484285	0.0138191	0.00800679	0.00512155	0.02528	0.0488848	0.00951026
947L2	10.6	HFHC	947	L2	16	0.157587	0.683279	0.189065	0.00751579	0.00824616	0.0284388	0.579588	0.102562	0.0463371	0.167088	0.0786272	0.042671	0.521321	0.106806	0.0209491	0.198781	0.00619105	0.00749231	0.0194402	0.00393408	0.00419665	0.00267633	0.0276021	0.00161834	0.0796206	0.00513267	0.0243157	0.0247917	0.0397427	0.143756	0.0964305	0.09714	0.0931715	0.0289745	0.264583	0.225454	0.0468842	0.038053	0.011281	0.00751114	0.00477905	0.0255307	0.051638	0.0106141
947L3	10.4	HFHC	947	L3	16	0.216583	0.760146	0.171659	0.00787896	0.0103028	0.0373822	0.725988	0.0981739	0.0710865	0.180311	0.0724172	0.17753	0.521087	0.0775976	0.0169838	0.129541	0.00516812	0.00590017	0.0141284	0.00282832	0.00445458	0.00188144	0.0177561	0.00310255	0.12246	0.00789128	0.043078	0.0378095	0.0608065	0.18861	0.120463	0.157786	0.133042	0.0382185	0.35723	0.338921	0.0675145	0.0489505	0.015309	0.0133256	0.00716174	0.0229313	0.0374537	0.00876037
947L4	10.1	HFHC	947	L4	16	0.245751	0.815187	0.204743	0.00899995	0.00982313	0.0363849	0.747124	0.118857	0.0595762	0.189639	0.0874072	0.0376559	0.586831	0.122248	0.0225915	0.168691	0.00801406	0.00755749	0.0189464	0.004882	0.00397767	0.00286608	0.0261264	0.00278192	0.0796691	0.00614095	0.0287758	0.0268626	0.0436969	0.155234	0.105218	0.110717	0.100915	0.0395541	0.316674	0.253777	0.0522865	0.0372122	0.0133603	0.0107224	0.0059169	0.0239594	0.040195	0.0102872
947L5	10.2	HFHC	947	L5	16	0.196273	0.789681	0.185705	0.00814867	0.0113964	0.0346593	0.69341	0.104687	0.0601138	0.10985	0.0397793	0.0409587	0.334931	0.0844323	0.0235504	0.219151	0.00483616	0.00481568	0.0139819	0.00276476	0.00325803	0.00159607	0.0158544	0.00214505	0.0786155	0.00497765	0.0234934	0.0251843	0.0372104	0.143186	0.103243	0.123719	0.101569	0.0341383	0.302454	0.227919	0.056147	0.037708	0.0109289	0.00985966	0.00461454	0.0174061	0.0296584	0.00837921
948L1	9.8	HFHC	948	L1	16	0.149051	0.683534	0.14059	0.00998369	0.0150315	0.0289696	0.599548	0.0803387	0.0680158	0.0988643	0.104835	0.0134215	0.329867	0.0416055	0.00969369	0.131068	0.0964272	0.0294578	0.0724362	0.0291533	0.00631474	0.0128404	0.198905	0.00281127	0.112763	0.0055988	0.0414562	0.046562	0.0396673	0.110376	0.203777	0.0726367	0.120641	0.0110312	0.102636	0.271166	0.0640823	0.0176414	0.00751514	0.00652052	0.0057457	0.0108962	0.0480714	0.0100425
948L2	9.8	HFHC	948	L2	16	0.189743	0.404698	0.0551099	0.0039945	0.00655527	0.0223727	0.34522	0.0302034	0.0342203	0.0535103	0.059435	0.0129315	0.184971	0.0348942	0.0185762	0.247296	0.0655706	0.0258346	0.0388104	0.0149942	0.00311063	0.00688215	0.120509	0.00152414	0.0800419	0.00383607	0.0225624	0.0240829	0.0167457	0.0611298	0.090559	0.0404417	0.0568795	0.00705738	0.0497151	0.157288	0.0357383	0.00668382	0.00336435	0.00563305	0.00646605	0.00698724	0.0334307	0.00736142
948L3	10.4	HFHC	948	L3	16	0.162412	0.683629	0.116235	0.00629006	0.0167665	0.0320767	0.535643	0.0628324	0.0601924	0.0706584	0.103427	0.0167725	0.272617	0.0588958	0.0124616	0.109193	0.0924138	0.0343042	0.0593452	0.0230679	0.00596486	0.0105044	0.177787	0.00141525	0.0888329	0.00483222	0.0313229	0.036115	0.02574	0.0817766	0.167278	0.057691	0.0848281	0.00912043	0.0738385	0.217306	0.0503073	0.0114077	0.00622147	0.00569	0.00452378	0.0131741	0.048014	0.0104525
948L4	10.1	HFHC	948	L4	16	0.17657	0.666216	0.121409	0.00837658	0.0115319	0.0306905	0.575756	0.0642944	0.0455122	0.0377911	0.0462558	0.0134328	0.158706	0.0456345	0.00981795	0.139423	0.0703031	0.025185	0.0441881	0.0231668	0.00304311	0.00943913	0.146888	0.00164854	0.0785922	0.0046775	0.0220725	0.0332839	0.0290948	0.0926551	0.144699	0.0594543	0.0834844	0.0109167	0.0818258	0.196133	0.0441969	0.0104476	0.0056402	0.00677336	0.0049004	0.00951969	0.0388454	0.0102808
948L5	10.3	HFHC	948	L5	16	0.154034	0.536781	0.0865562	0.00538741	0.0154031	0.0234963	0.788388	0.0491654	0.0870387	0.0883113	0.119262	0.0151224	0.358049	0.0487411	0.0146974	0.235036	0.104844	0.0349926	0.0649159	0.0237956	0.00480316	0.016205	0.238197	0.00355684	0.120404	0.00790494	0.0401184	0.0551236	0.0340984	0.125612	0.235914	0.0702935	0.0994981	0.0168457	0.0884771	0.252787	0.0626154	0.0128995	0.00682452	0.0109928	0.00455108	0.0100427	0.0444384	0.0103436
949L1	10.1	HFHC	949	L1	16	0.170394	0.70894	0.152657	0.0106969	0.00983559	0.0280964	0.602666	0.0817349	0.0688487	0.35512	0.337124	0.0357396	1.14458	0.107395	0.0262729	0.203214	0.0301816	0.0114461	0.0196969	0.00920064	0.00147493	0.00388813	0.0614439	0.00279183	0.107168	0.0049039	0.0355778	0.0639283	0.064611	0.172458	0.246806	0.0977247	0.138568	0.0166893	0.124955	0.253184	0.0591393	0.0243054	0.00854011	0.00994971	0.00948491	0.0126302	0.0584687	0.00995691
949L2	9.6	HFHC	949	L2	16	0.214937	0.799451	0.157864	0.0109852	0.0108485	0.0331101	0.598437	0.082947	0.0558281	0.249818	0.211428	0.0379678	0.973953	0.0934608	0.0304309	0.315067	0.0352239	0.0162803	0.0267789	0.0105863	0.00167404	0.00492338	0.079409	0.00354462	0.108139	0.00473386	0.0339289	0.0506912	0.0580747	0.16162	0.212025	0.0892302	0.138725	0.0193139	0.131369	0.277375	0.0582996	0.0229565	0.00908989	0.0115921	0.00902872	0.0159415	0.0553109	0.0100769
949L3	10.5	HFHC	949	L3	16	0.210191	0.768674	0.157977	0.0118193	0.0113881	0.0297844	0.593643	0.0843839	0.0507236	0.113129	0.10649	0.0197783	0.409734	0.0429026	0.0363323	0.338196	0.0970265	0.0340656	0.0662227	0.0264867	0.00438572	0.0128302	0.182405	0.0025486	0.0999515	0.00571828	0.0314137	0.0477362	0.0532387	0.147847	0.209519	0.0817255	0.129294	0.0155003	0.115689	0.239246	0.062547	0.0201984	0.00654798	0.00905074	0.0090734	0.0124433	0.0478023	0.00900179
949L4	10.5	HFHC	949	L4	16	0.201435	0.690721	0.159666	0.0125365	0.00904659	0.0285855	0.672654	0.0995444	0.0459974	0.255499	0.238033	0.042012	0.93049	0.110077	0.0230046	0.163813	0.0406245	0.0140937	0.0344823	0.0119425	0.00240494	0.00553921	0.0748665	0.00224051	0.0871647	0.00579542	0.0282916	0.0376621	0.0519453	0.138334	0.184086	0.0902639	0.117294	0.0183585	0.139703	0.211296	0.0490253	0.0252979	0.00863766	0.0090932	0.00702305	0.00886526	0.0479372	0.00973155
949L5	10.2	HFHC	949	L5	16	0.236695	0.748609	0.142155	0.00992393	0.00957882	0.0282609	0.579225	0.0788425	0.0514385	0.238965	0.186307	0.0375671	0.871946	0.108139	0.0370039	0.329521	0.0492247	0.0192674	0.0318352	0.0135819	0.0033438	0.00594213	0.10459	0.0027454	0.0897549	0.00676972	0.0288413	0.0395739	0.049401	0.141293	0.189796	0.0779264	0.112426	0.0150463	0.101977	0.213886	0.0507563	0.0194179	0.00674052	0.00843879	0.00978402	0.0129995	0.0461006	0.00957389
950L1	10.1	HFHC	950	L1	16	0.139702	1.01589	0.224733	0.0182648	0.0161017	0.0493009	0.686054	0.114342	0.0448863	0.128081	0.0496359	0.0394454	0.320822	0.0708356	0.0121926	0.0473838	0.014752	0.0130289	0.0248502	0.00507243	0.00488912	0.00236826	0.0259455	0.00382125	0.153114	0.00992519	0.0376675	0.0299037	0.0381783	0.123948	0.103199	0.11307	0.107745	0.0189347	0.171434	0.241938	0.0569572	0.0298878	0.00976006	0.0138804	0.00584735	0.0102865	0.0391387	0.0128381
950L2	9.8	HFHC	950	L2	16	0.190784	1.12216	0.237261	0.0108562	0.0164458	0.0529279	0.872281	0.112678	0.0547474	0.212715	0.0984863	0.0400587	0.61106	0.108814	0.0119658	0.0509448	0.0143612	0.018514	0.0287004	0.00453345	0.004738	0.00223127	0.0250908	0.00672046	0.220158	0.011782	0.0467297	0.0309371	0.0514269	0.168837	0.121578	0.141326	0.135538	0.028172	0.220767	0.307649	0.0756723	0.0376888	0.00902041	0.0165991	0.00406497	0.0109908	0.0341547	0.0178553
950L3	10.1	HFHC	950	L3	16	0.154782	1.09996	0.263068	0.0121183	0.0145292	0.0515476	0.7853	0.121302	0.0446851	0.149889	0.0835535	0.0402717	0.484924	0.0976808	0.0125192	0.0518953	0.0105955	0.0121201	0.0207084	0.00393157	0.00467831	0.00177729	0.0215553	0.00297251	0.156673	0.00865043	0.03727	0.0291558	0.0430537	0.127158	0.108233	0.115432	0.111105	0.0228798	0.18356	0.259266	0.0615702	0.0284273	0.0100298	0.0149395	0.00501939	0.011142	0.0434456	0.0129101
950L4	10.2	HFHC	950	L4	16	0.256262	1.23607	0.255581	0.022621	0.0177915	0.0572798	0.939493	0.116641	0.0447726	0.175582	0.0741397	0.0539337	0.426468	0.112675	0.0159355	0.0902437	0.015699	0.0150905	0.0307893	0.00551255	0.0053017	0.00231669	0.0295217	0.00509139	0.188465	0.0118001	0.037178	0.0308353	0.0451878	0.137587	0.11821	0.121893	0.10655	0.0235029	0.157436	0.282312	0.0637869	0.0273686	0.00920332	0.0154199	0.00766591	0.0116676	0.0418929	0.0126929
950L5	9.6	HFHC	950	L5	16	0.178923	1.15502	0.24835	0.0181279	0.0212596	0.0534557	0.877611	0.117162	0.0744252	0.235342	0.120126	0.0454195	0.819393	0.115288	0.0210948	0.0415092	0.0212394	0.0165579	0.030253	0.00833574	0.00499978	0.00402485	0.055344	0.00569904	0.170598	0.0127047	0.043704	0.0375248	0.0471762	0.13456	0.141794	0.123074	0.120519	0.0223151	0.161828	0.254799	0.0655787	0.0293337	0.00926535	0.0142298	0.00779962	0.0133327	0.0476127	0.0131248
926L1	9.8	HFHC	926	L1	16	0.153437	0.924059	0.365753	0.0180428	0.0129488	0.0366542	0.743083	0.155176	0.0734658	0.358637	0.233112	0.0835032	1.43743	0.20959	0.0218547	0.119106	0.064743	0.0410182	0.0866614	0.0272137	0.00521636	0.0131148	0.0915924	0.00386652	0.0851039	0.00785346	0.0412112	0.0514888	0.0710183	0.156042	0.135126	0.126198	0.119793	0.0235063	0.180022	0.225928	0.0598893	0.034804	0.00944804	0.0106022	0.00683958	0.00685504	0.0544617	0.0133991
926L2	10.3	HFHC	926	L2	16	0.181151	0.934901	0.329273	0.024602	0.0136821	0.0345377	0.705115	0.14364	0.0743198	0.635956	0.477254	0.0786951	2.75696	0.290887	0.0287368	0.0938402	0.081133	0.0484548	0.0834171	0.0334313	0.00529574	0.0156928	0.120265	0.00331988	0.105964	0.00786589	0.0487942	0.0676594	0.085317	0.17949	0.175356	0.135054	0.147687	0.0241036	0.182626	0.253686	0.0695462	0.0348946	0.00895169	0.0108969	0.00836879	0.00791318	0.06677	0.011591
926L3	9.7	HFHC	926	L3	16	0.185612	0.955272	0.303597	0.0258353	0.0122365	0.0370276	0.72265	0.123488	0.0675021	0.658019	0.519308	0.100905	3.01208	0.305267	0.0329371	0.11753	0.0772065	0.0538305	0.0796601	0.0289741	0.00410439	0.012821	0.12538	0.00258864	0.0860566	0.0057874	0.0369288	0.0591365	0.0769214	0.14603	0.138703	0.115965	0.130307	0.0180338	0.139486	0.213983	0.0601415	0.0277026	0.0073725	0.0101449	0.00891405	0.009824	0.0538189	0.00915009
926L4	10.3	HFHC	926	L4	16	0.176121	0.824274	0.327466	0.0168916	0.0111636	0.0400851	0.669825	0.140784	0.0602561	0.312944	0.230626	0.0521565	1.32619	0.178201	0.0163254	0.0360413	0.0752605	0.0499733	0.0886112	0.0309766	0.00499572	0.0113861	0.113316	0.00266519	0.0815838	0.00612512	0.0339201	0.044553	0.064962	0.141118	0.111197	0.12453	0.117358	0.0189291	0.168618	0.211076	0.05226	0.0330763	0.00627505	0.00930725	0.00944473	0.00675262	0.0549267	0.00890807
926L5	10.1	HFHC	926	L5	16	0.166667	0.691321	0.255218	0.0204423	0.00924569	0.0382242	0.509061	0.103638	0.0639033	0.243162	0.165283	0.0364831	1.03657	0.13079	0.0165096	0.0608357	0.0788312	0.0456619	0.0777481	0.0250123	0.0048326	0.0115463	0.113317	0.00264579	0.0865989	0.00611078	0.0380133	0.0483626	0.0700252	0.13386	0.131878	0.112962	0.133107	0.0178463	0.135576	0.203267	0.0531895	0.0274731	0.00732439	0.00756908	0.0124029	0.00711537	0.0458719	0.00928059
927L1	10.3	HFHC	927	L1	16	0.20368	0.958669	0.331644	0.0257325	0.00886933	0.0239907	0.683409	0.125269	0.0392168	0.0890763	0.0541643	0.0310829	0.367917	0.0810683	0.0354346	0.331893	0.0146748	0.00948025	0.0197791	0.00787551	0.00341979	0.0043441	0.0344857	0.00216807	0.0630373	0.00586987	0.0195614	0.0210813	0.0601441	0.175637	0.0989943	0.139867	0.114115	0.0319123	0.270361	0.224236	0.0480971	0.0504124	0.013067	0.00977821	0.0074311	0.0143242	0.0490095	0.0109828
927L2	10.1	HFHC	927	L2	16	0.232617	0.949448	0.301408	0.0239086	0.00924988	0.0375085	0.716642	0.111836	0.0432954	0.208506	0.116345	0.0273566	0.692468	0.122576	0.0282532	0.254973	0.0135659	0.0132719	0.0247956	0.00757707	0.00286931	0.00385043	0.0273272	0.00374055	0.0951615	0.00888805	0.0287585	0.0309981	0.0731181	0.225403	0.121893	0.16222	0.131113	0.0332522	0.275389	0.30207	0.0540575	0.0470734	0.0136109	0.0142491	0.00764901	0.0170833	0.0347705	0.00894584
927L3	10.4	HFHC	927	L3	16	0.175423	0.889331	0.308342	0.015821	0.00865603	0.0325953	0.73524	0.118581	0.0478121	0.235342	0.14597	0.0398294	0.965593	0.158064	0.044302	0.460639	0.0180561	0.0136406	0.0316607	0.00956552	0.00379258	0.00386234	0.0340619	0.00298234	0.0752417	0.00553367	0.0246981	0.0304758	0.0623706	0.189351	0.107752	0.139023	0.117898	0.0293539	0.244776	0.222783	0.0504366	0.0435466	0.0119464	0.0121698	0.00710002	0.0159106	0.0400531	0.00982171
927L4	10.2	HFHC	927	L4	16	0.202263	0.887399	0.324915	0.0252198	0.0106054	0.030304	0.667317	0.126352	0.0443188	0.0873051	0.0372855	0.155264	0.207179	0.04757	0.0279063	0.313039	0.0116247	0.00832089	0.018545	0.00646306	0.00219994	0.00385893	0.0220766	0.00219277	0.0658518	0.00632309	0.0214831	0.0272439	0.0611566	0.194134	0.104448	0.143346	0.117567	0.0358879	0.263907	0.234824	0.0509479	0.0453328	0.0138849	0.012082	0.00601313	0.0175567	0.043777	0.00836258
927L5	10.2	HFHC	927	L5	16	0.167043	0.896106	0.277384	0.0212839	0.00974052	0.0338198	0.588544	0.104614	0.0397062	0.132524	0.0651154	0.0392824	0.498146	0.0994211	0.0339136	0.362765	0.00668799	0.00479603	0.0103286	0.00316119	0.00109037	0.00216488	0.0152399	0.00125794	0.0646044	0.00779707	0.0212026	0.0215832	0.0542709	0.17006	0.0974686	0.128631	0.112572	0.0257745	0.222707	0.230597	0.050172	0.0415162	0.0131423	0.0111645	0.00755652	0.0163578	0.045735	0.00894222
928L1	10.2	HFHC	928	L1	16	0.175372	0.836827	0.399166	0.0309458	0.0120766	0.0304339	0.70026	0.136298	0.0703141	0.563967	0.35197	0.0759283	2.42892	0.285481	0.0272561	0.302037	0.0414252	0.0297685	0.0660281	0.0270362	0.00503674	0.0102351	0.0837086	0.00163864	0.0500922	0.00634956	0.0204778	0.0371812	0.0527059	0.181774	0.0902423	0.152493	0.107619	0.0329769	0.258542	0.22857	0.0480564	0.0461706	0.0122086	0.00857051	0.00678059	0.0157896	0.0815502	0.00933615
928L2	10.3	HFHC	928	L2	16	0.152079	0.706252	0.375408	0.0218727	0.0122664	0.0289686	0.653751	0.14238	0.069076	0.875924	0.487035	0.082271	3.43351	0.42617	0.0240216	0.120862	0.0461035	0.0347099	0.0858194	0.0327441	0.00651238	0.0102009	0.0948527	0.00194448	0.0434749	0.00429255	0.0200369	0.0309113	0.0526172	0.169627	0.0868186	0.155875	0.100136	0.0326961	0.277334	0.227339	0.0492246	0.0507894	0.014428	0.00738935	0.0061455	0.0179737	0.0752984	0.0096038
928L3	10.3	HFHC	928	L3	16	0.156881	0.585579	0.29443	0.0168516	0.00905553	0.0260812	0.768965	0.125937	0.0623042	0.822803	0.81606	0.108323	4.45597	0.505095	0.0331906	0.216994	0.015894	0.0105441	0.0238653	0.010716	0.00204399	0.00380212	0.033868	0.00146657	0.0447738	0.00549512	0.0216155	0.0296067	0.0467336	0.13152	0.0820145	0.100399	0.0932994	0.0253703	0.194159	0.175952	0.0448835	0.0388372	0.00906905	0.00947253	0.0075666	0.0135572	0.0656742	0.0103528
928L4	10.1	HFHC	928	L4	16	0.196912	0.802569	0.383705	0.0201827	0.0106629	0.0311463	0.976121	0.160731	0.0639685	0.644891	0.56202	0.0943437	3.5639	0.361595	0.027223	0.284279	0.082712	0.0464946	0.10841	0.0483344	0.00699598	0.0131027	0.142326	0.00137847	0.0481321	0.00551228	0.017116	0.0270803	0.0540089	0.145841	0.0851863	0.123822	0.105339	0.0227952	0.201469	0.188108	0.0485374	0.0420264	0.00950595	0.00891032	0.00698722	0.014451	0.0805474	0.0100099
928L5	9.7	HFHC	928	L5	16	0.246999	0.857369	0.334028	0.0240767	0.00993811	0.0275785	0.631817	0.121936	0.06675	0.403449	0.208903	0.0428509	1.45846	0.181044	0.0177864	0.195375	0.0553017	0.036986	0.0777878	0.0282359	0.00584247	0.0151324	0.127131	0.00242459	0.0502127	0.00588179	0.020393	0.0344064	0.051828	0.152441	0.0931486	0.110063	0.0953871	0.0279879	0.170022	0.17661	0.0429261	0.0318017	0.00904206	0.0065223	0.00997096	0.0132331	0.0642414	0.00894267
929L1	10.4	HFHC	929	L1	16	0.197989	0.717617	0.215081	0.010645	0.0189737	0.0340282	0.663263	0.105683	0.207931	0.112467	0.0764892	0.0409564	0.30151	0.0596751	0.0268107	0.276671	0.0942055	0.0433437	0.0959748	0.0430726	0.00970309	0.0179281	0.198331	0.00338178	0.157846	0.00919412	0.0643048	0.10979	0.0840578	0.24976	0.282061	0.141539	0.160898	0.0361498	0.226776	0.362074	0.0889342	0.0429178	0.0108406	0.0114973	0.00483349	0.00830663	0.0556458	0.0127867
929L2	10.3	HFHC	929	L2	16	0.167146	0.866839	0.22967	0.0110848	0.0146017	0.0391938	0.592375	0.106374	0.0875202	0.268575	0.239882	0.0367943	0.971669	0.125095	0.0303943	0.410589	0.0473672	0.0282147	0.0469931	0.020147	0.00523438	0.00906026	0.125206	0.00349488	0.127695	0.0081465	0.0463662	0.0690474	0.0639656	0.185816	0.200325	0.11385	0.151809	0.0131745	0.188531	0.332738	0.0725767	0.0342093	0.0101055	0.0114016	0.00865298	0.0133848	0.0800534	0.0112618
929L3	9.5	HFHC	929	L3	16	0.213928	0.803714	0.195336	0.00896479	0.0178575	0.0399495	0.791566	0.0986619	0.0877417	0.150402	0.0979051	0.019833	0.472057	0.0588742	0.0302339	0.296182	0.100579	0.0446947	0.0868027	0.0399877	0.00607654	0.0156318	0.210382	0.00294875	0.130159	0.0090108	0.0420845	0.059763	0.0590314	0.17687	0.18883	0.12031	0.146821	0.0238686	0.161995	0.319867	0.0707788	0.0346211	0.00862411	0.0143177	0.00752092	0.0125536	0.0838751	0.00981521
929L4	10	HFHC	929	L4	16	0.163861	0.849549	0.209069	0.0146553	0.0120939	0.0348868	0.7439	0.0948127	0.0727162	0.216459	0.126227	0.0328097	0.758543	0.0813667	0.0175103	0.167431	0.0560384	0.0332043	0.0521238	0.0212697	0.00368087	0.00897906	0.122669	0.00325431	0.112913	0.00739325	0.0303545	0.0461891	0.0584033	0.162805	0.155939	0.111987	0.138002	0.0232662	0.162667	0.29249	0.0646047	0.0286497	0.00783713	0.014238	0.0101855	0.0103106	0.0584849	0.00921055
929L5	10.3	HFHC	929	L5	16	0.226796	0.919423	0.213745	0.0095339	0.0195085	0.0479718	0.783234	0.0905836	0.0735115	0.145811	0.0667285	0.0215703	0.404589	0.0593493	0.0460957	0.522906	0.094458	0.0424532	0.089428	0.0368129	0.00766463	0.0144653	0.198525	0.00243516	0.111645	0.00760986	0.0375312	0.0511019	0.0477042	0.131327	0.150495	0.0831719	0.112	0.0221935	0.119982	0.233269	0.0574344	0.0252513	0.00709712	0.0115532	0.00875862	0.0106302	0.0733773	0.0109829
930L1	9.9	HFHC	930	L1	16	0.233868	0.783066	0.22941	0.0179452	0.0108362	0.0311738	0.654011	0.105245	0.0612348	0.163703	0.125058	0.0350849	0.699101	0.114172	0.026071	0.243716	0.0928157	0.0670327	0.106872	0.0395587	0.0061999	0.0136818	0.131554	0.00242065	0.084908	0.00691082	0.0281322	0.0429146	0.0769043	0.182735	0.119619	0.137626	0.146469	0.0305616	0.215494	0.292644	0.0583165	0.0379979	0.0141113	0.0153796	0.0113074	0.00886522	0.0457763	0.0085521
930L2	9.9	HFHC	930	L2	16	0.252769	0.732838	0.206911	0.0111473	0.0116936	0.0360496	0.696516	0.0942126	0.0464332	0.134685	0.0711014	0.0361903	0.488404	0.0989968	0.0138719	0.136701	0.0856203	0.0545347	0.103945	0.0394865	0.00585055	0.0111347	0.109433	0.00292657	0.0785719	0.00686191	0.0262898	0.0310621	0.0594199	0.148632	0.104097	0.128107	0.129446	0.0303684	0.19485	0.263257	0.0578955	0.0396458	0.0128797	0.0173771	0.0115586	0.011835	0.0420027	0.00924065
930L3	10	HFHC	930	L3	16	0.194693	0.728579	0.257438	0.0164073	0.0152266	0.0339399	0.645795	0.117916	0.0622504	0.178591	0.155457	0.0362693	0.760787	0.15368	0.0234328	0.207422	0.0755973	0.0551694	0.0953762	0.0438238	0.00503594	0.00977425	0.112916	0.00243093	0.0690661	0.00680934	0.0292793	0.0397204	0.0622441	0.19133	0.126921	0.17067	0.145782	0.0376421	0.293124	0.30484	0.0664569	0.0553449	0.0148563	0.0128361	0.00911212	0.0132304	0.0500924	0.0128349
930L4	10.4	HFHC	930	L4	16	0.224707	0.73146	0.194505	0.0154824	0.0105075	0.0337401	0.612916	0.0884526	0.0553933	0.14271	0.0906937	0.0274167	0.519771	0.0890077	0.0140229	0.122591	0.0776543	0.0518909	0.0920833	0.0349761	0.00436137	0.00946299	0.105067	0.00245632	0.0921032	0.00675862	0.0280617	0.0434504	0.0758683	0.184198	0.131026	0.13905	0.14625	0.022745	0.180199	0.277509	0.0593331	0.03278	0.0123806	0.013496	0.0109675	0.00843099	0.0346645	0.0111442
930L5	9.9	HFHC	930	L5	16	0.223053	0.745184	0.184414	0.0102457	0.011559	0.0301545	0.576545	0.0861138	0.0460914	0.0654846	0.0351391	0.0207954	0.276436	0.0534286	0.0265868	0.287251	0.0904215	0.0446405	0.0793266	0.0334096	0.00441003	0.0102243	0.13439	0.00254367	0.0635539	0.00514738	0.0238585	0.0330441	0.0552621	0.119513	0.110309	0.10312	0.11414	0.0209882	0.144019	0.213874	0.0566988	0.0270151	0.0101395	0.00938004	0.0088501	0.0102915	0.043259	0.0118499
316L1	10.3	HFD	316	L1	16	0.184423	0.926828	0.0326247	0.00143049	0.0137923	0.0398048	0.328137	0.0264196	0.0370317	0.0562718	0.0170315	0.0359424	0.107593	0.0382122	0.00823813	0.0878753	0.00543609	0.00745057	0.0145001	0.00293016	0.0232198	0.00177376	0.0525427	0.000692655	0.0989111	0.00667225	0.0492425	0.0322294	0.0194168	0.114112	0.0634753	0.0243167	0.0292744	0.013383	0.0579359	0.131601	0.0323659	0.000952408	0.000916277	0.00550009	0.00459502	0.00395324	0.014872	0.0123173
316L2	10	HFD	316	L2	16	0.189767	1.28272	0.0496614	0.00178914	0.0230579	0.0530074	0.388521	0.0380923	0.0348799	0.115078	0.0285931	0.0370961	0.200056	0.0532807	0.00985307	0.0767595	0.00557103	0.00961652	0.0132803	0.00334444	0.0249247	0.00180491	0.047087	0.0021331	0.10414	0.00628793	0.0593213	0.0369466	0.0226864	0.109897	0.0547988	0.0296354	0.0285194	0.00871998	0.0679876	0.128962	0.0276962	0.0019048	0.00120168	0.0059656	0.00504412	0.00524019	0.0214206	0.0155061
316L3	10.4	HFD	316	L3	16	0.253369	0.849518	0.029101	0.00136992	0.0136176	0.0377522	0.298758	0.0229506	0.0351659	0.15921	0.0475829	0.0295198	0.272416	0.0643963	0.0114039	0.100703	0.00329597	0.00581937	0.0107353	0.00239884	0.0216615	0.00135596	0.0433271	0.00173122	0.118698	0.00633429	0.051374	0.0390192	0.021597	0.135586	0.059729	0.0286628	0.0281811	0.013469	0.0646211	0.145731	0.033212	0.00142564	0.000512923	0.00504714	0.00450472	0.0031411	0.0110882	0.0117012
316L4	9.6	HFD	316	L4	16	0.3487	1.25085	0.0405672	0.00150805	0.0120441	0.0459427	0.379181	0.0297697	0.0290741	0.0669793	0.0159036	0.0320889	0.121227	0.0368852	0.0138456	0.0995087	0.00342289	0.00551074	0.0129368	0.00235672	0.0229476	0.00129355	0.0353199	0.0022148	0.102491	0.00623609	0.035122	0.0352186	0.025044	0.158057	0.067874	0.0297282	0.0336032	0.0116572	0.0637396	0.143844	0.0307825	0.00243532	0.000707906	0.00654515	0.010484	0.00458776	0.0163721	0.0132864
316L5	10.2	HFD	316	L5	16	0.220852	1.18626	0.0458757	0.00203258	0.0200801	0.048997	0.373336	0.0355315	0.0240611	0.144535	0.0447324	0.0455127	0.273588	0.0729462	0.0105885	0.0964417	0.00451918	0.00830373	0.013832	0.0026619	0.0238514	0.00163955	0.0520003	0.00072335	0.0863582	0.0033741	0.0424728	0.0307467	0.0205715	0.116609	0.044613	0.022299	0.0242619	0.00948634	0.0626891	0.101348	0.0191506	0.00167411	0.000726571	0.00427929	0.00502741	0.00396316	0.017233	0.0118461
317L1	9.9	HFD	317	L1	16	0.296074	0.794938	0.0342979	0.00115237	0.0175221	0.0490673	0.228369	0.0233971	0.0266393	0.0864962	0.036485	0.0345377	0.215473	0.0600143	0.00831307	0.0810747	0.00622864	0.00765799	0.0140291	0.00362294	0.0172891	0.0026454	0.0730235	0.000790614	0.0960962	0.00425515	0.0671659	0.046179	0.0212117	0.114616	0.0574829	0.0247152	0.0308006	0.012377	0.0805301	0.149426	0.0276949	0.00161898	0.000899553	0.00323924	0.00333152	0.00509007	0.023297	0.0124897
317L2	9.6	HFD	317	L2	16	0.209354	1.03912	0.0482216	0.00181032	0.0230277	0.0620223	0.317642	0.0310379	0.0241764	0.0816457	0.0282894	0.0410225	0.191326	0.0486977	0.0104672	0.119403	0.00481772	0.00616768	0.0135123	0.00563731	0.0249001	0.00220813	0.067221	0.00166509	0.0788266	0.00330454	0.0574635	0.0399494	0.0162112	0.102373	0.0469863	0.0241706	0.0252978	0.00898248	0.0749299	0.122498	0.0242952	0.00204412	0.0011409	0.00396093	0.00313994	0.00478457	0.0278442	0.0125773
317L3	10.5	HFD	317	L3	16	0.210269	0.83121	0.0319321	0.00119903	0.0165005	0.050113	0.303033	0.0263017	0.0252556	0.139723	0.0380339	0.0373436	0.325699	0.0605898	0.00808993	0.0902731	0.00487119	0.00464807	0.015218	0.00306429	0.0197417	0.00241153	0.0690323	0.00227018	0.0997508	0.00461545	0.0639975	0.0565867	0.0199478	0.104189	0.0577755	0.0256879	0.0309863	0.00951076	0.0645681	0.139397	0.0301498	0.0020726	0.000866266	0.00502955	0.00413343	0.00405341	0.0248111	0.0126741
317L4	10.1	HFD	317	L4	16	0.264261	0.944512	0.0360363	0.00173765	0.017937	0.0493071	0.339724	0.0301847	0.0314039	0.112647	0.0294914	0.0466497	0.289781	0.0645836	0.00600676	0.152463	0.00524287	0.00705167	0.0166686	0.00510431	0.0237844	0.00232216	0.0689197	0.0017209	0.0938653	0.00287065	0.0525362	0.0538957	0.0217717	0.150254	0.0556627	0.0289874	0.03009	0.0101934	0.0744444	0.140812	0.0255086	0.00126418	0.000970818	0.00522948	0.00472266	0.00469801	0.0284147	0.01243
317L5	9.8	HFD	317	L5	16	0.169836	0.889129	0.0343999	0.00127941	0.0186225	0.0483362	0.286536	0.0249342	0.0237712	0.0929173	0.0298943	0.0305123	0.213206	0.0489385	0.00977935	0.0618116	0.00746657	0.00540078	0.0203602	0.00523861	0.0229815	0.00202597	0.0907435	0.0012672	0.083065	0.00325722	0.0590424	0.0471598	0.0181306	0.101941	0.0539215	0.0207138	0.0241466	0.00746026	0.0523757	0.11758	0.026884	0.00131407	0.000883569	0.00398253	0.00367342	0.00522201	0.0260122	0.0102228
318L1	10.1	HFD	318	L1	16	0.20795	1.23846	0.0612943	0.0019578	0.023741	0.0571871	0.343836	0.0393304	0.0448053	0.110909	0.0479203	0.0452302	0.255345	0.087206	0.00909831	0.0800908	0.00449078	0.00610973	0.0126792	0.00326672	0.0159704	0.00205475	0.0415561	0.00158074	0.0889802	0.00371285	0.0481653	0.0366485	0.0233168	0.103425	0.0640808	0.0330753	0.0354764	0.012298	0.0967092	0.14229	0.032	0.00219933	0.000891966	0.00391391	0.00361451	0.0101446	0.0523877	0.0131492
318L2	9.9	HFD	318	L2	16	0.282626	1.22818	0.0565116	0.00228766	0.0191244	0.0533651	0.361525	0.0361473	0.0377054	0.0962711	0.028159	0.0395377	0.234363	0.0635756	0.00962593	0.0344868	0.00568678	0.00729412	0.0127087	0.00350011	0.0168897	0.00167034	0.0426322	0.00105229	0.0894364	0.00516223	0.0432987	0.0334061	0.0212047	0.102087	0.0576862	0.026338	0.0309542	0.0115158	0.0716457	0.141328	0.0296982	0.00292109	0.000856659	0.0040987	0.00370323	0.0101429	0.0626404	0.014255
318L3	9.6	HFD	318	L3	16	0.348733	1.35713	0.0678498	0.00279269	0.0249731	0.0664151	0.450258	0.0430204	0.0490257	0.130248	0.0387717	0.040465	0.334277	0.0705793	0.00895561	0.0801813	0.00574613	0.00852845	0.0167826	0.00410072	0.0176996	0.00233806	0.0353631	0.00195176	0.0989318	0.00590235	0.0555185	0.0448206	0.0255424	0.102864	0.0640581	0.0339014	0.0398976	0.0125254	0.0898282	0.159956	0.0350724	0.00251817	0.00118876	0.00474242	0.00472922	0.011102	0.0561539	0.0157954
318L4	10.2	HFD	318	L4	16	0.211118	1.31844	0.067607	0.00220117	0.0241952	0.0639813	0.398782	0.0418541	0.0412284	0.0891015	0.0262316	0.0334158	0.192295	0.0528175	0.00644544	0.0248662	0.00574328	0.00723092	0.0155564	0.00483216	0.0192751	0.00303005	0.0414664	0.00128711	0.0868952	0.00395015	0.0381568	0.0287655	0.0206671	0.0962111	0.0538067	0.0284588	0.0349351	0.00944727	0.0828865	0.132302	0.0323359	0.00187248	0.0011747	0.00551772	0.00368461	0.00873063	0.0465194	0.0177681
318L5	9.8	HFD	318	L5	16	0.22586	1.18364	0.0548482	0.00150314	0.0281088	0.0699375	0.34664	0.0348997	0.0409977	0.107069	0.0303202	0.0275963	0.291605	0.0616954	0.00896032	0.117478	0.00947772	0.00716325	0.018156	0.0062011	0.0200113	0.00231869	0.0662401	0.00200182	0.104566	0.00528085	0.0566985	0.0396769	0.0189567	0.0899969	0.0699798	0.0246724	0.0321336	0.00924873	0.0645715	0.143265	0.0332884	0.00173018	0.00115845	0.004735	0.00432613	0.011389	0.06038	0.0144631
319L1	10.2	HFD	319	L1	16	0.225149	1.18129	0.0634993	0.00217132	0.016649	0.0469625	0.367537	0.0418156	0.0226429	0.0691073	0.0184593	0.0549943	0.138724	0.0390201	0.0107958	0.15456	0.00188902	0.00319507	0.012815	0.00271594	0.0197544	0.00117399	0.0230722	0.00124319	0.0610471	0.00460957	0.0296893	0.0248334	0.0258705	0.0934657	0.0207115	0.0335003	0.0248419	0.00868168	0.0652038	0.076692	0.0201308	0.00209656	0.000831714	0.00410777	0.00271723	0.0063209	0.0263112	0.00880486
319L2	10.5	HFD	319	L2	16	0.24147	1.42273	0.067969	0.00376428	0.0191609	0.0415769	0.4172	0.0607029	0.0265002	0.192173	0.0552733	0.0755981	0.385625	0.146275	0.0138608	0.182663	0.00192369	0.00453051	0.0126656	0.00352479	0.0188664	0.00132827	0.0249121	0.00139415	0.0637149	0.00488607	0.0451555	0.0356793	0.0398483	0.132724	0.0453702	0.0408103	0.0311886	0.0151272	0.134988	0.085067	0.0193612	0.00425968	0.00107086	0.00291527	0.00289222	0.00801401	0.0382773	0.0123308
319L3	10.2	HFD	319	L3	16	0.183693	1.32409	0.0609648	0.00315285	0.0167629	0.0462107	0.461199	0.0588209	0.0258968	0.269072	0.0374994	0.0827443	0.482166	0.138436	0.0123671	0.10792	0.00198249	0.00525214	0.0174151	0.00256125	0.0202782	0.000794352	0.0222358	0.000781251	0.0764608	0.00502779	0.0438913	0.0354473	0.0423921	0.134977	0.0486961	0.0472095	0.0282942	0.0117005	0.12474	0.0933671	0.0196393	0.00331281	0.00151809	0.00679498	0.00225565	0.00920934	0.0451523	0.00994675
319L4	10.3	HFD	319	L4	16	0.163237	1.39884	0.0670885	0.00388581	0.0205739	0.0472039	0.491996	0.0724655	0.0283869	0.156506	0.0260474	0.0748061	0.323145	0.123223	0.013039	0.129837	0.00317067	0.00764839	0.02138	0.00429221	0.0219347	0.00137667	0.0287081	0.00123133	0.0727381	0.00339855	0.0444223	0.0358873	0.0427348	0.159649	0.027112	0.0493302	0.0290254	0.0157509	0.146564	0.0830327	0.0206291	0.00490246	0.00127378	0.00606988	0.00271197	0.00957231	0.0456348	0.0100835
319L5	10.2	HFD	319	L5	16	0.172506	1.51271	0.0770515	0.00378642	0.0244035	0.0596339	0.523118	0.0711684	0.035839	0.185346	0.0328989	0.084825	0.368758	0.124561	0.0134087	0.124859	0.00230653	0.00461563	0.017791	0.00340053	0.0218947	0.00142358	0.0278366	0.00122656	0.0813536	0.00461124	0.0613348	0.0492699	0.0512786	0.151339	0.0546597	0.0615031	0.0354061	0.0159566	0.145448	0.0982347	0.02432	0.00417871	0.000875858	0.00569917	0.00270306	0.0096153	0.0495108	0.00855054
320L1	9.8	HFD	320	L1	16	0.181751	1.04285	0.0420263	0.00153133	0.0178235	0.0443217	0.379789	0.0356067	0.0350879	0.228788	0.0744864	0.0418628	0.482139	0.0938195	0.00989378	0.058413	0.00470617	0.00778143	0.0122288	0.00333597	0.012667	0.00188284	0.0548056	0.000705707	0.0800579	0.00344482	0.0554083	0.0532183	0.014363	0.0887937	0.06028	0.0178507	0.0248243	0.00681012	0.0479723	0.127418	0.0293923	0.00124717	0.000809762	0.00357301	0.00452269	0.00682729	0.0251027	0.0138888
320L2	9.5	HFD	320	L2	16	0.278336	0.784967	0.0271016	0.00108366	0.0146635	0.0418213	0.371965	0.0252592	0.0320403	0.1777	0.0496755	0.0442037	0.346192	0.0608669	0.0117558	0.0588276	0.00552256	0.00772648	0.0151442	0.00448416	0.0147873	0.00162481	0.0631832	0.000870561	0.101139	0.00513579	0.0612008	0.0468537	0.0135737	0.104242	0.0503456	0.0157505	0.0213879	0.00656743	0.0438878	0.1451	0.0280819	0.00128186	0.000670509	0.00563857	0.00438933	0.00497598	0.0238351	0.0130692
320L3	10.4	HFD	320	L3	16	0.198615	0.972304	0.0379358	0.00129512	0.0182474	0.0451808	0.377455	0.033988	0.0326235	0.220528	0.0721576	0.0421136	0.484381	0.0914523	0.010156	0.10969	0.00779491	0.00740104	0.0125022	0.00464566	0.0168936	0.00239054	0.0756792	0.000980419	0.0759121	0.00307989	0.0485543	0.0521922	0.0138687	0.0941195	0.0556451	0.017226	0.0229254	0.0069824	0.048247	0.118914	0.0251686	0.000665373	0.000805742	0.00346039	0.0043488	0.00700999	0.033518	0.0143892
320L4	10.5	HFD	320	L4	16	0.23479	1.34243	0.0602081	0.00166265	0.0212304	0.0539197	0.4956	0.0511505	0.040884	0.225579	0.039788	0.0658385	0.463328	0.109123	0.0157785	0.0721432	0.00390431	0.00639821	0.0146705	0.00377214	0.0182539	0.00168498	0.0485599	0.00121537	0.0939198	0.0035409	0.0575129	0.0624718	0.0215007	0.119752	0.0617158	0.0272026	0.0261971	0.0101222	0.0802482	0.142371	0.0293739	0.00165237	0.00117731	0.00385963	0.00392534	0.00778469	0.048757	0.015229
320L5	10	HFD	320	L5	16	0.197299	0.925902	0.0350201	0.0011248	0.0161862	0.0455233	0.367043	0.0311524	0.0325915	0.130407	0.0384216	0.0273017	0.285648	0.0545619	0.00707445	0.0473652	0.00427177	0.00569673	0.0123052	0.00254177	0.0123397	0.00198781	0.0610444	0.00201994	0.083297	0.00456658	0.0564355	0.0551408	0.0126925	0.0909158	0.0584458	0.015106	0.0235571	0.00694428	0.0485195	0.130717	0.0270536	0.00182267	0.000850919	0.0036322	0.00384461	0.00905878	0.0453122	0.0124647
326L1	9.5	HFD	326	L1	16	0.463721	1.1826	0.0447914	0.00109419	0.0171254	0.0580151	0.469902	0.0337801	0.0439006	0.11126	0.0173606	0.131625	0.280571	0.0987021	0.0253913	0.121477	0.00296417	0.00631047	0.0136957	0.0031454	0.0127728	0.000713518	0.0201433	0.00135971	0.0805619	0.00212656	0.0330084	0.0439628	0.0198497	0.0848719	0.0518033	0.0307862	0.0335517	0.00581536	0.0470329	0.119072	0.0249555	0.000736264	0.00110926	0.00501898	0.00434417	0.00803417	0.0295907	0.0131866
326L2	10.3	HFD	326	L2	16	0.307095	0.673214	0.0262022	0.000914063	0.00827307	0.0274872	0.321348	0.0191749	0.0557591	0.134194	0.0212161	0.0852176	0.204412	0.0502681	0.0209136	0.12408	0.00335801	0.0063737	0.0120359	0.00323045	0.00631603	0.000374704	0.0190421	0.00150437	0.168029	0.00854278	0.0382715	0.0372834	0.0191429	0.108467	0.0445515	0.0419589	0.0313264	0.00808464	0.0550926	0.14892	0.0344017	0.0025347	0.000873138	0.00469047	0.00451462	0.00468762	0.0253418	0.00925766
326L3	9.5	HFD	326	L3	16	0.211927	1.15945	0.0430567	0.00161285	0.0160327	0.0604583	0.508849	0.0406693	0.0391186	0.0997645	0.0177048	0.0579711	0.219693	0.0699078	0.0171442	0.0881988	0.00382074	0.00714098	0.0155724	0.00373038	0.0142486	0.000912974	0.0234913	0.00116909	0.0743931	0.00378665	0.0307265	0.0302674	0.0181131	0.0843177	0.0397702	0.0366306	0.033227	0.00777952	0.0434539	0.12401	0.0259752	0.00127579	0.00120031	0.00400614	0.00257119	0.00717197	0.0284728	0.0106784
326L4	10.5	HFD	326	L4	16	0.274966	0.594759	0.0243228	0.000960569	0.0249478	0.0666747	0.367654	0.0307044	0.0311303	0.195801	0.0380012	0.148652	0.386242	0.104239	0.0277679	0.0857017	0.00199949	0.00310794	0.00812237	0.00159816	0.00861226	0.0010733	0.0175975	0.00127253	0.124178	0.0213321	0.137563	0.032795	0.0134463	0.0498403	0.0336654	0.0303067	0.0227965	0.00810107	0.0485989	0.102634	0.033014	0.00404976	0.00189722	0.00342562	0.00324226	0.00387948	0.0316771	0.00968049
326L5	9.6	HFD	326	L5	16	0.282576	1.27464	0.0511144	0.00192639	0.0218199	0.0588344	0.524996	0.038878	0.0415234	0.152764	0.0254056	0.0672854	0.33607	0.101272	0.0160421	0.0981572	0.00701799	0.00964407	0.0188666	0.00533665	0.0158956	0.00140407	0.0415944	0.000866917	0.0781114	0.0035752	0.0363128	0.0413716	0.0249695	0.0847166	0.04995	0.035352	0.0315196	0.00895298	0.0549092	0.113196	0.0213989	0.00221432	0.00346516	0.00395957	0.00312471	0.00805231	0.039425	0.0156707
327L1	9.8	HFD	327	L1	16	0.362327	0.700228	0.0232098	0.000631859	0.00772743	0.0256615	0.288996	0.014359	0.0220013	0.0378799	0.0141919	0.0383479	0.0853778	0.0185208	0.0034758	0.0789384	0.00262647	0.00363289	0.00632376	0.00112385	0.0074163	0.000612903	0.0202196	0.00118521	0.102213	0.00400489	0.0414624	0.0392894	0.0158738	0.135064	0.0500022	0.018772	0.0182792	0.00542449	0.0478516	0.121745	0.021128	0.00166793	0.000190415	0.00590097	0.00488197	0.00329397	0.0154074	0.00599006
327L2	10.2	HFD	327	L2	16	0.170353	1.31869	0.0580338	0.00174881	0.0184696	0.0630601	0.469453	0.0417121	0.0239854	0.283726	0.0603833	0.0514447	0.502467	0.117103	0.010229	0.0516673	0.00388324	0.00514324	0.0111201	0.0022197	0.0133012	0.00121956	0.0402884	0.00107663	0.0936872	0.00507215	0.0554906	0.0426274	0.0263933	0.108147	0.0510588	0.0299741	0.0270429	0.0121642	0.0911133	0.105441	0.0228336	0.0014623	0.00112754	0.00455946	0.00442779	0.00723063	0.0476985	0.0131767
327L3	10.2	HFD	327	L3	16	0.141829	1.19855	0.0526468	0.00197552	0.0344675	0.0771416	0.434642	0.0384279	0.0244286	0.182464	0.0368302	0.0472607	0.331743	0.0742461	0.00807175	0.0913026	0.00231178	0.00391779	0.0126867	0.00262208	0.0208059	0.00203026	0.0415018	0.00138192	0.0991688	0.00512437	0.0569463	0.0493426	0.0296067	0.129109	0.0537844	0.0331235	0.0286229	0.0158203	0.101511	0.107553	0.0232333	0.000991253	0.0010637	0.00565489	0.00422233	0.0060988	0.034846	0.0132343
327L4	10.3	HFD	327	L4	16	0.211184	1.4122	0.051171	0.00277884	0.0149465	0.0609908	0.754425	0.0458488	0.0240043	0.24715	0.0399379	0.0408681	0.437228	0.140218	0.00600859	0.108546	0.00289826	0.0047033	0.0124983	0.00222578	0.0139894	0.000988138	0.0269384	0.00106117	0.102856	0.00304268	0.0444212	0.039946	0.0321034	0.172285	0.0523285	0.0387392	0.0207679	0.0134549	0.1178	0.105519	0.0210355	0.00103147	0.000762234	0.00648325	0.00555107	0.00561004	0.0384978	0.0121672
327L5	10	HFD	327	L5	16	0.162149	1.38621	0.0669018	0.00305403	0.0268501	0.0574681	0.619335	0.054943	0.0217424	0.146959	0.025491	0.0464169	0.260821	0.0783425	0.00898013	0.068546	0.00267983	0.00614985	0.0143071	0.00357107	0.0147035	0.00224194	0.05664	0.000743464	0.0845585	0.00283235	0.0545256	0.0483581	0.0333535	0.141806	0.0509074	0.0309324	0.0264217	0.0125822	0.10726	0.103974	0.0226626	0.00166426	0.000757934	0.0049022	0.00446609	0.0066341	0.0463019	0.0107069
328L1	10.2	HFD	328	L1	16	0.187712	1.04213	0.0384952	0.00124188	0.0149422	0.0445532	0.274673	0.0329915	0.0230164	0.129168	0.037469	0.0414291	0.274897	0.0891052	0.0116693	0.0487923	0.001841	0.00403006	0.00965194	0.00190282	0.0176919	0.00190377	0.0350294	0.000899598	0.0692441	0.00337702	0.0383099	0.0317872	0.0293856	0.120398	0.044123	0.028844	0.0229256	0.0098139	0.0777463	0.0816006	0.0179795	0.00173215	0.0014931	0.00408743	0.00373569	0.00706994	0.0335457	0.00886005
328L2	9.5	HFD	328	L2	16	0.200743	1.04782	0.0408498	0.00156056	0.0171185	0.0533518	0.332108	0.032356	0.0231327	0.17537	0.0546981	0.0456895	0.366388	0.0991697	0.304756	4.65229	0.00242858	0.0059985	0.0108311	0.00225377	0.0225232	0.00186725	0.0546713	0.00107561	0.0878723	0.00459308	0.0490101	0.0362774	0.0331855	0.126285	0.049832	0.0327133	0.0302847	0.00980605	0.077677	0.102929	0.0238779	0.00166375	0.00102942	0.00519642	0.00385431	0.00618099	0.0331547	0.0107196
328L3	10.1	HFD	328	L3	16	0.166027	0.998871	0.0423932	0.000958982	0.0150287	0.0481842	0.333734	0.0302905	0.0191864	0.0488213	0.0112536	0.0497823	0.0859052	0.0249691	0.0101866	0.0957757	0.00293537	0.00567651	0.0126563	0.00230544	0.0222283	0.00307146	0.0580232	0.000751637	0.0584088	0.00374362	0.0295773	0.0274639	0.0292917	0.110319	0.0404577	0.0245943	0.0223955	0.00900517	0.0630391	0.077733	0.0177917	0.00174507	0.00111201	0.00366114	0.0031691	0.00671604	0.041486	0.0100427
328L4	9.9	HFD	328	L4	16	0.20265	1.12151	0.0435296	0.00108912	0.0148629	0.0453854	0.332384	0.0362721	0.02264	0.180841	0.0331455	0.0391897	0.28381	0.0734035	0.0113276	0.0868969	0.0014098	0.00395972	0.00990995	0.00175649	0.01667	0.00168136	0.0374313	0.00069597	0.0741986	0.0033476	0.0355142	0.0336553	0.0366009	0.146296	0.0462742	0.0332126	0.0260022	0.0108786	0.0807956	0.0858492	0.0198555	0.00209871	0.00130163	0.00475767	0.00248574	0.00501968	0.0276922	0.0114404
328L5	10	HFD	328	L5	16	0.17818	0.968995	0.035594	0.00113091	0.0169893	0.0438432	0.292128	0.0284809	0.0269048	0.0960096	0.025795	0.0314396	0.194353	0.0572623	0.00810276	0.0759214	0.00421891	0.00545833	0.0117954	0.00218352	0.0208852	0.00200927	0.0661983	0.000999339	0.0787058	0.0035672	0.0441781	0.034616	0.0299226	0.12901	0.044772	0.0255907	0.0259728	0.00948904	0.0665112	0.088868	0.018096	0.00143503	0.00158046	0.00411437	0.00397723	0.00523415	0.0238364	0.0103465
329L1	10.3	HFD	329	L1	16	0.23169	1.27806	0.0548553	0.00250824	0.0273071	0.0673719	0.512104	0.0517884	0.0558692	0.120426	0.0314004	0.0709386	0.284061	0.0782114	0.0283541	0.0456721	0.00389457	0.00762885	0.0141855	0.00428714	0.0125286	0.000804443	0.024898	0.00115073	0.0792028	0.00294813	0.0398022	0.0461184	0.0193221	0.0725255	0.0461251	0.0341095	0.0292617	0.00810556	0.0458278	0.108216	0.0191605	0.00134271	0.00125082	0.00287035	0.00371942	0.00673979	0.0248752	0.00885682
329L2	10.4	HFD	329	L2	16	0.289566	1.11699	0.0401272	0.00133395	0.0140937	0.0542116	0.601035	0.0384503	0.0465476	0.111379	0.0212159	0.050465	0.209782	0.0756789	0.0134074	0.07031	0.0038353	0.00603236	0.0142598	0.0029764	0.0148809	0.000605114	0.0177151	0.00120316	0.109635	0.00342533	0.0374714	0.0480876	0.0214592	0.114289	0.0541025	0.0359155	0.0376289	0.0072789	0.0525936	0.133594	0.0254484	0.0018956	0.000516362	0.00594758	0.00495838	0.00724653	0.0180458	0.0102652
329L3	10.4	HFD	329	L3	16	0.174244	0.928157	0.0335018	0.00122016	0.0164334	0.0500507	0.477528	0.0360444	0.0554909	0.095419	0.0147175	0.0452781	0.142956	0.0489395	0.0125952	0.0548592	0.00449211	0.00814798	0.0187701	0.00378532	0.0140983	0.00107999	0.0188854	0.00223042	0.0779674	0.00269431	0.0362863	0.0368964	0.0181854	0.0781	0.0424668	0.0319526	0.0248272	0.0101214	0.0485767	0.103033	0.0259706	0.00142073	0.000941204	0.00375954	0.00371738	0.00449973	0.0184061	0.00903785
329L4	9.5	HFD	329	L4	16	0.256978	0.0548864	0.00247511	0.000715021	0.00742071	0.0363553	0.365618	0.0566622	0.0740151	0.480027	0.135129	0.522386	0.866314	0.177196	0.321979	0.123263	0.000510334	0.000832077	0.00256902	0.000399043	0.00695164	0.000644893	0.00133083	0.0017973	0.076364	0.00509635	0.279881	0.0183779	0.0030445	0.043857	0.0387976	0.0309367	0.0104275	0.00646922	0.0360406	0.119398	0.0297088	0.00134298	0.000373473	0.00298545	0.00284999	0.00185893	0.0283829	0.00667056
329L5	9.8	HFD	329	L5	16	0.234383	1.0736	0.041535	0.0015448	0.0167745	0.0628227	0.520942	0.0357555	0.0456467	0.120438	0.0199733	0.0563545	0.194067	0.0659577	0.0145408	0.0483732	0.00533152	0.00819311	0.0180913	0.00294132	0.0135239	0.00134997	0.029282	0.00134417	0.0815844	0.00304223	0.0485492	0.0434666	0.0176127	0.0665851	0.0452911	0.0279424	0.0341178	0.00511502	0.0392584	0.0982844	0.0243467	0.00207772	0.00133084	0.00312296	0.00514664	0.00463717	0.0158566	0.00975192
330L1	10	HFD	330	L1	16	0.250269	0.701704	0.0197008	0.000522272	0.0137152	0.0398	0.294204	0.0146758	0.0321164	0.0554502	0.0201718	0.0303847	0.109204	0.0255157	0.00996715	0.119852	0.0096152	0.0149454	0.0115517	0.00330901	0.0202642	0.00136071	0.0530987	0.0027587	0.127385	0.00403719	0.102364	0.0516021	0.0140954	0.0793746	0.0455648	0.0259555	0.0215223	0.00570457	0.0511246	0.125919	0.0250679	0.00160026	0.000648825	0.00613312	0.00344242	0.00346564	0.0143716	0.0113259
330L2	9.5	HFD	330	L2	16	0.228761	0.988363	0.0321369	0.00108072	0.0275994	0.058296	0.456844	0.0244926	0.0294672	0.0678041	0.0209342	0.0351965	0.138138	0.0256228	0.00830037	0.077065	0.0105879	0.0209657	0.0145719	0.00416045	0.0294829	0.00358891	0.0842217	0.0019667	0.133507	0.00634538	0.113295	0.058024	0.0148465	0.0744807	0.0479304	0.026727	0.0279665	0.00864365	0.0502134	0.129694	0.0240275	0.00206421	0.000480286	0.00520041	0.00321956	0.00833184	0.0480333	0.0124015
330L3	9.9	HFD	330	L3	16	0.25051	0.941818	0.0300805	0.000833193	0.0177164	0.0510416	0.457885	0.0237863	0.0307212	0.0725706	0.0285811	0.0277399	0.161162	0.0306717	0.0124054	0.07562	0.00995336	0.0135027	0.0141484	0.00211856	0.0159337	0.00143234	0.0459257	0.00145183	0.116837	0.00326977	0.0883442	0.0533918	0.013899	0.0791778	0.0449813	0.026679	0.0250054	0.00652045	0.0453934	0.120807	0.0239329	0.00203588	0.000463875	0.00447541	0.00439855	0.00575493	0.0276463	0.010477
330L4	9.5	HFD	330	L4	16	0.301462	0.930947	0.0272328	0.000818167	0.0187022	0.0443697	0.492059	0.0120529	0.0311826	0.0691843	0.022412	0.0312823	0.134443	0.037534	0.0120685	0.078181	0.0107958	0.0148437	0.0149641	0.00305447	0.0212858	0.00120269	0.0553767	0.00152515	0.123779	0.00438538	0.0957141	0.0567532	0.0166277	0.0909834	0.0534606	0.0287945	0.0274656	0.00796596	0.0504783	0.133708	0.0271815	0.00186005	0.000499764	0.00533831	0.00316476	0.00557251	0.0211451	0.0119821
330L5	9.6	HFD	330	L5	16	0.171918	0.626114	0.0179879	0.000438617	0.011456	0.0301292	0.329438	0.0133364	0.0212604	0.0488591	0.0222849	0.0209396	0.114876	0.0218854	0.00802991	0.0930305	0.00751528	0.00967636	0.00912891	0.00311501	0.01342	0.00104329	0.0363903	0.00128917	0.0853991	0.00281678	0.061547	0.0433826	0.00995453	0.0540896	0.0331092	0.0174417	0.0157225	0.00526032	0.0329818	0.0910089	0.0148146	0.000789951	0.000403141	0.0050528	0.00297217	0.00349188	0.0188151	0.00818858
[truncated: 382 more columns]
