# Supplementary material for: Metabolome profiling across liver lobes and metabolic shifts of the MASLD mice
Source: Genes Nutr. 2025 Apr 16;20:9. doi: 10.1186/s12263-025-00768-7 (PMC12001577; doi:10.1186/s12263-025-00768-7)
Supplement: Supplementary file 4 — Supplementary Material 4 [file 12263_2025_768_MOESM4_ESM.xlsx]

## Sheet: Sheet1
data_name	lipid subclasses	Estimate	Std..Error	p value	p value_FDR
data_8w_LFD_vs_8w_HFD	BMP	0.29013624295001	0.162751672317226	0.091510535093647	0.230765697192675
data_8w_LFD_vs_8w_HFD	CAR	-0.847999	0.628709725497852	0.194098776981596	0.383060724326628
data_8w_LFD_vs_8w_HFD	CE	-0.0194848	0.00806864765872709	0.0223053766468204	0.0837655151772679
data_8w_LFD_vs_8w_HFD	Cer	0.0463725520499765	0.0625234553242503	0.46784721761799	0.666347196716482
data_8w_LFD_vs_8w_HFD	CoQ	-0.00931284	0.00712956379590231	0.207921503257415	0.401238538633534
data_8w_LFD_vs_8w_HFD	CL	-0.0097749	0.0645639257591346	0.881345041692279	0.946706324857267
data_8w_LFD_vs_8w_HFD	FA	5.21324642952939	1.68651106346274	0.00624508054026573	0.0319601180590069
data_8w_LFD_vs_8w_HFD	DG	-0.735032	1.88531119381357	0.69808879001364	0.832919653456274
data_8w_LFD_vs_8w_HFD	Hex2Cer	0.028653519969995	0.0127822641091475	0.0378250074399752	0.122430704938129
data_8w_LFD_vs_8w_HFD	HexCer	0.0233565692899991	0.0117399843952068	0.062057807169961	0.175578186139402
data_8w_LFD_vs_8w_HFD	LPA	0.0285621394000009	0.00865688890418621	0.00398702402997187	0.0231247393738369
data_8w_LFD_vs_8w_HFD	LPC	-0.183801	0.151310801226717	0.24016600176387	0.439908724466318
data_8w_LFD_vs_8w_HFD	LPE	-0.0305631	0.0409176534611401	0.464745385798692	0.663740332111949
data_8w_LFD_vs_8w_HFD	LPG	-5.72915e-05	0.0031757529475794	0.985762630479663	0.996259618800356
data_8w_LFD_vs_8w_HFD	LPI	0.00108808009999901	0.0106399523951146	0.91939909466135	0.966618987740633
data_8w_LFD_vs_8w_HFD	PC	-0.55388	0.665577837820215	0.409431221738878	0.613265703723657
data_8w_LFD_vs_8w_HFD	PE	1.58546428389985	2.37458929128241	0.506313215702563	0.692724840194334
data_8w_LFD_vs_8w_HFD	PG	0.197986210139994	0.0957690967272771	0.0533913717277083	0.158353954783317
data_8w_LFD_vs_8w_HFD	PI	0.143427958039997	0.23318167002117	0.546192991784189	0.726401889710438
data_8w_LFD_vs_8w_HFD	PS	1.08198364226025	0.684449197060816	0.131333639680511	0.292975042364218
data_8w_LFD_vs_8w_HFD	SM	-0.326162	0.501941998816112	0.524028267740197	0.707698791016197
data_8w_LFD_vs_8w_HFD	TG	-108.271	35.2528656542768	0.00657941616050843	0.0331831423747382
data_8w_LFD_vs_8w_HFHC	BMP	0.306442518279965	0.185933712916285	0.11667060390616	0.269478120526618
data_8w_LFD_vs_8w_HFHC	CAR	-1.51596	1.07349942410193	0.174173605002557	0.354950306483479
data_8w_LFD_vs_8w_HFHC	CE	-0.126153	0.0285675243158018	0.000333472379001501	0.0033749750435412
data_8w_LFD_vs_8w_HFHC	Cer	-0.732581	0.0617605977235265	0.000000000607856042482611	0.000000211533902783949
data_8w_LFD_vs_8w_HFHC	CoQ	-0.0231645	0.00581399876571554	0.000869761306456491	0.00720659368206807
data_8w_LFD_vs_8w_HFHC	CL	0.252514	0.049231391446089	0.0000660919025656234	0.00102984994445538
data_8w_LFD_vs_8w_HFHC	FA	-10.1093	2.06800099932748	0.000118267912814174	0.00152434198738269
data_8w_LFD_vs_8w_HFHC	DG	-8.77044	1.75745314074175	0.000082797140282916	0.00118411252678581
data_8w_LFD_vs_8w_HFHC	Hex2Cer	-0.0619288	0.0166231358668797	0.00150966162241526	0.0107823804630065
data_8w_LFD_vs_8w_HFHC	HexCer	-0.141529	0.021232959560811	0.00000296931113088192	0.000106895200711749
data_8w_LFD_vs_8w_HFHC	LPA	-0.0233064	0.00950938869853947	0.024701159718295	0.0911237128830389
data_8w_LFD_vs_8w_HFHC	LPC	-1.02765	0.303424218691921	0.00328578879728423	0.0201786088492043
data_8w_LFD_vs_8w_HFHC	LPE	-0.504782	0.0951595199136616	0.0000482509252244675	0.000812483321521678
data_8w_LFD_vs_8w_HFHC	LPG	-0.00202804	0.00392499204271915	0.610420043323543	0.768731634776573
data_8w_LFD_vs_8w_HFHC	LPI	0.0290967773499999	0.00958169433659092	0.00709512623222873	0.0344526129602176
data_8w_LFD_vs_8w_HFHC	PC	2.51498213980988	0.558773975438397	0.000105418412454832	0.00143619649515198
data_8w_LFD_vs_8w_HFHC	PE	3.5759627409991	1.96522106069148	0.0854889942509943	0.221465285354933
data_8w_LFD_vs_8w_HFHC	PG	-0.0670213	0.0746830786544377	0.378673580585462	0.581375320781209
data_8w_LFD_vs_8w_HFHC	PI	-3.21605	0.4872612659725	0.0000000333076179225412	0.00000386368367901477
data_8w_LFD_vs_8w_HFHC	PS	2.24456155080019	0.664903910741476	0.00336699558440702	0.0203085578196981
data_8w_LFD_vs_8w_HFHC	SM	-1.12648	0.34933087913188	0.00470121204323138	0.0261067307081572
data_8w_LFD_vs_8w_HFHC	TG	-78.5266	22.7339382209706	0.00283054906697429	0.0180188611336656
data_8w_HFD_vs_8w_HFHC	BMP	-0.0163063	0.174874006813393	0.926725062950179	0.970412202326967
data_8w_HFD_vs_8w_HFHC	CAR	0.667963605099936	1.23748986145822	0.59576476598516	0.763052400953691
data_8w_HFD_vs_8w_HFHC	CE	0.106668559310001	0.0283873862747708	0.00144134718070144	0.0106721025294489
data_8w_HFD_vs_8w_HFHC	Cer	0.778953752430012	0.0781377032954588	0.00000000607274780277376	0.000000792493588261976
data_8w_HFD_vs_8w_HFHC	CoQ	0.0138516149800004	0.00781728090001059	0.093334673490517	0.234798552106264
data_8w_HFD_vs_8w_HFHC	CL	-0.262289	0.0517916186525295	0.0000808057948739084	0.00117168402567167
data_8w_HFD_vs_8w_HFHC	FA	15.3225495107298	1.87028730336713	0.00000017435031785279	0.0000121347821225542
data_8w_HFD_vs_8w_HFHC	DG	8.03540595578001	2.20112544719357	0.00081880024894069	0.00683861967915265
data_8w_HFD_vs_8w_HFHC	Hex2Cer	0.0905822749699999	0.0138995338241394	0.00000333531484514069	0.000112324796720222
data_8w_HFD_vs_8w_HFHC	HexCer	0.164885121799997	0.0196193971249401	0.000000120600114924058	0.00000947053490547303
data_8w_HFD_vs_8w_HFHC	LPA	0.0518685672499993	0.00671250818322805	0.000000399645791609446	0.0000219594845494874
data_8w_HFD_vs_8w_HFHC	LPC	0.843850275799956	0.286887575586209	0.0087278921403302	0.040318227409313
data_8w_HFD_vs_8w_HFHC	LPE	0.47421933137001	0.0957366602579356	0.00010268823322296	0.0014294202064636
data_8w_HFD_vs_8w_HFHC	LPG	0.00197074831000004	0.00331265494082946	0.556098167534612	0.730272310573755
data_8w_HFD_vs_8w_HFHC	LPI	-0.0280087	0.00832482926385531	0.00345270132312384	0.0203650857702897
data_8w_HFD_vs_8w_HFHC	PC	-3.06886	0.61301476503341	0.0000243626111380954	0.000529886792253574
data_8w_HFD_vs_8w_HFHC	PE	-1.9905	2.41730181233123	0.414028721278236	0.616613388037772
data_8w_HFD_vs_8w_HFHC	PG	0.265007554529986	0.0785430672375101	0.00337855439100743	0.0203085578196981
data_8w_HFD_vs_8w_HFHC	PI	3.35948234604999	0.487128008918326	0.00000000126014505607094	0.000000232313919945005
data_8w_HFD_vs_8w_HFHC	PS	-1.16258	0.789758675987455	0.158272302342275	0.335846104970193
data_8w_HFD_vs_8w_HFHC	SM	0.800316935730124	0.473726446179955	0.108387564081196	0.256590968028954
data_8w_HFD_vs_8w_HFHC	TG	-29.7448	41.218808260326	0.479790655267914	0.674160759218981
data_16w_LFD_vs_16w_HFD	BMP	0.86353439261003	0.143457146299902	0.00000084431604508888	0.0000352586380429116
data_16w_LFD_vs_16w_HFD	CAR	1.27437	0.470322396182606	0.0133388628171954	0.0548258770911497
data_16w_LFD_vs_16w_HFD	CE	0.0071744055200013	0.0208022284552483	0.733995457152751	0.851485189361099
data_16w_LFD_vs_16w_HFD	Cer	0.281305418830058	0.124044170538801	0.0358877830002789	0.118191941489877
data_16w_LFD_vs_16w_HFD	CoQ	0.00812643091000012	0.0052146288993146	0.133033389722748	0.29487655811157
data_16w_LFD_vs_16w_HFD	CL	0.0626551407199943	0.0515060754594416	0.232600781664946	0.434513289658288
data_16w_LFD_vs_16w_HFD	FA	-4.50243	1.76524	0.0173064778620169	0.0681809920299835
data_16w_LFD_vs_16w_HFD	DG	-6.30429	1.68922453672963	0.00152567408144646	0.0107823804630065
data_16w_LFD_vs_16w_HFD	Hex2Cer	0.0135271306600015	0.0144309353661281	0.360144406917103	0.568821120758632
data_16w_LFD_vs_16w_HFD	HexCer	-0.0579681	0.0195158827994877	0.00784908775328725	0.037689512588772
data_16w_LFD_vs_16w_HFD	LPA	0.00680732613999982	0.00658196746281643	0.312541507390265	0.523745318965388
data_16w_LFD_vs_16w_HFD	LPC	-1.03283	0.256995054044219	0.000805204893793608	0.00683442202537014
data_16w_LFD_vs_16w_HFD	LPE	-0.153078	0.0647556721218667	0.0295286035733656	0.102759540435312
data_16w_LFD_vs_16w_HFD	LPG	-0.0159011	0.00407838235511582	0.00105198107779719	0.00851370732728889
data_16w_LFD_vs_16w_HFD	LPI	-0.0579754	0.0189338219262441	0.00671466144575774	0.0337024353335148
data_16w_LFD_vs_16w_HFD	PC	-1.05826	1.00939144721222	0.300768339662684	0.512238412084571
data_16w_LFD_vs_16w_HFD	PE	11.0620969694999	2.90071524478868	0.00127211211789992	0.00976533125799644
data_16w_LFD_vs_16w_HFD	PG	0.138725430510005	0.0778874284351232	0.0875374823923765	0.223822131689312
data_16w_LFD_vs_16w_HFD	PI	0.612273709160028	0.323029397120286	0.0722126364789542	0.196328105427157
data_16w_LFD_vs_16w_HFD	PS	-0.612081	0.663603114781659	0.364662242790582	0.571158490083797
data_16w_LFD_vs_16w_HFD	SM	1.18368917720001	0.358695639410893	0.00397784068194112	0.0231247393738369
data_16w_LFD_vs_16w_HFD	TG	-232.042	51.0581120473948	0.000201475007528574	0.00221410429326138
data_16w_LFD_vs_16w_HFHC	BMP	0.459809626110009	0.156320057160792	0.00872654670875352	0.040318227409313
data_16w_LFD_vs_16w_HFHC	CAR	0.063876048629965	0.677155254614503	0.925866918915125	0.970412202326967
data_16w_LFD_vs_16w_HFHC	CE	-0.181419	0.057432180501617	0.00525137035330731	0.0281150289684761
data_16w_LFD_vs_16w_HFHC	Cer	-0.580906	0.156249834344109	0.00157479729835545	0.0109605891965539
data_16w_LFD_vs_16w_HFHC	CoQ	-0.029396	0.0061923329595748	0.000128599732131366	0.00157950729817819
data_16w_LFD_vs_16w_HFHC	CL	0.114660703410002	0.0511534890456169	0.0369724961698682	0.120246996888917
data_16w_LFD_vs_16w_HFHC	FA	-8.52631	2.02070808722147	0.000515448838920341	0.00484800529579131
data_16w_LFD_vs_16w_HFHC	DG	-9.991	3.20052548725624	0.00589338231623211	0.0303088233406223
data_16w_LFD_vs_16w_HFHC	Hex2Cer	-0.0974451	0.0183954210802929	0.0000441018355199071	0.000767371938046384
data_16w_LFD_vs_16w_HFHC	HexCer	-0.0293088	0.018347109352545	0.126741741977673	0.28764864918411
data_16w_LFD_vs_16w_HFHC	LPA	-0.00629769	0.0102287208861856	0.545808503735907	0.726401889710438
data_16w_LFD_vs_16w_HFHC	LPC	-0.899627	0.212109937939752	0.000491199761579922	0.00466193228263126
data_16w_LFD_vs_16w_HFHC	LPE	-0.399191	0.0736450905786121	0.000037714464873889	0.000705151803931587
data_16w_LFD_vs_16w_HFHC	LPG	-0.00738935	0.0035407666611893	0.0505945990708813	0.153996389008746
data_16w_LFD_vs_16w_HFHC	LPI	0.00176278886000011	0.00820539258947377	0.832312688015967	0.910832986289628
data_16w_LFD_vs_16w_HFHC	PC	0.731478020239873	0.844386277723654	0.39773605336263	0.600052658541308
data_16w_LFD_vs_16w_HFHC	PE	7.87505638853064	3.12102414682849	0.0212548519181385	0.0806911469183148
data_16w_LFD_vs_16w_HFHC	PG	-0.110589	0.0828046351710792	0.196469654764137	0.387008150139167
data_16w_LFD_vs_16w_HFHC	PI	-1.072	0.367818253822081	0.00870025239959461	0.040318227409313
data_16w_LFD_vs_16w_HFHC	PS	-0.0263976	0.67498468587447	0.969185393128225	0.988114795337761
data_16w_LFD_vs_16w_HFHC	SM	-0.606369	0.440074574462908	0.184188998549636	0.369692516663289
data_16w_LFD_vs_16w_HFHC	TG	-185.516	59.4806276657228	0.00545458035576156	0.0287691395709445
data_16w_HFD_vs_16w_HFHC	BMP	0.403724766499958	0.141409965053535	0.0105186079839434	0.0455660860383275
data_16w_HFD_vs_16w_HFHC	CAR	1.21049	0.65316673771877	0.0792843816553858	0.210083488447266
data_16w_HFD_vs_16w_HFHC	CE	0.188593401419998	0.0556772969819934	0.00315126528886275	0.0196637260395809
data_16w_HFD_vs_16w_HFHC	Cer	0.86221185592999	0.102960706119889	0.00000012699951022665	0.00000947053490547303
data_16w_HFD_vs_16w_HFHC	CoQ	0.0375223861099997	0.00673475354295276	0.0000274251227688502	0.000561408395503522
data_16w_HFD_vs_16w_HFHC	CL	-0.0520056	0.0548720247507919	0.355802129086487	0.563668319827455
data_16w_HFD_vs_16w_HFHC	FA	4.0238831833501	2.42624420079398	0.114544555274843	0.265468470977571
data_16w_HFD_vs_16w_HFHC	DG	3.68671362322084	3.27659881472304	0.275158689835046	0.483969390029693
data_16w_HFD_vs_16w_HFHC	Hex2Cer	0.110972200219998	0.017571865388184	0.00000487278969573043	0.000149623307127723
data_16w_HFD_vs_16w_HFHC	HexCer	-0.0286593	0.0236322728768981	0.240180050714369	0.439908724466318
data_16w_HFD_vs_16w_HFHC	LPA	0.0131050173399978	0.00995424277961168	0.204515535097402	0.397731297906134
data_16w_HFD_vs_16w_HFHC	LPC	-0.133204	0.282326021860665	0.642732572136727	0.791288685507952
data_16w_HFD_vs_16w_HFHC	LPE	0.246113151850004	0.0871450891895427	0.0112382673816172	0.0476941103512535
data_16w_HFD_vs_16w_HFHC	LPG	-0.00851179	0.004985141378449	0.104932592220228	0.251260610729171
data_16w_HFD_vs_16w_HFHC	LPI	-0.0597382	0.01827978707948	0.00427285209738257	0.0245102065366341
data_16w_HFD_vs_16w_HFHC	PC	-1.78974	1.08804565177825	0.114680345221154	0.265468470977571
data_16w_HFD_vs_16w_HFHC	PE	3.18704058096994	1.6281194507182	0.0651136633728029	0.180794320641506
data_16w_HFD_vs_16w_HFHC	PG	0.249313981570003	0.0782881191442205	0.00513362014938408	0.0277694271293108
data_16w_HFD_vs_16w_HFHC	PI	1.68426949156003	0.281754061763822	0.00000318004873683357	0.000110665696041808
data_16w_HFD_vs_16w_HFHC	PS	-0.585684	0.644648807661749	0.374067896441928	0.57863695777291
data_16w_HFD_vs_16w_HFHC	SM	1.79005783504999	0.501321421470145	0.00218509682690861	0.014610532053615
data_16w_HFD_vs_16w_HFHC	TG	-46.5264	77.5727871825703	0.555482242555185	0.730272310573755
data_8w_LFD_vs_16w_LFD	BMP	-0.0196015	0.0210104767009897	0.363197174008481	0.571158490083797
data_8w_LFD_vs_16w_LFD	CAR	0.192516617017482	0.046464545144394	0.000581991211002904	0.00532981424813186
data_8w_LFD_vs_16w_LFD	CE	0.00297106919749962	0.00226559988901644	0.204961147771552	0.397731297906134
data_8w_LFD_vs_16w_LFD	Cer	0.0273472059049888	0.0155461991010588	0.0955497709886653	0.237426008739681
data_8w_LFD_vs_16w_LFD	CoQ	0.000607597939999874	0.000593728551359184	0.316869591918453	0.528453440835247
data_8w_LFD_vs_16w_LFD	CL	-0.0133364	0.0069022243763496	0.068090907677591	0.187897712233214
data_8w_LFD_vs_16w_LFD	FA	-0.362685	0.194323861177521	0.078366806949371	0.208711598099855
data_8w_LFD_vs_16w_LFD	DG	-0.158908	0.174558886414594	0.374671754023345	0.57863695777291
data_8w_LFD_vs_16w_LFD	Hex2Cer	-0.00325539	0.0019620108698495	0.113981449844995	0.265025910107293
data_8w_LFD_vs_16w_LFD	HexCer	-0.00550352	0.00170915373406043	0.00474620095104169	0.0262171100152779
data_8w_LFD_vs_16w_LFD	LPA	0.0000874131225002167	0.00115757185550562	0.940590080068381	0.976119327625636
data_8w_LFD_vs_16w_LFD	LPC	-0.0474928	0.0227254555580498	0.0502712931978903	0.153459737130402
data_8w_LFD_vs_16w_LFD	LPE	-0.00924722	0.00553712526684784	0.110316302080943	0.259977921834096
data_8w_LFD_vs_16w_LFD	LPG	-0.000876342	0.000386837584575241	0.0345126469808633	0.115484626435966
data_8w_LFD_vs_16w_LFD	LPI	-0.00307509	0.00132133239908531	0.0318186431701966	0.108557723757141
data_8w_LFD_vs_16w_LFD	PC	-0.264988	0.0940000294487084	0.00689576163907922	0.0339945481234652
data_8w_LFD_vs_16w_LFD	PE	0.269760205399813	0.391571612273477	0.499661773987119	0.690954799280148
data_8w_LFD_vs_16w_LFD	PG	-0.030289	0.0110483260985552	0.0127447827452197	0.0530101720558141
data_8w_LFD_vs_16w_LFD	PI	-0.0161255	0.0389990704555977	0.683806210425216	0.822458160926182
data_8w_LFD_vs_16w_LFD	PS	-0.332641	0.079251783010056	0.000322721920649232	0.00330315377605684
data_8w_LFD_vs_16w_LFD	SM	0.0324625384099997	0.0405353417332036	0.433662988336979	0.636770970216324
data_8w_LFD_vs_16w_LFD	TG	-1.536	1.27280283014165	0.23951000999156	0.439908724466318
data_8w_HFD_vs_16w_HFD	BMP	-0.0912763	0.0171211515705601	0.0000455608376146631	0.000779762532290299
data_8w_HFD_vs_16w_HFD	CAR	-0.0727797	0.0866806598380229	0.411893456021983	0.61449458049454
data_8w_HFD_vs_16w_HFD	CE	-0.00036133	0.00152328046394144	0.81517631624998	0.90458159519426
data_8w_HFD_vs_16w_HFD	Cer	-0.0020194	0.00773505921690654	0.797001087909787	0.889459892068115
data_8w_HFD_vs_16w_HFD	CoQ	-0.00157231	0.000944594229467271	0.113315747900667	0.264066162518518
data_8w_HFD_vs_16w_HFD	CL	-0.0223902	0.00766986404862152	0.00915613677627554	0.0412026154932399
data_8w_HFD_vs_16w_HFD	FA	0.851774633996251	0.233681939272465	0.00140606293559028	0.0104852121768304
data_8w_HFD_vs_16w_HFD	DG	0.537248537478741	0.260766258771878	0.0456798856966744	0.142224593067963
data_8w_HFD_vs_16w_HFD	Hex2Cer	-0.00136459	0.00141006171124714	0.344533706158074	0.549989585977109
data_8w_HFD_vs_16w_HFD	HexCer	0.00466206227124973	0.00228181219235445	0.0548292711869777	0.160791458200013
data_8w_HFD_vs_16w_HFD	LPA	0.00280676477999997	0.000694410345535948	0.000607230984733694	0.0054377292495926
data_8w_HFD_vs_16w_HFD	LPC	0.0586359583124891	0.0298302538854077	0.0649592664447822	0.180794320641506
data_8w_HFD_vs_16w_HFD	LPE	0.0060671684112485	0.00797927174174651	0.456880722559454	0.657002030787975
data_8w_HFD_vs_16w_HFD	LPG	0.00110413989999988	0.000519426630592018	0.0476247620048748	0.146667408652181
data_8w_HFD_vs_16w_HFD	LPI	0.00430784982124934	0.00235860108358663	0.0844165970128801	0.220262038323956
data_8w_HFD_vs_16w_HFD	PC	-0.20194	0.127098005695042	0.12387038291099	0.283597981927793
data_8w_HFD_vs_16w_HFD	PE	-0.914819	0.292484919783376	0.00247645059642553	0.0160584746749581
data_8w_HFD_vs_16w_HFD	PG	-0.0228814	0.0111836336058184	0.0556537846545989	0.162297628992741
data_8w_HFD_vs_16w_HFD	PI	-0.0747312	0.0298745711247817	0.0222373310900176	0.0837655151772679
data_8w_HFD_vs_16w_HFD	PS	-0.120883	0.0852229232265129	0.173144249826786	0.353742850918131
data_8w_HFD_vs_16w_HFD	SM	-0.156269	0.0656029352220006	0.0284555102801715	0.100025430075754
data_8w_HFD_vs_16w_HFD	TG	13.9353725331993	7.64230980000381	0.0848867190309022	0.220452076289209
data_8w_HFHC_vs_16w_HFHC	BMP	-0.0387724	0.0219312774000283	0.0940427678946746	0.235445203074437
data_8w_HFHC_vs_16w_HFHC	CAR	-0.00496328	0.151498521283708	0.97421015962195	0.991301565931107
data_8w_HFHC_vs_16w_HFHC	CE	0.00987927509250039	0.0075823743972559	0.208487070057406	0.401587640479579
data_8w_HFHC_vs_16w_HFHC	Cer	0.00838786049500754	0.0141212064760417	0.559910444730561	0.73343350602096
data_8w_HFHC_vs_16w_HFHC	CoQ	0.00138653560625004	0.000878230443199477	0.131797912183988	0.293383838635571
data_8w_HFHC_vs_16w_HFHC	CL	0.00389517775875163	0.00559775982415584	0.495321312402337	0.686740305641487
data_8w_HFHC_vs_16w_HFHC	FA	-0.560559	0.304738353164505	0.0823994667155058	0.216687766375285
data_8w_HFHC_vs_16w_HFHC	DG	-0.006338	0.422039156496746	0.988181688032915	0.997738570895903
data_8w_HFHC_vs_16w_HFHC	Hex2Cer	0.00118414993250284	0.00241873841882033	0.630215008946712	0.783267225405199
data_8w_HFHC_vs_16w_HFHC	HexCer	-0.019531	0.0030649719060316	0.00000434922565214212	0.000137593684267769
data_8w_HFHC_vs_16w_HFHC	LPA	-0.00203868	0.00133316471379336	0.143597881862149	0.311029437062414
data_8w_HFHC_vs_16w_HFHC	LPC	-0.0634958	0.0405167667626212	0.134491729035749	0.297477468460427
data_8w_HFHC_vs_16w_HFHC	LPE	-0.0224461	0.0140783552187663	0.128259523844993	0.288517641759753
data_8w_HFHC_vs_16w_HFHC	LPG	-0.000206178	0.000526773374294819	0.699477486820991	0.833623854156524
data_8w_HFHC_vs_16w_HFHC	LPI	0.00034166307624993	0.000860536460383939	0.696009901791402	0.831389402139844
data_8w_HFHC_vs_16w_HFHC	PC	-0.0420497	0.0923075962905476	0.65416927407963	0.796910994328044
data_8w_HFHC_vs_16w_HFHC	PE	-0.267627	0.247631282505331	0.293945931656652	0.505567632042084
data_8w_HFHC_vs_16w_HFHC	PG	-0.0248431	0.00856204210812919	0.00702767170609079	0.0342845292577513
data_8w_HFHC_vs_16w_HFHC	PI	-0.284133	0.0647108942936493	0.0000794154601649012	0.00117168402567167
data_8w_HFHC_vs_16w_HFHC	PS	-0.0487716	0.0919348070593913	0.602249013901219	0.766137421869467
data_8w_HFHC_vs_16w_HFHC	SM	-0.0325512	0.0570581804119059	0.575206822694516	0.745982512910652
data_8w_HFHC_vs_16w_HFHC	TG	11.8376782352875	7.84612025910206	0.147376987506209	0.315937525577992
